# Supplementary material for: Revisiting AGAMOUS-LIKE15, a Key Somatic Embryogenesis Regulator, Using Next Generation Sequencing Analysis in Arabidopsis
Source: Int J Mol Sci. 2022 Dec 1;23(23):15082. doi: 10.3390/ijms232315082 (PMC9736886; doi:10.3390/ijms232315082)
Supplement: Supplementary file 1 [file ijms-23-15082-s001.zip]

Archive with 7 entries (7 files):
- Dataset-S1-AGL15 ChIP-seq.xlsx
- Dataset-S2-Chip-seq vs Chip-Chip.xlsx
- Dataset-S3-Col vs 35SAGL15-RNA-seq-SAM SE.xlsx
- Dataset-S4-RNA vs microarray.xlsx
- Dataset-S5 combining ChIP-seq-RNA-seq.xlsx
- Supplementary Figure S1.pdf
- Supplementary Tables S1-S6.pdf
