# Supplementary material for: Revisiting AGAMOUS-LIKE15, a Key Somatic Embryogenesis Regulator, Using Next Generation Sequencing Analysis in Arabidopsis
Source: Int J Mol Sci. 2022 Dec 1;23(23):15082. doi: 10.3390/ijms232315082 (PMC9736886; doi:10.3390/ijms232315082)
Supplement: Supplementary file 1 [file ijms-23-15082-s001.zip › Dataset-S1-AGL15 ChIP-seq.xlsx]

## Sheet: Sheet1
Supplementary Dataset S1
ChiPSeq_AGL15 bound targets_(6596) using Cisgenome
Gene ID	Gene Description
AT1G01010	NAC domain containing protein 1
AT1G01020	Arv1-like protein
AT1G01040	dicer-like 1
AT1G01070	nodulin MtN21 /EamA-like transporter family protein
AT1G01130	0
AT1G01150	Homeodomain-like protein with RING/FYVE/PHD-type zinc finger domain
AT1G01160	GRF1-interacting factor 2
AT1G01180	S-adenosyl-L-methionine-dependent methyltransferases superfamily protein
AT1G01183	MIR165/MIR165A; miRNA
AT1G01260	basic helix-loop-helix (bHLH) DNA-binding superfamily protein
AT1G01280	cytochrome P450, family 703, subfamily A, polypeptide 2
AT1G01300	Eukaryotic aspartyl protease family protein
AT1G01320	Tetratricopeptide repeat (TPR)-like superfamily protein
AT1G01320	Tetratricopeptide repeat (TPR)-like superfamily protein
AT1G01355	Putative endonuclease or glycosyl hydrolase
AT1G01430	TRICHOME BIREFRINGENCE-LIKE 25
AT1G01430	TRICHOME BIREFRINGENCE-LIKE 25
AT1G01430	TRICHOME BIREFRINGENCE-LIKE 25
AT1G01440	Protein of unknown function (DUF3133)
AT1G01453	0
AT1G01471	0
AT1G01490	Heavy metal transport/detoxification superfamily protein
AT1G01520	Homeodomain-like superfamily protein
AT1G01540	Protein kinase superfamily protein
AT1G01540	Protein kinase superfamily protein
AT1G01570	Protein of unknown function (DUF604)
AT1G01590	ferric reduction oxidase 1
AT1G01620	plasma membrane intrinsic protein 1C
AT1G01620	plasma membrane intrinsic protein 1C
AT1G01790	K+ efflux antiporter 1
AT1G01800	NAD(P)-binding Rossmann-fold superfamily protein
AT1G01990	0
AT1G01990	0
AT1G02065	squamosa promoter binding protein-like 8
AT1G02120	GRAM domain family protein
AT1G02190	Fatty acid hydroxylase superfamily
AT1G02190	Fatty acid hydroxylase superfamily
AT1G02230	NAC domain containing protein 4
AT1G02340	basic helix-loop-helix (bHLH) DNA-binding superfamily protein
AT1G02350	protoporphyrinogen oxidase-related
AT1G02440	ADP-ribosylation factor D1A
AT1G02450	NIM1-interacting 1
AT1G02510	Outward rectifying potassium channel protein
AT1G02560	nuclear encoded CLP protease 5
AT1G02580	SET domain-containing protein
AT1G02610	RING/FYVE/PHD zinc finger superfamily protein
AT1G02620	Ras-related small GTP-binding family protein
AT1G02630	Nucleoside transporter family protein
AT1G02640	beta-xylosidase 2
AT1G02660	alpha/beta-Hydrolases superfamily protein
AT1G02660	alpha/beta-Hydrolases superfamily protein
AT1G02730	cellulose synthase-like D5
AT1G02780	Ribosomal protein L19e family protein
AT1G02900	rapid alkalinization factor 1
AT1G03050	ENTH/ANTH/VHS superfamily protein
AT1G03055	0
AT1G03180	0
AT1G03200	0
AT1G03210	Phenazine biosynthesis PhzC/PhzF protein
AT1G03230	Eukaryotic aspartyl protease family protein
AT1G03230	Eukaryotic aspartyl protease family protein
AT1G03240	0
AT1G03300	DOMAIN OF UNKNOWN FUNCTION 724 1
AT1G03420	transposable element gene
AT1G03445	Serine/threonine protein phosphatase family protein
AT1G03457	RNA-binding (RRM/RBD/RNP motifs) family protein
AT1G03520	Core-2/I-branching beta-1,6-N-acetylglucosaminyltransferase family protein
AT1G03600	photosystem II family protein
AT1G03600	photosystem II family protein
AT1G03600	photosystem II family protein
AT1G03630	protochlorophyllide oxidoreductase C
AT1G03730	0
AT1G03820	0
AT1G03870	FASCICLIN-like arabinoogalactan 9
AT1G03920	Protein kinase family protein
AT1G03920	Protein kinase family protein
AT1G03960	Calcium-binding EF hand family protein
AT1G04010	phospholipid sterol acyl transferase 1
AT1G04120	multidrug resistance-associated protein 5
AT1G04190	Tetratricopeptide repeat (TPR)-like superfamily protein
AT1G04240	AUX/IAA transcriptional regulator family protein
AT1G04240	AUX/IAA transcriptional regulator family protein
AT1G04280	P-loop containing nucleoside triphosphate hydrolases superfamily protein
AT1G04320	pre-tRNA
AT1G04360	RING/U-box superfamily protein
AT1G04360	RING/U-box superfamily protein
AT1G04360	RING/U-box superfamily protein
AT1G04370	Ethylene-responsive element binding factor 14
AT1G04400	cryptochrome 2
AT1G04425	other RNA
AT1G04430	S-adenosyl-L-methionine-dependent methyltransferases superfamily protein
AT1G04445	C2H2-like zinc finger protein
AT1G04500	CCT motif family protein
AT1G04501	0
AT1G04520	plasmodesmata-located protein 2
AT1G04530	Tetratricopeptide repeat (TPR)-like superfamily protein
AT1G04590	0
AT1G04650	0
AT1G04680	Pectin lyase-like superfamily protein
AT1G04680	Pectin lyase-like superfamily protein
AT1G04690	potassium channel beta subunit 1
AT1G04690	potassium channel beta subunit 1
AT1G04750	vesicle-associated membrane protein 721
AT1G04770	Tetratricopeptide repeat (TPR)-like superfamily protein
AT1G04778	0
AT1G04780	Ankyrin repeat family protein
AT1G04850	ubiquitin-associated (UBA)/TS-N domain-containing protein
AT1G04945	HIT-type Zinc finger family protein
AT1G05000	Phosphotyrosine protein phosphatases superfamily protein
AT1G05000	Phosphotyrosine protein phosphatases superfamily protein
AT1G05000	Phosphotyrosine protein phosphatases superfamily protein
AT1G05010	ethylene-forming enzyme
AT1G05030	Major facilitator superfamily protein
AT1G05100	mitogen-activated protein kinase kinase kinase 18
AT1G05190	Ribosomal protein L6 family
AT1G05200	glutamate receptor 3.4
AT1G05230	homeodomain GLABROUS 2
AT1G05240	Peroxidase superfamily protein
AT1G05270	TraB family protein
AT1G05310	Pectin lyase-like superfamily protein
AT1G05350	NAD(P)-binding Rossmann-fold superfamily protein
AT1G05370	Sec14p-like phosphatidylinositol transfer family protein
AT1G05380	Acyl-CoA N-acyltransferase with RING/FYVE/PHD-type zinc finger protein
AT1G05410	Protein of unknown function (DUF1423)
AT1G05490	chromatin remodeling 31
AT1G05530	UDP-glucosyl transferase 75B2
AT1G05540	Protein of unknown function (DUF295)
AT1G05550	Protein of unknown function (DUF295)
AT1G05570	callose synthase 1
AT1G05570	callose synthase 1
AT1G05680	Uridine diphosphate glycosyltransferase 74E2
AT1G05710	basic helix-loop-helix (bHLH) DNA-binding superfamily protein
AT1G05710	basic helix-loop-helix (bHLH) DNA-binding superfamily protein
AT1G05785	Got1/Sft2-like vescicle transport protein family
AT1G05805	basic helix-loop-helix (bHLH) DNA-binding superfamily protein
AT1G05820	SIGNAL PEPTIDE PEPTIDASE-LIKE 5
AT1G05880	RING/U-box superfamily protein
AT1G05950	0
AT1G06000	UDP-Glycosyltransferase superfamily protein
AT1G06080	delta 9 desaturase 1
AT1G06100	Fatty acid desaturase family protein
AT1G06130	glyoxalase 2-4
AT1G06148	0
AT1G06148	0
AT1G06148	0
AT1G06160	octadecanoid-responsive Arabidopsis AP2/ERF 59
AT1G06170	basic helix-loop-helix (bHLH) DNA-binding superfamily protein
AT1G06180	myb domain protein 13
AT1G06360	Fatty acid desaturase family protein
AT1G06400	Ras-related small GTP-binding family protein
AT1G06410	trehalose-phosphatase/synthase 7
AT1G06460	alpha-crystallin domain 32.1
AT1G06520	glycerol-3-phosphate acyltransferase 1
AT1G06520	glycerol-3-phosphate acyltransferase 1
AT1G06530	Tropomyosin-related
AT1G06580	Pentatricopeptide repeat (PPR) superfamily protein
AT1G06700	Protein kinase superfamily protein
AT1G06780	galacturonosyltransferase 6
AT1G07050	CCT motif family protein
AT1G07080	Thioredoxin superfamily protein
AT1G07090	Protein of unknown function (DUF640)
AT1G07100	pre-tRNA
AT1G07100	pre-tRNA
AT1G07135	glycine-rich protein
AT1G07150	mitogen-activated protein kinase kinase kinase 13
AT1G07160	Protein phosphatase 2C family protein
AT1G07170	PHF5-like protein
AT1G07180	alternative NAD(P)H dehydrogenase 1
AT1G07210	Ribosomal protein S18
AT1G07210	Ribosomal protein S18
AT1G07260	UDP-glucosyl transferase 71C3
AT1G07270	Cell division control, Cdc6
AT1G07280	Tetratricopeptide repeat (TPR)-like superfamily protein
AT1G07280	Tetratricopeptide repeat (TPR)-like superfamily protein
AT1G07410	RAB GTPase homolog A2B
AT1G07420	sterol 4-alpha-methyl-oxidase 2-1
AT1G07430	highly ABA-induced PP2C gene 2
AT1G07430	highly ABA-induced PP2C gene 2
AT1G07440	NAD(P)-binding Rossmann-fold superfamily protein
AT1G07485	0
AT1G07500	0
AT1G07530	SCARECROW-like 14
AT1G07570	Protein kinase superfamily protein
AT1G07590	Tetratricopeptide repeat (TPR)-like superfamily protein
AT1G07610	metallothionein 1C
AT1G07630	pol-like 5
AT1G07630	pol-like 5
AT1G07630	pol-like 5
AT1G07640	Dof-type zinc finger DNA-binding family protein
AT1G07650	Leucine-rich repeat transmembrane protein kinase
AT1G07670	endomembrane-type CA-ATPase 4
AT1G07870	Protein kinase superfamily protein
AT1G08080	alpha carbonic anhydrase 7
AT1G08105	transposable element gene
AT1G08200	UDP-D-apiose/UDP-D-xylose synthase 2
AT1G08230	Transmembrane amino acid transporter family protein
AT1G08270	0
AT1G08300	no vein-like
AT1G08315	ARM repeat superfamily protein
AT1G08320	bZIP transcription factor family protein
AT1G08320	bZIP transcription factor family protein
AT1G08320	bZIP transcription factor family protein
AT1G08340	Rho GTPase activating protein with PAK-box/P21-Rho-binding domain
AT1G08410	P-loop containing nucleoside triphosphate hydrolases superfamily protein
AT1G08440	Aluminium activated malate transporter family protein
AT1G08450	calreticulin 3
AT1G08510	fatty acyl-ACP thioesterases B
AT1G08530	0
AT1G08590	Leucine-rich receptor-like protein kinase family protein
AT1G08630	threonine aldolase 1
AT1G08630	threonine aldolase 1
AT1G08710	F-box family protein
AT1G08800	Protein of unknown function, DUF593
AT1G08890	Major facilitator superfamily protein
AT1G08920	ERD (early response to dehydration) six-like 1
AT1G09010	glycoside hydrolase family 2 protein
AT1G09030	nuclear factor Y, subunit B4
AT1G09040	0
AT1G09060	Zinc finger, RING-type;Transcription factor jumonji/aspartyl beta-hydroxylase
AT1G09070	soybean gene regulated by cold-2
AT1G09070	soybean gene regulated by cold-2
AT1G09140	SERINE-ARGININE PROTEIN 30
AT1G09155	phloem protein 2-B15
AT1G09160	Protein phosphatase 2C family protein
AT1G09250	basic helix-loop-helix (bHLH) DNA-binding superfamily protein
AT1G09350	galactinol synthase 3
AT1G09390	GDSL-like Lipase/Acylhydrolase superfamily protein
AT1G09390	GDSL-like Lipase/Acylhydrolase superfamily protein
AT1G09480	NAD(P)-binding Rossmann-fold superfamily protein
AT1G09490	NAD(P)-binding Rossmann-fold superfamily protein
AT1G09500	NAD(P)-binding Rossmann-fold superfamily protein
AT1G09520	0
AT1G09530	phytochrome interacting factor 3
AT1G09570	phytochrome A
AT1G09590	Translation protein SH3-like family protein
AT1G09700	dsRNA-binding domain-like superfamily protein
AT1G09790	COBRA-like protein 6 precursor
AT1G09812	0
AT1G09850	xylem bark cysteine peptidase 3
AT1G09880	Rhamnogalacturonate lyase family protein
AT1G09950	RESPONSE TO ABA AND SALT 1
AT1G09960	sucrose transporter 4
AT1G09960	sucrose transporter 4
AT1G09960	sucrose transporter 4
AT1G10020	Protein of unknown function (DUF1005)
AT1G10020	Protein of unknown function (DUF1005)
AT1G10030	homolog of yeast ergosterol28
AT1G10040	alpha/beta-Hydrolases superfamily protein
AT1G10060	branched-chain amino acid transaminase 1
AT1G10070	branched-chain amino acid transaminase 2
AT1G10100	0
AT1G10120	basic helix-loop-helix (bHLH) DNA-binding superfamily protein
AT1G10120	basic helix-loop-helix (bHLH) DNA-binding superfamily protein
AT1G10120	basic helix-loop-helix (bHLH) DNA-binding superfamily protein
AT1G10150	Carbohydrate-binding protein
AT1G10155	phloem protein 2-A10
AT1G10180	0
AT1G10210	mitogen-activated protein kinase 1
AT1G10220	0
AT1G10370	Glutathione S-transferase family protein
AT1G10417	0
AT1G10470	response regulator 4
AT1G10470	response regulator 4
AT1G10510	RNI-like superfamily protein
AT1G10550	xyloglucan:xyloglucosyl transferase 33
AT1G10588	Gibberellin-regulated family protein
AT1G10620	Protein kinase superfamily protein
AT1G10640	Pectin lyase-like superfamily protein
AT1G10650	SBP (S-ribonuclease binding protein) family protein
AT1G10657	Plant protein 1589 of unknown function
AT1G10670	ATP-citrate lyase A-1
AT1G10690	0
AT1G10745	Maternally expressed gene (MEG) family protein
AT1G10745	Maternally expressed gene (MEG) family protein
AT1G10770	Plant invertase/pectin methylesterase inhibitor superfamily protein
AT1G10950	transmembrane nine 1
AT1G10950	transmembrane nine 1
AT1G11070	0
AT1G11080	serine carboxypeptidase-like 31
AT1G11080	serine carboxypeptidase-like 31
AT1G11110	LisH and RanBPM domains containing protein
AT1G11120	0
AT1G11160	Transducin/WD40 repeat-like superfamily protein
AT1G11210	Protein of unknown function (DUF761)
AT1G11230	Protein of unknown function (DUF761)
AT1G11240	0
AT1G11240	0
AT1G11310	Seven transmembrane MLO family protein
AT1G11362	Plant invertase/pectin methylesterase inhibitor superfamily protein
AT1G11370	Pectin lyase-like superfamily protein
AT1G11450	nodulin MtN21 /EamA-like transporter family protein
AT1G11670	MATE efflux family protein
AT1G11700	Protein of unknown function, DUF584
AT1G11710	Pentatricopeptide repeat (PPR) superfamily protein
AT1G11790	arogenate dehydratase 1
AT1G11800	endonuclease/exonuclease/phosphatase family protein
AT1G11860	Glycine cleavage T-protein family
AT1G11960	ERD (early-responsive to dehydration stress) family protein
AT1G12020	0
AT1G12064	0
AT1G12070	Immunoglobulin E-set superfamily protein
AT1G12070	Immunoglobulin E-set superfamily protein
AT1G12080	Vacuolar calcium-binding protein-related
AT1G12090	extensin-like protein
AT1G12110	nitrate transporter 1.1
AT1G12110	nitrate transporter 1.1
AT1G12110	nitrate transporter 1.1
AT1G12110	nitrate transporter 1.1
AT1G12150	Plant protein of unknown function (DUF827)
AT1G12180	0
AT1G12180	0
AT1G12190	F-box and associated interaction domains-containing protein
AT1G12190	F-box and associated interaction domains-containing protein
AT1G12200	Flavin-binding monooxygenase family protein
AT1G12200	Flavin-binding monooxygenase family protein
AT1G12230	Aldolase superfamily protein
AT1G12240	Glycosyl hydrolases family 32 protein
AT1G12260	NAC 007
AT1G12300	Tetratricopeptide repeat (TPR)-like superfamily protein
AT1G12310	Calcium-binding EF-hand family protein
AT1G12380	0
AT1G12380	0
AT1G12420	ACT domain repeat 8
AT1G12420	ACT domain repeat 8
AT1G12423	0
AT1G12423	0
AT1G12430	armadillo repeat kinesin 3
AT1G12500	Nucleotide-sugar transporter family protein
AT1G12510	pre-tRNA
AT1G12580	phosphoenolpyruvate carboxylase-related kinase 1
AT1G12580	phosphoenolpyruvate carboxylase-related kinase 1
AT1G12630	Integrase-type DNA-binding superfamily protein
AT1G12780	UDP-D-glucose/UDP-D-galactose 4-epimerase 1
AT1G12780	UDP-D-glucose/UDP-D-galactose 4-epimerase 1
AT1G12790	0
AT1G12940	nitrate transporter2.5
AT1G12970	plant intracellular ras group-related LRR 3
AT1G12990	beta-1,4-N-acetylglucosaminyltransferase family protein
AT1G12990	beta-1,4-N-acetylglucosaminyltransferase family protein
AT1G13070	0
AT1G13080	cytochrome P450, family 71, subfamily B, polypeptide 2
AT1G13110	cytochrome P450, family 71 subfamily B, polypeptide 7
AT1G13110	cytochrome P450, family 71 subfamily B, polypeptide 7
AT1G13195	RING/U-box superfamily protein
AT1G13230	Leucine-rich repeat (LRR) family protein
AT1G13240	pre-tRNA
AT1G13240	pre-tRNA
AT1G13245	ROTUNDIFOLIA like 17
AT1G13250	galacturonosyltransferase-like 3
AT1G13260	related to ABI3/VP1 1
AT1G13260	related to ABI3/VP1 1
AT1G13260	related to ABI3/VP1 1
AT1G13260	related to ABI3/VP1 1
AT1G13280	allene oxide cyclase 4
AT1G13340	Regulator of Vps4 activity in the MVB pathway protein
AT1G13360	0
AT1G13370	Histone superfamily protein
AT1G13370	Histone superfamily protein
AT1G13380	Protein of unknown function (DUF1218)
AT1G13390	0
AT1G13390	0
AT1G13400	C2H2 and C2HC zinc fingers superfamily protein
AT1G13448	other RNA
AT1G13600	basic leucine-zipper 58
AT1G13607	Defensin-like (DEFL) family protein
AT1G13710	cytochrome P450, family 78, subfamily A, polypeptide 5
AT1G13770	Protein of unknown function, DUF647
AT1G13830	Carbohydrate-binding X8 domain superfamily protein
AT1G13880	ELM2 domain-containing protein
AT1G13940	Plant protein of unknown function (DUF863)
AT1G13940	Plant protein of unknown function (DUF863)
AT1G13960	WRKY DNA-binding protein 4
AT1G14020	O-fucosyltransferase family protein
AT1G14180	RING/U-box superfamily protein
AT1G14210	Ribonuclease T2 family protein
AT1G14240	GDA1/CD39 nucleoside phosphatase family protein
AT1G14250	GDA1/CD39 nucleoside phosphatase family protein
AT1G14280	phytochrome kinase substrate 2
AT1G14330	Galactose oxidase/kelch repeat superfamily protein
AT1G14340	RNA-binding (RRM/RBD/RNP motifs) family protein
AT1G14345	NAD(P)-linked oxidoreductase superfamily protein
AT1G14345	NAD(P)-linked oxidoreductase superfamily protein
AT1G14350	Duplicated homeodomain-like superfamily protein
AT1G14360	UDP-galactose transporter 3
AT1G14370	protein kinase 2A
AT1G14440	homeobox protein 31
AT1G14440	homeobox protein 31
AT1G14455	0
AT1G14460	AAA-type ATPase family protein
AT1G14510	alfin-like 7
AT1G14520	myo-inositol oxygenase 1
AT1G14530	Protein of unknown function (DUF1084)
AT1G14540	Peroxidase superfamily protein
AT1G14570	UBX domain-containing protein
AT1G14580	C2H2-like zinc finger protein
AT1G14580	C2H2-like zinc finger protein
AT1G14580	C2H2-like zinc finger protein
AT1G14590	Nucleotide-diphospho-sugar transferase family protein
AT1G14590	Nucleotide-diphospho-sugar transferase family protein
AT1G14590	Nucleotide-diphospho-sugar transferase family protein
AT1G14600	Homeodomain-like superfamily protein
AT1G14600	Homeodomain-like superfamily protein
AT1G14600	Homeodomain-like superfamily protein
AT1G14600	Homeodomain-like superfamily protein
AT1G14630	0
AT1G14640	SWAP (Suppressor-of-White-APricot)/surp domain-containing protein
AT1G14685	basic pentacysteine 2
AT1G14690	microtubule-associated protein 65-7
AT1G14700	purple acid phosphatase 3
AT1G14700	purple acid phosphatase 3
AT1G14720	xyloglucan endotransglucosylase/hydrolase 28
AT1G14720	xyloglucan endotransglucosylase/hydrolase 28
AT1G14720	xyloglucan endotransglucosylase/hydrolase 28
AT1G14770	RING/FYVE/PHD zinc finger superfamily protein
AT1G14780	MAC/Perforin domain-containing protein
AT1G14820	Sec14p-like phosphatidylinositol transfer family protein
AT1G14860	nudix hydrolase homolog 18
AT1G14870	PLANT CADMIUM RESISTANCE 2
AT1G14880	PLANT CADMIUM RESISTANCE 1
AT1G14890	Plant invertase/pectin methylesterase inhibitor superfamily protein
AT1G14900	high mobility group A
AT1G14910	ENTH/ANTH/VHS superfamily protein
AT1G14920	GRAS family transcription factor family protein
AT1G15030	Protein of unknown function (DUF789)
AT1G15045	0
AT1G15090	pre-tRNA
AT1G15090	pre-tRNA
AT1G15090	pre-tRNA
AT1G15090	pre-tRNA
AT1G15100	RING-H2 finger A2A
AT1G15110	phosphatidyl serine synthase family protein
AT1G15110	phosphatidyl serine synthase family protein
AT1G15120	Ubiquinol-cytochrome C reductase hinge protein
AT1G15210	pleiotropic drug resistance 7
AT1G15340	methyl-CPG-binding domain 10
AT1G15360	Integrase-type DNA-binding superfamily protein
AT1G15370	SNARE-like superfamily protein
AT1G15430	Protein of unknown function (DUF1644)
AT1G15490	alpha/beta-Hydrolases superfamily protein
AT1G15500	TLC ATP/ADP transporter
AT1G15530	Concanavalin A-like lectin protein kinase family protein
AT1G15550	gibberellin 3-oxidase 1
AT1G15660	centromere protein C
AT1G15660	centromere protein C
AT1G15670	Galactose oxidase/kelch repeat superfamily protein
AT1G15670	Galactose oxidase/kelch repeat superfamily protein
AT1G15670	Galactose oxidase/kelch repeat superfamily protein
AT1G15680	F-box family protein
AT1G15690	Inorganic H pyrophosphatase family protein
AT1G15690	Inorganic H pyrophosphatase family protein
AT1G15757	Molecular chaperone Hsp40/DnaJ family protein
AT1G15860	Domain of unknown function (DUF298)
AT1G15950	cinnamoyl coa reductase 1
AT1G15960	NRAMP metal ion transporter 6
AT1G16080	0
AT1G16150	wall associated kinase-like 4
AT1G16260	Wall-associated kinase family protein
AT1G16270	Protein kinase superfamily protein with octicosapeptide/Phox/Bem1p domain
AT1G16370	organic cation/carnitine transporter 6
AT1G16380	Cation/hydrogen exchanger family protein
AT1G16430	Surfeit locus protein 5 subunit 22 of Mediator complex
AT1G16500	0
AT1G16500	0
AT1G16510	SAUR-like auxin-responsive protein family
AT1G16520	0
AT1G16540	molybdenum cofactor sulfurase (LOS5) (ABA3)
AT1G16670	Protein kinase superfamily protein
AT1G16705	p300/CBP acetyltransferase-related protein-related
AT1G16730	unknown protein 6
AT1G16858	conserved peptide upstream open reading frame 55
AT1G16900	Alg9-like mannosyltransferase family
AT1G16950	0
AT1G17110	ubiquitin-specific protease 15
AT1G17310	MADS-box transcription factor family protein
AT1G17340	Phosphoinositide phosphatase family protein
AT1G17350	NADH:ubiquinone oxidoreductase intermediate-associated protein 30
AT1G17400	0
AT1G17410	Nucleoside diphosphate kinase family protein
AT1G17420	lipoxygenase 3
AT1G17420	lipoxygenase 3
AT1G17500	ATPase E1-E2 type family protein / haloacid dehalogenase-like hydrolase family protein
AT1G17500	ATPase E1-E2 type family protein / haloacid dehalogenase-like hydrolase family protein
AT1G17550	homology to ABI2
AT1G17550	homology to ABI2
AT1G17590	nuclear factor Y, subunit A8
AT1G17620	Late embryogenesis abundant (LEA) hydroxyproline-rich glycoprotein family
AT1G17745	D-3-phosphoglycerate dehydrogenase
AT1G17780	0
AT1G17790	DNA-binding bromodomain-containing protein
AT1G17800	early nodulin-like protein 22
AT1G17860	Kunitz family trypsin and protease inhibitor protein
AT1G17880	basic transcription factor 3
AT1G17890	NAD(P)-binding Rossmann-fold superfamily protein
AT1G17940	Endosomal targeting BRO1-like domain-containing protein
AT1G18075	MIR159/MIR159B; miRNA
AT1G18080	Transducin/WD40 repeat-like superfamily protein
AT1G18100	PEBP (phosphatidylethanolamine-binding protein) family protein
AT1G18210	Calcium-binding EF-hand family protein
AT1G18270	ketose-bisphosphate aldolase class-II family protein
AT1G18330	Homeodomain-like superfamily protein
AT1G18390	Protein kinase superfamily protein
AT1G18400	BR enhanced expression 1
AT1G18400	BR enhanced expression 1
AT1G18410	P-loop containing nucleoside triphosphate hydrolases superfamily protein
AT1G18430	pre-tRNA
AT1G18460	alpha/beta-Hydrolases superfamily protein
AT1G18480	Calcineurin-like metallo-phosphoesterase superfamily protein
AT1G18500	methylthioalkylmalate synthase-like 4
AT1G18540	Ribosomal protein L6 family protein
AT1G18550	ATP binding microtubule motor family protein
AT1G18570	myb domain protein 51
AT1G18680	HNH endonuclease domain-containing protein
AT1G18690	Galactosyl transferase GMA12/MNN10 family protein
AT1G18700	DNAJ heat shock N-terminal domain-containing protein
AT1G18700	DNAJ heat shock N-terminal domain-containing protein
AT1G18700	DNAJ heat shock N-terminal domain-containing protein
AT1G18710	myb domain protein 47
AT1G18710	myb domain protein 47
AT1G18710	myb domain protein 47
AT1G18720	Protein of unknown function (DUF962)
AT1G18830	Transducin/WD40 repeat-like superfamily protein
AT1G18835	mini zinc finger
AT1G18860	WRKY DNA-binding protein 61
AT1G18870	isochorismate synthase 2
AT1G18890	calcium-dependent protein kinase 1
AT1G18900	Pentatricopeptide repeat (PPR) superfamily protein
AT1G19000	Homeodomain-like superfamily protein
AT1G19010	0
AT1G19050	response regulator 7
AT1G19100	Histidine kinase-, DNA gyrase B-, and HSP90-like ATPase family protein
AT1G19110	inter-alpha-trypsin inhibitor heavy chain-related
AT1G19220	auxin response factor 19
AT1G19230	Riboflavin synthase-like superfamily protein
AT1G19230	Riboflavin synthase-like superfamily protein
AT1G19230	Riboflavin synthase-like superfamily protein
AT1G19300	Nucleotide-diphospho-sugar transferases superfamily protein
AT1G19330	0
AT1G19340	Methyltransferase MT-A70 family protein
AT1G19340	Methyltransferase MT-A70 family protein
AT1G19400	Erythronate-4-phosphate dehydrogenase family protein
AT1G19440	3-ketoacyl-CoA synthase 4
AT1G19450	Major facilitator superfamily protein
AT1G19450	Major facilitator superfamily protein
AT1G19460	Galactose oxidase/kelch repeat superfamily protein
AT1G19600	pfkB-like carbohydrate kinase family protein
AT1G19640	jasmonic acid carboxyl methyltransferase
AT1G19640	jasmonic acid carboxyl methyltransferase
AT1G19800	trigalactosyldiacylglycerol 1
AT1G19800	trigalactosyldiacylglycerol 1
AT1G19830	SAUR-like auxin-responsive protein family
AT1G19835	Plant protein of unknown function (DUF869)
AT1G19840	SAUR-like auxin-responsive protein family
AT1G19850	Transcriptional factor B3 family protein / auxin-responsive factor AUX/IAA-related
AT1G19850	Transcriptional factor B3 family protein / auxin-responsive factor AUX/IAA-related
AT1G19870	IQ-domain 32
AT1G19880	Regulator of chromosome condensation (RCC1) family protein
AT1G19890	male-gamete-specific histone H3
AT1G19920	Pseudouridine synthase/archaeosine transglycosylase-like family protein
AT1G19940	glycosyl hydrolase 9B5
AT1G20100	0
AT1G20180	Protein of unknown function (DUF677)
AT1G20330	sterol methyltransferase 2
AT1G20390	transposable element gene
AT1G20430	0
AT1G20540	Transducin/WD40 repeat-like superfamily protein
AT1G20580	Small nuclear ribonucleoprotein family protein
AT1G20610	Cyclin B2;3
AT1G20620	catalase 3
AT1G20620	catalase 3
AT1G20620	catalase 3
AT1G20640	Plant regulator RWP-RK family protein
AT1G20650	Protein kinase superfamily protein
AT1G20780	senescence-associated E3 ubiquitin ligase 1
AT1G20780	senescence-associated E3 ubiquitin ligase 1
AT1G20816	0
AT1G20823	RING/U-box superfamily protein
AT1G20840	tonoplast monosaccharide transporter1
AT1G20850	xylem cysteine peptidase 2
AT1G20875	0
AT1G20890	0
AT1G20960	U5 small nuclear ribonucleoprotein helicase, putative
AT1G20990	Cysteine/Histidine-rich C1 domain family protein
AT1G21000	PLATZ transcription factor family protein
AT1G21000	PLATZ transcription factor family protein
AT1G21000	PLATZ transcription factor family protein
AT1G21000	PLATZ transcription factor family protein
AT1G21000	PLATZ transcription factor family protein
AT1G21010	0
AT1G21050	Protein of unknown function, DUF617
AT1G21050	Protein of unknown function, DUF617
AT1G21060	Protein of unknown function, DUF547
AT1G21070	Nucleotide-sugar transporter family protein
AT1G21080	DNAJ heat shock N-terminal domain-containing protein
AT1G21120	O-methyltransferase family protein
AT1G21140	Vacuolar iron transporter (VIT) family protein
AT1G21310	extensin 3
AT1G21320	nucleotide binding;nucleic acid binding
AT1G21320	nucleotide binding;nucleic acid binding
AT1G21326	VQ motif-containing protein
AT1G21395	0
AT1G21430	Flavin-binding monooxygenase family protein
AT1G21460	Nodulin MtN3 family protein
AT1G21470	0
AT1G21480	Exostosin family protein
AT1G21510	0
AT1G21520	0
AT1G21525	0
AT1G21528	0
AT1G21660	Chaperone DnaJ-domain superfamily protein
AT1G21670	0
AT1G21738	0
AT1G21830	0
AT1G21830	0
AT1G21835	Plant thionin family protein
AT1G21910	Integrase-type DNA-binding superfamily protein
AT1G21910	Integrase-type DNA-binding superfamily protein
AT1G21910	Integrase-type DNA-binding superfamily protein
AT1G21910	Integrase-type DNA-binding superfamily protein
AT1G21940	0
AT1G21975	0
AT1G21980	phosphatidylinositol-4-phosphate 5-kinase 1
AT1G21980	phosphatidylinositol-4-phosphate 5-kinase 1
AT1G21990	F-box/RNI-like/FBD-like domains-containing protein
AT1G22020	serine hydroxymethyltransferase 6
AT1G22030	0
AT1G22040	Galactose oxidase/kelch repeat superfamily protein
AT1G22050	membrane-anchored ubiquitin-fold protein 6 precursor
AT1G22065	0
AT1G22067	0
AT1G22110	structural constituent of ribosome
AT1G22110	structural constituent of ribosome
AT1G22110	structural constituent of ribosome
AT1G22180	Sec14p-like phosphatidylinositol transfer family protein
AT1G22180	Sec14p-like phosphatidylinositol transfer family protein
AT1G22210	Haloacid dehalogenase-like hydrolase (HAD) superfamily protein
AT1G22220	F-box family protein
AT1G22230	0
AT1G22240	pumilio 8
AT1G22250	0
AT1G22275	Myosin heavy chain-related protein
AT1G22320	pre-tRNA
AT1G22330	RNA-binding (RRM/RBD/RNP motifs) family protein
AT1G22360	UDP-glucosyl transferase 85A2
AT1G22370	UDP-glucosyl transferase 85A5
AT1G22400	UDP-Glycosyltransferase superfamily protein
AT1G22430	GroES-like zinc-binding dehydrogenase family protein
AT1G22460	O-fucosyltransferase family protein
AT1G22490	basic helix-loop-helix (bHLH) DNA-binding superfamily protein
AT1G22530	PATELLIN 2
AT1G22530	PATELLIN 2
AT1G22540	Major facilitator superfamily protein
AT1G22570	Major facilitator superfamily protein
AT1G22600	Late embryogenesis abundant protein (LEA) family protein
AT1G22600	Late embryogenesis abundant protein (LEA) family protein
AT1G22630	0
AT1G22640	myb domain protein 3
AT1G22640	myb domain protein 3
AT1G22650	Plant neutral invertase family protein
AT1G22651	0
AT1G22670	Protease-associated (PA) RING/U-box zinc finger family protein
AT1G22710	sucrose-proton symporter 2
AT1G22720	Protein kinase superfamily protein
AT1G22810	Integrase-type DNA-binding superfamily protein
AT1G22810	Integrase-type DNA-binding superfamily protein
AT1G22882	Galactose-binding protein
AT1G22990	Heavy metal transport/detoxification superfamily protein
AT1G23000	Heavy metal transport/detoxification superfamily protein
AT1G23040	hydroxyproline-rich glycoprotein family protein
AT1G23080	Auxin efflux carrier family protein
AT1G23080	Auxin efflux carrier family protein
AT1G23080	Auxin efflux carrier family protein
AT1G23080	Auxin efflux carrier family protein
AT1G23090	sulfate transporter 91
AT1G23100	GroES-like family protein
AT1G23100	GroES-like family protein
AT1G23120	Polyketide cyclase/dehydrase and lipid transport superfamily protein
AT1G23201	0
AT1G23270	0
AT1G23380	KNOTTED1-like homeobox gene 6
AT1G23380	KNOTTED1-like homeobox gene 6
AT1G23390	Kelch repeat-containing F-box family protein
AT1G23390	Kelch repeat-containing F-box family protein
AT1G23420	Plant-specific transcription factor YABBY family protein
AT1G23480	cellulose synthase-like A3
AT1G23550	similar to RCD one 2
AT1G23560	Domain of unknown function (DUF220)
AT1G23700	Protein kinase superfamily protein
AT1G23750	Nucleic acid-binding, OB-fold-like protein
AT1G23810	Paired amphipathic helix (PAH2) superfamily protein
AT1G23860	RS-containing zinc finger protein 21
AT1G23860	RS-containing zinc finger protein 21
AT1G23870	trehalose-phosphatase/synthase 9
AT1G23980	RING/U-box superfamily protein
AT1G24100	UDP-glucosyl transferase 74B1
AT1G24120	ARG1-like 1
AT1G24145	0
AT1G24145	0
AT1G24170	Nucleotide-diphospho-sugar transferases superfamily protein
AT1G24170	Nucleotide-diphospho-sugar transferases superfamily protein
AT1G24180	Thiamin diphosphate-binding fold (THDP-binding) superfamily protein
AT1G24190	SIN3-like 3
AT1G24265	Protein of unknown function (DUF1664)
AT1G24270	0
AT1G24530	Transducin/WD40 repeat-like superfamily protein
AT1G24540	cytochrome P450, family 86, subfamily C, polypeptide 1
AT1G24540	cytochrome P450, family 86, subfamily C, polypeptide 1
AT1G24640	transposable element gene
AT1G24650	Leucine-rich repeat protein kinase family protein
AT1G24733	0
AT1G25230	Calcineurin-like metallo-phosphoesterase superfamily protein
AT1G25230	Calcineurin-like metallo-phosphoesterase superfamily protein
AT1G25260	Ribosomal protein L10 family protein
AT1G25270	nodulin MtN21 /EamA-like transporter family protein
AT1G25280	tubby like protein 10
AT1G25320	Leucine-rich repeat protein kinase family protein
AT1G25330	basic helix-loop-helix (bHLH) DNA-binding superfamily protein
AT1G25340	myb domain protein 116
AT1G25370	Protein of unknown function (DUF1639)
AT1G25375	Metallo-hydrolase/oxidoreductase superfamily protein
AT1G25390	Protein kinase superfamily protein
AT1G25400	0
AT1G25420	Regulator of Vps4 activity in the MVB pathway protein
AT1G25425	CLAVATA3/ESR-RELATED 43
AT1G25425	CLAVATA3/ESR-RELATED 43
AT1G25430	transposable element gene
AT1G25520	Uncharacterized protein family (UPF0016)
AT1G25530	Transmembrane amino acid transporter family protein
AT1G25550	myb-like transcription factor family protein
AT1G25550	myb-like transcription factor family protein
AT1G25560	AP2/B3 transcription factor family protein
AT1G25560	AP2/B3 transcription factor family protein
AT1G25560	AP2/B3 transcription factor family protein
AT1G25560	AP2/B3 transcription factor family protein
AT1G25560	AP2/B3 transcription factor family protein
AT1G25570	Di-glucose binding protein with Leucine-rich repeat domain
AT1G25570	Di-glucose binding protein with Leucine-rich repeat domain
AT1G25570	Di-glucose binding protein with Leucine-rich repeat domain
AT1G26110	decapping 5
AT1G26200	TRAM, LAG1 and CLN8 (TLC) lipid-sensing domain containing protein
AT1G26270	Phosphatidylinositol 3- and 4-kinase family protein
AT1G26300	BSD domain-containing protein
AT1G26360	methyl esterase 13
AT1G26540	Agenet domain-containing protein
AT1G26560	beta glucosidase 40
AT1G26600	CLAVATA3/ESR-RELATED 9
AT1G26730	EXS (ERD1/XPR1/SYG1) family protein
AT1G26762	0
AT1G26762	0
AT1G26770	expansin A10
AT1G26771	0
AT1G26773	0
AT1G26790	Dof-type zinc finger DNA-binding family protein
AT1G26790	Dof-type zinc finger DNA-binding family protein
AT1G26800	RING/U-box superfamily protein
AT1G26921	0
AT1G26930	Galactose oxidase/kelch repeat superfamily protein
AT1G26930	Galactose oxidase/kelch repeat superfamily protein
AT1G26930	Galactose oxidase/kelch repeat superfamily protein
AT1G26940	Cyclophilin-like peptidyl-prolyl cis-trans isomerase family protein
AT1G26945	basic helix-loop-helix (bHLH) DNA-binding superfamily protein
AT1G26945	basic helix-loop-helix (bHLH) DNA-binding superfamily protein
AT1G27040	Major facilitator superfamily protein
AT1G27050	homeobox protein 54
AT1G27100	Actin cross-linking protein
AT1G27100	Actin cross-linking protein
AT1G27100	Actin cross-linking protein
AT1G27110	Tetratricopeptide repeat (TPR)-like superfamily protein
AT1G27210	ARM repeat superfamily protein
AT1G27213	0
AT1G27213	0
AT1G27310	nuclear transport factor 2A
AT1G27350	Ribosome associated membrane protein RAMP4
AT1G27360	squamosa promoter-like 11
AT1G27450	adenine phosphoribosyl transferase 1
AT1G27460	no pollen germination related 1
AT1G27690	Protein of unknown function (DUF620)
AT1G27760	interferon-related developmental regulator family protein / IFRD protein family
AT1G27840	Transducin/WD40 repeat-like superfamily protein
AT1G27900	RNA helicase family protein
AT1G27921	other RNA
AT1G27930	Protein of unknown function (DUF579)
AT1G28010	P-glycoprotein 14
AT1G28050	B-box type zinc finger protein with CCT domain
AT1G28120	0
AT1G28120	0
AT1G28130	Auxin-responsive GH3 family protein
AT1G28135	0
AT1G28135	0
AT1G28170	sulphotransferase 7
AT1G28180	P-loop containing nucleoside triphosphate hydrolases superfamily protein
AT1G28190	0
AT1G28190	0
AT1G28200	FH interacting protein 1
AT1G28280	VQ motif-containing protein
AT1G28281	0
AT1G28320	protease-related
AT1G28335	low-molecular-weight cysteine-rich 31
AT1G28360	ERF domain protein 12
AT1G28360	ERF domain protein 12
AT1G28360	ERF domain protein 12
AT1G28370	ERF domain protein 11
AT1G28390	Protein kinase superfamily protein
AT1G28395	0
AT1G28430	cytochrome P450, family 705, subfamily A, polypeptide 24
AT1G28430	cytochrome P450, family 705, subfamily A, polypeptide 24
AT1G28440	HAESA-like 1
AT1G28480	Thioredoxin superfamily protein
AT1G28490	syntaxin of plants 61
AT1G28580	GDSL-like Lipase/Acylhydrolase superfamily protein
AT1G28600	GDSL-like Lipase/Acylhydrolase superfamily protein
AT1G28600	GDSL-like Lipase/Acylhydrolase superfamily protein
AT1G28610	GDSL-like Lipase/Acylhydrolase superfamily protein
AT1G28640	GDSL-like Lipase/Acylhydrolase superfamily protein
AT1G28670	GDSL-like Lipase/Acylhydrolase superfamily protein
AT1G29010	0
AT1G29090	Cysteine proteinases superfamily protein
AT1G29140	Pollen Ole e 1 allergen and extensin family protein
AT1G29140	Pollen Ole e 1 allergen and extensin family protein
AT1G29160	Dof-type zinc finger DNA-binding family protein
AT1G29270	0
AT1G29280	WRKY DNA-binding protein 65
AT1G29290	0
AT1G29340	plant U-box 17
AT1G29395	COLD REGULATED 314 INNER MEMBRANE 1
AT1G29540	0
AT1G29630	5'-3' exonuclease family protein
AT1G29650	transposable element gene
AT1G29650	transposable element gene
AT1G29750	receptor-like kinase in flowers 1
AT1G29750	receptor-like kinase in flowers 1
AT1G29850	double-stranded DNA-binding family protein
AT1G29890	O-acetyltransferase family protein
AT1G29900	carbamoyl phosphate synthetase B
AT1G29980	Protein of unknown function, DUF642
AT1G29980	Protein of unknown function, DUF642
AT1G30016	0
AT1G30030	transposable element gene
AT1G30030	transposable element gene
AT1G30040	gibberellin 2-oxidase
AT1G30050	0
AT1G30080	Glycosyl hydrolase superfamily protein
AT1G30080	Glycosyl hydrolase superfamily protein
AT1G30100	nine-cis-epoxycarotenoid dioxygenase 5
AT1G30160	Protein of unknown function (DUF295)
AT1G30190	0
AT1G30220	inositol transporter 2
AT1G30282	other RNA
AT1G30290	Tetratricopeptide repeat (TPR)-like superfamily protein
AT1G30310	transposable element gene
AT1G30320	Remorin family protein
AT1G30330	auxin response factor 6
AT1G30330	auxin response factor 6
AT1G30330	auxin response factor 6
AT1G30330	auxin response factor 6
AT1G30340	transposable element gene
AT1G30340	transposable element gene
AT1G30360	Early-responsive to dehydration stress protein (ERD4)
AT1G30370	alpha/beta-Hydrolases superfamily protein
AT1G30390	transposable element gene
AT1G30400	multidrug resistance-associated protein 1
AT1G30490	Homeobox-leucine zipper family protein / lipid-binding START domain-containing protein
AT1G30490	Homeobox-leucine zipper family protein / lipid-binding START domain-containing protein
AT1G30490	Homeobox-leucine zipper family protein / lipid-binding START domain-containing protein
AT1G30600	Subtilase family protein
AT1G30650	WRKY DNA-binding protein 14
AT1G30660	nucleic acid binding;nucleic acid binding
AT1G30690	Sec14p-like phosphatidylinositol transfer family protein
AT1G30757	0
AT1G30760	FAD-binding Berberine family protein
AT1G30814	0
AT1G30820	CTP synthase family protein
AT1G30825	Arp2/3 complex, 34 kD subunit p34-Arc
AT1G30825	Arp2/3 complex, 34 kD subunit p34-Arc
AT1G30835	transposable element gene
AT1G30930	F-box family protein
AT1G30950	F-box family protein
AT1G31020	thioredoxin O2
AT1G31030	transposable element gene
AT1G31040	PLATZ transcription factor family protein
AT1G31040	PLATZ transcription factor family protein
AT1G31070	N-acetylglucosamine-1-phosphate uridylyltransferase 1
AT1G31120	K+ uptake permease 10
AT1G31290	ARGONAUTE 3
AT1G31300	TRAM, LAG1 and CLN8 (TLC) lipid-sensing domain containing protein
AT1G31319	0
AT1G31320	LOB domain-containing protein 4
AT1G31320	LOB domain-containing protein 4
AT1G31350	KAR-UP F-box 1
AT1G31355	0
AT1G31355	0
AT1G31450	Eukaryotic aspartyl protease family protein
AT1G31550	GDSL-like Lipase/Acylhydrolase superfamily protein
AT1G31580	ECS1
AT1G31630	AGAMOUS-like 86
AT1G31650	RHO guanyl-nucleotide exchange factor 14
AT1G31710	Copper amine oxidase family protein
AT1G31730	Adaptin family protein
AT1G31760	SWIB/MDM2 domain superfamily protein
AT1G31770	ATP-binding cassette 14
AT1G31840	Tetratricopeptide repeat (TPR)-like superfamily protein
AT1G31850	S-adenosyl-L-methionine-dependent methyltransferases superfamily protein
AT1G31880	DZC (Disease resistance/zinc finger/chromosome condensation-like region) domain containing protein
AT1G31880	DZC (Disease resistance/zinc finger/chromosome condensation-like region) domain containing protein
AT1G31910	GHMP kinase family protein
AT1G31930	extra-large GTP-binding protein 3
AT1G31940	0
AT1G31990	0
AT1G32090	early-responsive to dehydration stress protein (ERD4)
AT1G32120	0
AT1G32120	0
AT1G32190	alpha/beta-Hydrolases superfamily protein
AT1G32190	alpha/beta-Hydrolases superfamily protein
AT1G32210	Defender against death (DAD family) protein
AT1G32240	Homeodomain-like superfamily protein
AT1G32240	Homeodomain-like superfamily protein
AT1G32250	Calcium-binding EF-hand family protein
AT1G32337	0
AT1G32380	phosphoribosyl pyrophosphate (PRPP) synthase 2
AT1G32385	snoRNA
AT1G32460	0
AT1G32460	0
AT1G32500	non-intrinsic ABC protein 6
AT1G32540	lsd one like 1
AT1G32600	F-box associated ubiquitination effector family protein
AT1G32640	Basic helix-loop-helix (bHLH) DNA-binding family protein
AT1G32640	Basic helix-loop-helix (bHLH) DNA-binding family protein
AT1G32650	0
AT1G32690	0
AT1G32700	PLATZ transcription factor family protein
AT1G32720	Cytochrome C oxidase polypeptide VIB family protein
AT1G32920	0
AT1G32928	0
AT1G33060	NAC 014
AT1G33110	MATE efflux family protein
AT1G33240	GT-2-like 1
AT1G33240	GT-2-like 1
AT1G33250	Protein of unknown function (DUF604)
AT1G33250	Protein of unknown function (DUF604)
AT1G33260	Protein kinase superfamily protein
AT1G33270	Acyl transferase/acyl hydrolase/lysophospholipase superfamily protein
AT1G33415	other RNA
AT1G33560	Disease resistance protein (CC-NBS-LRR class) family
AT1G33607	Defensin-like (DEFL) family protein
AT1G33700	Beta-glucosidase, GBA2 type family protein
AT1G33709	0
AT1G33720	cytochrome P450, family 76, subfamily C, polypeptide 6
AT1G33785	0
AT1G33785	0
AT1G34200	Glyceraldehyde-3-phosphate dehydrogenase-like family protein
AT1G34245	Putative membrane lipoprotein
AT1G34418	other RNA
AT1G34520	MBOAT (membrane bound O-acyl transferase) family protein
AT1G35140	Phosphate-responsive 1 family protein
AT1G35190	2-oxoglutarate (2OG) and Fe(II)-dependent oxygenase superfamily protein
AT1G35220	0
AT1G35330	RING/U-box superfamily protein
AT1G35350	EXS (ERD1/XPR1/SYG1) family protein
AT1G35350	EXS (ERD1/XPR1/SYG1) family protein
AT1G35350	EXS (ERD1/XPR1/SYG1) family protein
AT1G35460	basic helix-loop-helix (bHLH) DNA-binding superfamily protein
AT1G35510	O-fucosyltransferase family protein
AT1G35560	TCP family transcription factor
AT1G35570	transposable element gene
AT1G35630	Protease-associated (PA) RING/U-box zinc finger family protein
AT1G35670	calcium-dependent protein kinase 2
AT1G35720	annexin 1
AT1G35730	pumilio 9
AT1G35730	pumilio 9
AT1G35750	pumilio 10
AT1G35780	0
AT1G35830	VQ motif-containing protein
AT1G35910	Haloacid dehalogenase-like hydrolase (HAD) superfamily protein
AT1G36050	Endoplasmic reticulum vesicle transporter protein
AT1G36160	acetyl-CoA carboxylase 1
AT1G36185	transposable element gene
AT1G36280	L-Aspartase-like family protein
AT1G36580	0
AT1G36650	transposable element gene
AT1G36720	transposable element gene
AT1G36940	0
AT1G36950	RING/U-box superfamily protein
AT1G37120	transposable element gene
AT1G37120	transposable element gene
AT1G37130	nitrate reductase 2
AT1G37130	nitrate reductase 2
AT1G37140	MEI2 C-terminal RRM only like 1
AT1G38140	transposable element gene
AT1G41860	transposable element gene
AT1G42470	Patched family protein
AT1G42490	0
AT1G43000	PLATZ transcription factor family protein
AT1G43040	SAUR-like auxin-responsive protein family
AT1G43195	transposable element gene
AT1G43444	transposable element gene
AT1G43670	Inositol monophosphatase family protein
AT1G43690	ubiquitin interaction motif-containing protein
AT1G43690	ubiquitin interaction motif-containing protein
AT1G43765	other RNA
AT1G43830	transposable element gene
AT1G43835	transposable element gene
AT1G43997	0
AT1G44010	0
AT1G44100	amino acid permease 5
AT1G44170	aldehyde dehydrogenase 3H1
AT1G44350	IAA-leucine resistant (ILR)-like gene 6
AT1G44350	IAA-leucine resistant (ILR)-like gene 6
AT1G44641	transposable element gene
AT1G44760	Adenine nucleotide alpha hydrolases-like superfamily protein
AT1G44770	0
AT1G44770	0
AT1G44810	DNA-binding storekeeper protein-related transcriptional regulator
AT1G44820	Peptidase M20/M25/M40 family protein
AT1G44830	Integrase-type DNA-binding superfamily protein
AT1G44830	Integrase-type DNA-binding superfamily protein
AT1G45120	transposable element gene
AT1G45130	beta-galactosidase 5
AT1G45180	RING/U-box superfamily protein
AT1G45201	triacylglycerol lipase-like 1
AT1G45230	Protein of unknown function (DUF3223)
AT1G45616	receptor like protein 6
AT1G46192	transposable element gene
AT1G46192	transposable element gene
AT1G46264	heat shock transcription factor B4
AT1G46984	F-box family protein
AT1G47128	Granulin repeat cysteine protease family protein
AT1G47200	WPP domain protein 2
AT1G47310	0
AT1G47330	CBS domain-containing protein with a domain of unknown function (DUF21)
AT1G47380	Protein phosphatase 2C family protein
AT1G47490	RNA-binding protein 47C
AT1G47500	RNA-binding protein 47C'
AT1G47510	inositol polyphosphate 5-phosphatase 11
AT1G47530	MATE efflux family protein
AT1G47540	Scorpion toxin-like knottin superfamily protein
AT1G47550	exocyst complex component sec3A
AT1G47560	exocyst complex component sec3B
AT1G47603	purine permease 19
AT1G47610	Transducin/WD40 repeat-like superfamily protein
AT1G47705	0
AT1G47740	PPPDE putative thiol peptidase family protein
AT1G47860	transposable element gene
AT1G47860	transposable element gene
AT1G47900	Plant protein of unknown function (DUF869)
AT1G47990	gibberellin 2-oxidase 4
AT1G47990	gibberellin 2-oxidase 4
AT1G48000	myb domain protein 112
AT1G48010	Plant invertase/pectin methylesterase inhibitor superfamily protein
AT1G48080	pre-tRNA
AT1G48210	Protein kinase superfamily protein
AT1G48260	CBL-interacting protein kinase 17
AT1G48260	CBL-interacting protein kinase 17
AT1G48330	0
AT1G48360	zinc ion binding;nucleic acid binding;hydrolases, acting on acid anhydrides, in phosphorus-containing anhydrides
AT1G48410	Stabilizer of iron transporter SufD / Polynucleotidyl transferase
AT1G48490	Protein kinase superfamily protein
AT1G48500	jasmonate-zim-domain protein 4
AT1G48625	0
AT1G48920	nucleolin like 1
AT1G48950	C3HC zinc finger-like
AT1G49030	PLAC8 family protein
AT1G49160	Protein kinase superfamily protein
AT1G49190	response regulator 19
AT1G49230	RING/U-box superfamily protein
AT1G49230	RING/U-box superfamily protein
AT1G49230	RING/U-box superfamily protein
AT1G49300	RAB GTPase homolog G3E
AT1G49320	unknown seed protein like 1
AT1G49435	low-molecular-weight cysteine-rich 16
AT1G49440	transposable element gene
AT1G49450	Transducin/WD40 repeat-like superfamily protein
AT1G49500	0
AT1G49510	embryo defective 1273
AT1G49600	RNA-binding protein 47A
AT1G49620	Cyclin-dependent kinase inhibitor family protein
AT1G49640	alpha/beta-Hydrolases superfamily protein
AT1G49660	carboxyesterase 5
AT1G49720	abscisic acid responsive element-binding factor 1
AT1G49720	abscisic acid responsive element-binding factor 1
AT1G49730	Protein kinase superfamily protein
AT1G49780	plant U-box 26
AT1G49850	RING/U-box superfamily protein
AT1G50020	0
AT1G50030	target of rapamycin
AT1G50055	TAS1B; other RNA
AT1G50060	CAP (Cysteine-rich secretory proteins, Antigen 5, and Pathogenesis-related 1 protein) superfamily protein
AT1G50280	Phototropic-responsive NPH3 family protein
AT1G50330	0
AT1G50420	scarecrow-like 3
AT1G50420	scarecrow-like 3
AT1G50450	Saccharopine dehydrogenase
AT1G50460	hexokinase-like 1
AT1G50600	scarecrow-like 5
AT1G50760	Aminotransferase-like, plant mobile domain family protein
AT1G50790	Plant mobile domain protein family
AT1G50830	Aminotransferase-like, plant mobile domain family protein
AT1G50850	transposable element gene
AT1G51130	Nse4, component of Smc5/6 DNA repair complex
AT1G51140	basic helix-loop-helix (bHLH) DNA-binding superfamily protein
AT1G51150	DegP protease 6
AT1G51175	transposable element gene
AT1G51402	0
AT1G51430	0
AT1G51500	ABC-2 type transporter family protein
AT1G51520	RNA-binding (RRM/RBD/RNP motifs) family protein
AT1G51660	mitogen-activated protein kinase kinase 4
AT1G51680	4-coumarate:CoA ligase 1
AT1G51700	DOF zinc finger protein 1
AT1G51710	ubiquitin-specific protease 6
AT1G51760	peptidase M20/M25/M40 family protein
AT1G51780	IAA-leucine resistant (ILR)-like gene 5
AT1G51890	Leucine-rich repeat protein kinase family protein
AT1G51940	protein kinase family protein / peptidoglycan-binding LysM domain-containing protein
AT1G51940	protein kinase family protein / peptidoglycan-binding LysM domain-containing protein
AT1G51950	indole-3-acetic acid inducible 18
AT1G51950	indole-3-acetic acid inducible 18
AT1G52000	Mannose-binding lectin superfamily protein
AT1G52030	myrosinase-binding protein 2
AT1G52080	actin binding protein family
AT1G52130	Mannose-binding lectin superfamily protein
AT1G52150	Homeobox-leucine zipper family protein / lipid-binding START domain-containing protein
AT1G52155	0
AT1G52160	tRNAse Z3
AT1G52190	Major facilitator superfamily protein
AT1G52190	Major facilitator superfamily protein
AT1G52200	PLAC8 family protein
AT1G52240	RHO guanyl-nucleotide exchange factor 11
AT1G52342	0
AT1G52343	0
AT1G52700	alpha/beta-Hydrolases superfamily protein
AT1G52900	Toll-Interleukin-Resistance (TIR) domain family protein
AT1G53035	0
AT1G53039	0
AT1G53090	SPA1-related 4
AT1G53190	RING/U-box superfamily protein
AT1G53220	pre-tRNA
AT1G53230	TEOSINTE BRANCHED 1, cycloidea and PCF transcription factor 3
AT1G53282	Plant thionin family protein
AT1G53290	Galactosyltransferase family protein
AT1G53310	phosphoenolpyruvate carboxylase 1
AT1G53310	phosphoenolpyruvate carboxylase 1
AT1G53320	tubby like protein 7
AT1G53340	Cysteine/Histidine-rich C1 domain family protein
AT1G53430	Leucine-rich repeat transmembrane protein kinase
AT1G53430	Leucine-rich repeat transmembrane protein kinase
AT1G53430	Leucine-rich repeat transmembrane protein kinase
AT1G53430	Leucine-rich repeat transmembrane protein kinase
AT1G53510	mitogen-activated protein kinase 18
AT1G53510	mitogen-activated protein kinase 18
AT1G53510	mitogen-activated protein kinase 18
AT1G53520	Chalcone-flavanone isomerase family protein
AT1G53620	0
AT1G53660	nodulin MtN21 /EamA-like transporter family protein
AT1G53700	WAG 1
AT1G53750	regulatory particle triple-A 1A
AT1G53830	pectin methylesterase 2
AT1G53850	20S proteasome alpha subunit E1
AT1G53850	20S proteasome alpha subunit E1
AT1G53920	GDSL-motif lipase 5
AT1G54000	GDSL-like Lipase/Acylhydrolase superfamily protein
AT1G54080	oligouridylate-binding protein 1A
AT1G54090	exocyst subunit exo70 family protein D2
AT1G54130	RELA/SPOT homolog 3
AT1G54160	nuclear factor Y, subunit A5
AT1G54200	0
AT1G54200	0
AT1G54210	Ubiquitin-like superfamily protein
AT1G54260	winged-helix DNA-binding transcription factor family protein
AT1G54410	dehydrin family protein
AT1G54570	Esterase/lipase/thioesterase family protein
AT1G54575	0
AT1G54610	Protein kinase superfamily protein
AT1G54660	0
AT1G54820	Protein kinase superfamily protein
AT1G54830	nuclear factor Y, subunit C3
AT1G54890	Late embryogenesis abundant (LEA) protein-related
AT1G54930	GRF zinc finger / Zinc knuckle protein
AT1G54950	0
AT1G55010	plant defensin 1.5
AT1G55020	lipoxygenase 1
AT1G55120	beta-fructofuranosidase 5
AT1G55152	0
AT1G55230	Family of unknown function (DUF716)
AT1G55260	Bifunctional inhibitor/lipid-transfer protein/seed storage 2S albumin superfamily protein
AT1G55270	Galactose oxidase/kelch repeat superfamily protein
AT1G55330	arabinogalactan protein 21
AT1G55360	Protein of Unknown Function (DUF239)
AT1G55510	branched-chain alpha-keto acid decarboxylase E1 beta subunit
AT1G55546	0
AT1G55550	P-loop containing nucleoside triphosphate hydrolases superfamily protein
AT1G55570	SKU5 similar 12
AT1G55640	prenylated RAB acceptor 1.G1
AT1G55650	HMG (high mobility group) box protein with ARID/BRIGHT DNA-binding domain
AT1G55690	Sec14p-like phosphatidylinositol transfer family protein
AT1G55690	Sec14p-like phosphatidylinositol transfer family protein
AT1G55760	BTB/POZ domain-containing protein
AT1G55770	Plant invertase/pectin methylesterase inhibitor superfamily protein
AT1G55840	Sec14p-like phosphatidylinositol transfer family protein
AT1G55840	Sec14p-like phosphatidylinositol transfer family protein
AT1G55920	serine acetyltransferase 2;1
AT1G55920	serine acetyltransferase 2;1
AT1G56030	RING/U-box superfamily protein
AT1G56040	HEAT/U-box domain-containing protein
AT1G56190	Phosphoglycerate kinase family protein
AT1G56210	Heavy metal transport/detoxification superfamily protein
AT1G56250	phloem protein 2-B14
AT1G56250	phloem protein 2-B14
AT1G56250	phloem protein 2-B14
AT1G56440	Tetratricopeptide repeat (TPR)-like superfamily protein
AT1G56510	Disease resistance protein (TIR-NBS-LRR class)
AT1G56555	0
AT1G56580	Protein of unknown function, DUF538
AT1G56600	galactinol synthase 2
AT1G56630	alpha/beta-Hydrolases superfamily protein
AT1G56650	production of anthocyanin pigment 1
AT1G56660	0
AT1G56700	Peptidase C15, pyroglutamyl peptidase I-like
AT1G57560	myb domain protein 50
AT1G57610	Protein of unknown function (DUF607)
AT1G57750	cytochrome P450, family 96, subfamily A, polypeptide 15
AT1G57820	Zinc finger (C3HC4-type RING finger) family protein
AT1G57820	Zinc finger (C3HC4-type RING finger) family protein
AT1G57990	purine permease 18
AT1G58007	0
AT1G58050	RNA helicase family protein
AT1G58080	ATP phosphoribosyl transferase 1
AT1G58080	ATP phosphoribosyl transferase 1
AT1G58110	Basic-leucine zipper (bZIP) transcription factor family protein
AT1G58110	Basic-leucine zipper (bZIP) transcription factor family protein
AT1G58122	conserved peptide upstream open reading frame 45
AT1G58180	beta carbonic anhydrase 6
AT1G58280	Phosphoglycerate mutase family protein
AT1G58340	MATE efflux family protein
AT1G58340	MATE efflux family protein
AT1G58340	MATE efflux family protein
AT1G58350	Putative serine esterase family protein
AT1G58360	amino acid permease 1
AT1G58400	Disease resistance protein (CC-NBS-LRR class) family
AT1G58410	Disease resistance protein (CC-NBS-LRR class) family
AT1G58420	Uncharacterised conserved protein UCP031279
AT1G58420	Uncharacterised conserved protein UCP031279
AT1G58440	FAD/NAD(P)-binding oxidoreductase family protein
AT1G58460	0
AT1G59510	Carbohydrate-binding protein
AT1G59640	BIG PETAL P
AT1G59700	glutathione S-transferase TAU 16
AT1G59710	Protein of unknown function (DUF569)
AT1G59730	thioredoxin H-type 7
AT1G59730	thioredoxin H-type 7
AT1G59740	Major facilitator superfamily protein
AT1G59820	aminophospholipid ATPase 3
AT1G59870	ABC-2 and Plant PDR ABC-type transporter family protein
AT1G59980	ARG1-like 2
AT1G60050	Nodulin MtN21 /EamA-like transporter family protein
AT1G60060	Serine/threonine-protein kinase WNK (With No Lysine)-related
AT1G60160	Potassium transporter family protein
AT1G60160	Potassium transporter family protein
AT1G60160	Potassium transporter family protein
AT1G60170	pre-mRNA processing ribonucleoprotein binding region-containing protein
AT1G60270	beta glucosidase 6
AT1G60440	pantothenate kinase 1
AT1G60450	galactinol synthase 7
AT1G60590	Pectin lyase-like superfamily protein
AT1G60590	Pectin lyase-like superfamily protein
AT1G60590	Pectin lyase-like superfamily protein
AT1G60600	UbiA prenyltransferase family protein
AT1G60900	U2 snRNP auxilliary factor, large subunit, splicing factor
AT1G60920	AGAMOUS-like 55
AT1G60940	SNF1-related protein kinase 2.10
AT1G60940	SNF1-related protein kinase 2.10
AT1G61100	disease resistance protein (TIR class), putative
AT1G61140	SNF2 domain-containing protein / helicase domain-containing protein / zinc finger protein-related
AT1G61260	Protein of unknown function (DUF761)
AT1G61340	F-box family protein
AT1G61370	S-locus lectin protein kinase family protein
AT1G61380	S-domain-1 29
AT1G61380	S-domain-1 29
AT1G61590	Protein kinase superfamily protein
AT1G61610	S-locus lectin protein kinase family protein
AT1G61660	basic helix-loop-helix (bHLH) DNA-binding superfamily protein
AT1G61667	Protein of unknown function, DUF538
AT1G61667	Protein of unknown function, DUF538
AT1G61740	Sulfite exporter TauE/SafE family protein
AT1G61740	Sulfite exporter TauE/SafE family protein
AT1G61780	postsynaptic protein-related
AT1G61800	glucose-6-phosphate/phosphate translocator 2
AT1G61800	glucose-6-phosphate/phosphate translocator 2
AT1G61810	beta-glucosidase 45
AT1G61890	MATE efflux family protein
AT1G61900	0
AT1G61900	0
AT1G61900	0
AT1G61910	pre-tRNA
AT1G62050	Ankyrin repeat family protein
AT1G62300	WRKY family transcription factor
AT1G62300	WRKY family transcription factor
AT1G62305	Core-2/I-branching beta-1,6-N-acetylglucosaminyltransferase family protein
AT1G62305	Core-2/I-branching beta-1,6-N-acetylglucosaminyltransferase family protein
AT1G62360	KNOX/ELK homeobox transcription factor
AT1G62360	KNOX/ELK homeobox transcription factor
AT1G62370	RING/U-box superfamily protein
AT1G62380	ACC oxidase 2
AT1G62380	ACC oxidase 2
AT1G62390	Octicosapeptide/Phox/Bem1p (PB1) domain-containing protein / tetratricopeptide repeat (TPR)-containing protein
AT1G62400	Protein kinase superfamily protein
AT1G62420	Protein of unknown function (DUF506)
AT1G62430	CDP-diacylglycerol synthase 1
AT1G62570	flavin-monooxygenase glucosinolate S-oxygenase 4
AT1G62580	Flavin-binding monooxygenase family protein
AT1G62650	0
AT1G62660	Glycosyl hydrolases family 32 protein
AT1G62690	0
AT1G62695	transposable element gene
AT1G62760	Plant invertase/pectin methylesterase inhibitor superfamily protein
AT1G62800	aspartate aminotransferase 4
AT1G62820	Calcium-binding EF-hand family protein
AT1G62870	0
AT1G62970	Chaperone DnaJ-domain superfamily protein
AT1G62981	Protein of unknown function (DUF1191)
AT1G63010	Major Facilitator Superfamily with SPX (SYG1/Pho81/XPR1) domain-containing protein
AT1G63030	Integrase-type DNA-binding superfamily protein
AT1G63090	phloem protein 2-A11
AT1G63100	GRAS family transcription factor
AT1G63120	RHOMBOID-like 2
AT1G63170	Zinc finger, C3HC4 type (RING finger) family protein
AT1G63180	UDP-D-glucose/UDP-D-galactose 4-epimerase 3
AT1G63190	Cystatin/monellin superfamily protein
AT1G63206	Cystatin/monellin superfamily protein
AT1G63245	CLAVATA3/ESR-RELATED 14
AT1G63290	Aldolase-type TIM barrel family protein
AT1G63360	Disease resistance protein (CC-NBS-LRR class) family
AT1G63420	Arabidopsis thaliana protein of unknown function (DUF821)
AT1G63420	Arabidopsis thaliana protein of unknown function (DUF821)
AT1G63500	Protein kinase protein with tetratricopeptide repeat domain
AT1G63550	Receptor-like protein kinase-related family protein
AT1G63650	basic helix-loop-helix (bHLH) DNA-binding superfamily protein
AT1G63670	Protein of unknown function (DUF3741)
AT1G63680	acid-amino acid ligases;ligases;ATP binding;ATP binding;ligases
AT1G63690	SIGNAL PEPTIDE PEPTIDASE-LIKE 2
AT1G63750	Disease resistance protein (TIR-NBS-LRR class) family
AT1G63820	CCT motif family protein
AT1G63835	transposable element gene
AT1G63835	transposable element gene
AT1G63840	RING/U-box superfamily protein
AT1G63940	monodehydroascorbate reductase 6
AT1G63950	Heavy metal transport/detoxification superfamily protein
AT1G63950	Heavy metal transport/detoxification superfamily protein
AT1G64060	respiratory burst oxidase protein F
AT1G64065	Late embryogenesis abundant (LEA) hydroxyproline-rich glycoprotein family
AT1G64080	0
AT1G64140	0
AT1G64150	Uncharacterized protein family (UPF0016)
AT1G64270	transposable element gene
AT1G64280	regulatory protein (NPR1)
AT1G64380	Integrase-type DNA-binding superfamily protein
AT1G64470	Ubiquitin-like superfamily protein
AT1G64520	regulatory particle non-ATPase 12A
AT1G64610	Transducin/WD40 repeat-like superfamily protein
AT1G64618	other RNA
AT1G64620	Dof-type zinc finger DNA-binding family protein
AT1G64620	Dof-type zinc finger DNA-binding family protein
AT1G64625	Serine/threonine-protein kinase WNK (With No Lysine)-related
AT1G64625	Serine/threonine-protein kinase WNK (With No Lysine)-related
AT1G64670	alpha/beta-Hydrolases superfamily protein
AT1G64710	GroES-like zinc-binding dehydrogenase family protein
AT1G64710	GroES-like zinc-binding dehydrogenase family protein
AT1G64740	alpha-1 tubulin
AT1G64760	O-Glycosyl hydrolases family 17 protein
AT1G64950	cytochrome P450, family 89, subfamily A, polypeptide 5
AT1G64970	gamma-tocopherol methyltransferase
AT1G65240	Eukaryotic aspartyl protease family protein
AT1G65300	AGAMOUS-like 38
AT1G65330	MADS-box transcription factor family protein
AT1G65430	IBR domain-containing protein
AT1G65480	PEBP (phosphatidylethanolamine-binding protein) family protein
AT1G65480	PEBP (phosphatidylethanolamine-binding protein) family protein
AT1G65520	delta(3), delta(2)-enoyl CoA isomerase 1
AT1G65620	Lateral organ boundaries (LOB) domain family protein
AT1G65630	DegP protease 3
AT1G65730	YELLOW STRIPE like 7
AT1G65830	pre-tRNA
AT1G65930	cytosolic NADP+-dependent isocitrate dehydrogenase
AT1G65980	thioredoxin-dependent peroxidase 1
AT1G66140	zinc finger protein 4
AT1G66140	zinc finger protein 4
AT1G66145	CLAVATA3/ESR-RELATED 18
AT1G66150	transmembrane kinase 1
AT1G66160	CYS, MET, PRO, and GLY protein 1
AT1G66160	CYS, MET, PRO, and GLY protein 1
AT1G66173	other RNA
AT1G66180	Eukaryotic aspartyl protease family protein
AT1G66180	Eukaryotic aspartyl protease family protein
AT1G66200	glutamine synthase clone F11
AT1G66230	myb domain protein 20
AT1G66235	0
AT1G66290	F-box/RNI-like superfamily protein
AT1G66330	senescence-associated family protein
AT1G66350	RGA-like 1
AT1G66350	RGA-like 1
AT1G66360	Calcium-dependent lipid-binding (CaLB domain) family protein
AT1G66380	myb domain protein 114
AT1G66390	myb domain protein 90
AT1G66470	ROOT HAIR DEFECTIVE6
AT1G66480	plastid movement impaired 2
AT1G66553	0
AT1G66570	sucrose-proton symporter 7
AT1G66580	senescence associated gene 24
AT1G66590	cytochrome c oxidase 19-1
AT1G66590	cytochrome c oxidase 19-1
AT1G66600	ABA overly sensitive mutant 3
AT1G66700	S-adenosyl-L-methionine-dependent methyltransferases superfamily protein
AT1G66750	CDK-activating kinase 4
AT1G66780	MATE efflux family protein
AT1G66783	MIR157A; miRNA
AT1G66790	0
AT1G66790	0
AT1G66830	Leucine-rich repeat protein kinase family protein
AT1G66880	Protein kinase superfamily protein
AT1G66960	Terpenoid cyclases family protein
AT1G67040	0
AT1G67070	Mannose-6-phosphate isomerase, type I
AT1G67080	abscisic acid (aba)-deficient 4
AT1G67090	ribulose bisphosphate carboxylase small chain 1A
AT1G67090	ribulose bisphosphate carboxylase small chain 1A
AT1G67100	LOB domain-containing protein 40
AT1G67195	MIR414 (MICRORNA 414)
AT1G67230	little nuclei1
AT1G67238	other RNA
AT1G67330	Protein of unknown function (DUF579)
AT1G67340	HCP-like superfamily protein with MYND-type zinc finger
AT1G67340	HCP-like superfamily protein with MYND-type zinc finger
AT1G67340	HCP-like superfamily protein with MYND-type zinc finger
AT1G67400	ELMO/CED-12 family protein
AT1G67470	Protein kinase superfamily protein
AT1G67480	Galactose oxidase/kelch repeat superfamily protein
AT1G67550	urease
AT1G67560	PLAT/LH2 domain-containing lipoxygenase family protein
AT1G67560	PLAT/LH2 domain-containing lipoxygenase family protein
AT1G67590	Remorin family protein
AT1G67720	Leucine-rich repeat protein kinase family protein
AT1G67730	beta-ketoacyl reductase 1
AT1G67760	TCP-1/cpn60 chaperonin family protein
AT1G67770	terminal EAR1-like 2
AT1G67810	sulfur E2
AT1G67810	sulfur E2
AT1G67840	chloroplast sensor kinase
AT1G67856	RING/U-box superfamily protein
AT1G67900	Phototropic-responsive NPH3 family protein
AT1G67900	Phototropic-responsive NPH3 family protein
AT1G67900	Phototropic-responsive NPH3 family protein
AT1G67910	0
AT1G68050	flavin-binding, kelch repeat, f box 1
AT1G68080	2-oxoglutarate (2OG) and Fe(II)-dependent oxygenase superfamily protein
AT1G68100	ZIP metal ion transporter family
AT1G68130	indeterminate(ID)-domain 14
AT1G68130	indeterminate(ID)-domain 14
AT1G68130	indeterminate(ID)-domain 14
AT1G68140	Protein of unknown function (DUF1644)
AT1G68200	Zinc finger C-x8-C-x5-C-x3-H type family protein
AT1G68310	Protein of unknown function (DUF59)
AT1G68390	Core-2/I-branching beta-1,6-N-acetylglucosaminyltransferase family protein
AT1G68400	leucine-rich repeat transmembrane protein kinase family protein
AT1G68410	Protein phosphatase 2C family protein
AT1G68440	0
AT1G68440	0
AT1G68470	Exostosin family protein
AT1G68470	Exostosin family protein
AT1G68480	C2H2 and C2HC zinc fingers superfamily protein
AT1G68480	C2H2 and C2HC zinc fingers superfamily protein
AT1G68480	C2H2 and C2HC zinc fingers superfamily protein
AT1G68500	0
AT1G68510	LOB domain-containing protein 42
AT1G68520	B-box type zinc finger protein with CCT domain
AT1G68526	0
AT1G68530	3-ketoacyl-CoA synthase 6
AT1G68550	Integrase-type DNA-binding superfamily protein
AT1G68550	Integrase-type DNA-binding superfamily protein
AT1G68550	Integrase-type DNA-binding superfamily protein
AT1G68560	alpha-xylosidase 1
AT1G68570	Major facilitator superfamily protein
AT1G68580	agenet domain-containing protein / bromo-adjacent homology (BAH) domain-containing protein
AT1G68600	Aluminium activated malate transporter family protein
AT1G68630	PLAC8 family protein
AT1G68720	tRNA arginine adenosine deaminase
AT1G68740	EXS (ERD1/XPR1/SYG1) family protein
AT1G68740	EXS (ERD1/XPR1/SYG1) family protein
AT1G68740	EXS (ERD1/XPR1/SYG1) family protein
AT1G68810	basic helix-loop-helix (bHLH) DNA-binding superfamily protein
AT1G68830	STT7 homolog STN7
AT1G68840	related to ABI3/VP1 2
AT1G68840	related to ABI3/VP1 2
AT1G68930	pentatricopeptide (PPR) repeat-containing protein
AT1G69000	pre-tRNA
AT1G69030	BSD domain-containing protein
AT1G69040	ACT domain repeat 4
AT1G69040	ACT domain repeat 4
AT1G69040	ACT domain repeat 4
AT1G69120	K-box region and MADS-box transcription factor family protein
AT1G69150	Cysteine/Histidine-rich C1 domain family protein
AT1G69190	Dihydropterin pyrophosphokinase / Dihydropteroate synthase
AT1G69250	Nuclear transport factor 2 (NTF2) family protein with RNA binding (RRM-RBD-RNP motifs) domain
AT1G69270	receptor-like protein kinase 1
AT1G69295	plasmodesmata callose-binding protein 4
AT1G69295	plasmodesmata callose-binding protein 4
AT1G69370	chorismate mutase 3
AT1G69410	eukaryotic elongation factor 5A-3
AT1G69430	0
AT1G69485	Ribosomal L32p protein family
AT1G69490	NAC-like, activated by AP3/PI
AT1G69510	cAMP-regulated phosphoprotein 19-related protein
AT1G69520	S-adenosyl-L-methionine-dependent methyltransferases superfamily protein
AT1G69526	S-adenosyl-L-methionine-dependent methyltransferases superfamily protein
AT1G69530	expansin A1
AT1G69540	AGAMOUS-like 94
AT1G69540	AGAMOUS-like 94
AT1G69550	disease resistance protein (TIR-NBS-LRR class)
AT1G69580	Homeodomain-like superfamily protein
AT1G69580	Homeodomain-like superfamily protein
AT1G69600	zinc finger homeodomain 1
AT1G69610	Protein of unknown function (DUF1666)
AT1G69690	TCP family transcription factor
AT1G69690	TCP family transcription factor
AT1G69750	cytochrome c oxidase 19-2
AT1G69760	0
AT1G69760	0
AT1G69780	Homeobox-leucine zipper protein family
AT1G69800	Cystathionine beta-synthase (CBS) protein
AT1G69810	WRKY DNA-binding protein 36
AT1G69840	SPFH/Band 7/PHB domain-containing membrane-associated protein family
AT1G69850	nitrate transporter 1:2
AT1G69860	Major facilitator superfamily protein
AT1G69860	Major facilitator superfamily protein
AT1G69870	nitrate transporter 1.7
AT1G69870	nitrate transporter 1.7
AT1G69930	glutathione S-transferase TAU 11
AT1G70000	myb-like transcription factor family protein
AT1G70000	myb-like transcription factor family protein
AT1G70010	transposable element gene
AT1G70010	transposable element gene
AT1G70050	pre-tRNA
AT1G70080	Terpenoid cyclases/Protein prenyltransferases superfamily protein
AT1G70140	formin 8
AT1G70185	other RNA
AT1G70200	RNA-binding (RRM/RBD/RNP motifs) family protein
AT1G70200	RNA-binding (RRM/RBD/RNP motifs) family protein
AT1G70210	CYCLIN D1;1
AT1G70210	CYCLIN D1;1
AT1G70270	0
AT1G70270	0
AT1G70280	NHL domain-containing protein
AT1G70280	NHL domain-containing protein
AT1G70290	trehalose-6-phosphatase synthase S8
AT1G70290	trehalose-6-phosphatase synthase S8
AT1G70300	K+ uptake permease 6
AT1G70360	F-box family protein
AT1G70370	polygalacturonase 2
AT1G70370	polygalacturonase 2
AT1G70370	polygalacturonase 2
AT1G70400	0
AT1G70410	beta carbonic anhydrase 4
AT1G70410	beta carbonic anhydrase 4
AT1G70420	Protein of unknown function (DUF1645)
AT1G70420	Protein of unknown function (DUF1645)
AT1G70420	Protein of unknown function (DUF1645)
AT1G70430	Protein kinase superfamily protein
AT1G70440	similar to RCD one 3
AT1G70510	KNOTTED-like from Arabidopsis thaliana 2
AT1G70510	KNOTTED-like from Arabidopsis thaliana 2
AT1G70530	cysteine-rich RLK (RECEPTOR-like protein kinase) 3
AT1G70581	other RNA
AT1G70610	transporter associated with antigen processing protein 1
AT1G70700	TIFY domain/Divergent CCT motif family protein
AT1G70700	TIFY domain/Divergent CCT motif family protein
AT1G70710	glycosyl hydrolase 9B1
AT1G70710	glycosyl hydrolase 9B1
AT1G70730	Phosphoglucomutase/phosphomannomutase family protein
AT1G70730	Phosphoglucomutase/phosphomannomutase family protein
AT1G70750	Protein of unknown function, DUF593
AT1G70750	Protein of unknown function, DUF593
AT1G70750	Protein of unknown function, DUF593
AT1G70780	0
AT1G70780	0
AT1G70780	0
AT1G70895	CLAVATA3/ESR-RELATED 17
AT1G70895	CLAVATA3/ESR-RELATED 17
AT1G70910	RING/U-box superfamily protein
AT1G70940	Auxin efflux carrier family protein
AT1G70940	Auxin efflux carrier family protein
AT1G70944	0
AT1G70944	0
AT1G71002	MIR858a; miRNA
AT1G71010	FORMS APLOID AND BINUCLEATE CELLS 1C
AT1G71015	0
AT1G71030	MYB-like 2
AT1G71030	MYB-like 2
AT1G71040	Cupredoxin superfamily protein
AT1G71040	Cupredoxin superfamily protein
AT1G71040	Cupredoxin superfamily protein
AT1G71080	RNA polymerase II transcription elongation factor
AT1G71110	0
AT1G71130	Integrase-type DNA-binding superfamily protein
AT1G71350	eukaryotic translation initiation factor SUI1 family protein
AT1G71370	DEA(D/H)-box RNA helicase family protein
AT1G71440	tubulin folding cofactor E / Pfifferling (PFI)
AT1G71450	Integrase-type DNA-binding superfamily protein
AT1G71520	Integrase-type DNA-binding superfamily protein
AT1G71692	AGAMOUS-like 12
AT1G71695	Peroxidase superfamily protein
AT1G71697	choline kinase 1
AT1G71800	cleavage stimulating factor 64
AT1G71870	MATE efflux family protein
AT1G71870	MATE efflux family protein
AT1G71870	MATE efflux family protein
AT1G71880	sucrose-proton symporter 1
AT1G71880	sucrose-proton symporter 1
AT1G71910	0
AT1G71920	HISTIDINE BIOSYNTHESIS 6B
AT1G71930	vascular related NAC-domain protein 7
AT1G71950	Proteinase inhibitor, propeptide
AT1G71970	0
AT1G71980	Protease-associated (PA) RING/U-box zinc finger family protein
AT1G72130	Major facilitator superfamily protein
AT1G72141	0
AT1G72150	PATELLIN 1
AT1G72160	Sec14p-like phosphatidylinositol transfer family protein
AT1G72160	Sec14p-like phosphatidylinositol transfer family protein
AT1G72175	RING/U-box protein with domain of unknown function (DUF 1232)
AT1G72210	basic helix-loop-helix (bHLH) DNA-binding superfamily protein
AT1G72410	COP1-interacting protein-related
AT1G72420	NADH:ubiquinone oxidoreductase intermediate-associated protein 30
AT1G72430	SAUR-like auxin-responsive protein family
AT1G72430	SAUR-like auxin-responsive protein family
AT1G72490	0
AT1G72500	0
AT1G72500	0
AT1G72500	0
AT1G72520	PLAT/LH2 domain-containing lipoxygenase family protein
AT1G72520	PLAT/LH2 domain-containing lipoxygenase family protein
AT1G72570	Integrase-type DNA-binding superfamily protein
AT1G72640	NAD(P)-binding Rossmann-fold superfamily protein
AT1G72640	NAD(P)-binding Rossmann-fold superfamily protein
AT1G72690	0
AT1G72690	0
AT1G72700	ATPase E1-E2 type family protein / haloacid dehalogenase-like hydrolase family protein
AT1G72710	casein kinase 1-like protein 2
AT1G72710	casein kinase 1-like protein 2
AT1G72770	homology to ABI1
AT1G72820	Mitochondrial substrate carrier family protein
AT1G72830	nuclear factor Y, subunit A3
AT1G72890	Disease resistance protein (TIR-NBS class)
AT1G72910	Toll-Interleukin-Resistance (TIR) domain-containing protein
AT1G72940	Toll-Interleukin-Resistance (TIR) domain-containing protein
AT1G73020	0
AT1G73080	PEP1 receptor 1
AT1G73080	PEP1 receptor 1
AT1G73120	0
AT1G73360	homeodomain GLABROUS 11
AT1G73370	sucrose synthase 6
AT1G73390	Endosomal targeting BRO1-like domain-containing protein
AT1G73400	Pentatricopeptide repeat (PPR) superfamily protein
AT1G73500	MAP kinase kinase 9
AT1G73590	Auxin efflux carrier family protein
AT1G73660	protein tyrosine kinase family protein
AT1G73687	MIR159/MIR159A; miRNA
AT1G73687	MIR159/MIR159A; miRNA
AT1G73690	cyclin-dependent kinase D1;1
AT1G73760	RING/U-box superfamily protein
AT1G73805	Calmodulin binding protein-like
AT1G73805	Calmodulin binding protein-like
AT1G73805	Calmodulin binding protein-like
AT1G73830	BR enhanced expression 3
AT1G73840	hydroxyproline-rich glycoprotein family protein
AT1G73840	hydroxyproline-rich glycoprotein family protein
AT1G73875	DNAse I-like superfamily protein
AT1G73875	DNAse I-like superfamily protein
AT1G73965	CLAVATA3/ESR-RELATED 13
AT1G74000	strictosidine synthase 3
AT1G74070	Cyclophilin-like peptidyl-prolyl cis-trans isomerase family protein
AT1G74120	Mitochondrial transcription termination factor family protein
AT1G74140	Rhomboid-related intramembrane serine protease family protein
AT1G74160	0
AT1G74300	alpha/beta-Hydrolases superfamily protein
AT1G74430	myb domain protein 95
AT1G74430	myb domain protein 95
AT1G74440	Protein of unknown function (DUF962)
AT1G74460	GDSL-like Lipase/Acylhydrolase superfamily protein
AT1G74510	Galactose oxidase/kelch repeat superfamily protein
AT1G74520	HVA22 homologue A
AT1G74520	HVA22 homologue A
AT1G74640	alpha/beta-Hydrolases superfamily protein
AT1G74670	Gibberellin-regulated family protein
AT1G74670	Gibberellin-regulated family protein
AT1G74670	Gibberellin-regulated family protein
AT1G74710	ADC synthase superfamily protein
AT1G74750	Pentatricopeptide repeat (PPR) superfamily protein
AT1G74780	Nodulin-like / Major Facilitator Superfamily protein
AT1G74850	plastid transcriptionally active 2
AT1G74920	aldehyde dehydrogenase 10A8
AT1G74929	0
AT1G74960	fatty acid biosynthesis 1
AT1G74970	ribosomal protein S9
AT1G75060	0
AT1G75070	pre-tRNA
AT1G75200	flavodoxin family protein / radical SAM domain-containing protein
AT1G75220	Major facilitator superfamily protein
AT1G75250	RAD-like 6
AT1G75350	Ribosomal protein L31
AT1G75380	bifunctional nuclease in basal defense response 1
AT1G75388	conserved peptide upstream open reading frame 5
AT1G75388	conserved peptide upstream open reading frame 5
AT1G75394	0
AT1G75410	BEL1-like homeodomain 3
AT1G75430	BEL1-like homeodomain 11
AT1G75450	cytokinin oxidase 5
AT1G75490	Integrase-type DNA-binding superfamily protein
AT1G75500	Walls Are Thin 1
AT1G75510	Transcription initiation factor IIF, beta subunit
AT1G75530	Forkhead-associated (FHA) domain-containing protein
AT1G75540	salt tolerance homolog2
AT1G75540	salt tolerance homolog2
AT1G75550	glycine-rich protein
AT1G75580	SAUR-like auxin-responsive protein family
AT1G75640	Leucine-rich receptor-like protein kinase family protein
AT1G75700	HVA22-like protein G
AT1G75710	C2H2-like zinc finger protein
AT1G75710	C2H2-like zinc finger protein
AT1G75730	0
AT1G75760	ER lumen protein retaining receptor family protein
AT1G75810	0
AT1G75820	Leucine-rich receptor-like protein kinase family protein
AT1G75840	RAC-like GTP binding protein 5
AT1G75880	SGNH hydrolase-type esterase superfamily protein
AT1G75890	GDSL-like Lipase/Acylhydrolase superfamily protein
AT1G76030	ATPase, V1 complex, subunit B protein
AT1G76090	sterol methyltransferase 3
AT1G76100	plastocyanin 1
AT1G76140	Prolyl oligopeptidase family protein
AT1G76170	2-thiocytidine tRNA biosynthesis protein, TtcA
AT1G76170	2-thiocytidine tRNA biosynthesis protein, TtcA
AT1G76360	Protein kinase superfamily protein
AT1G76360	Protein kinase superfamily protein
AT1G76370	Protein kinase superfamily protein
AT1G76390	ARM repeat superfamily protein
AT1G76405	0
AT1G76430	phosphate transporter 1;9
AT1G76490	hydroxy methylglutaryl CoA reductase 1
AT1G76500	Predicted AT-hook DNA-binding family protein
AT1G76500	Predicted AT-hook DNA-binding family protein
AT1G76550	Phosphofructokinase family protein
AT1G76600	0
AT1G76600	0
AT1G76600	0
AT1G76600	0
AT1G76610	Protein of unknown function, DUF617
AT1G76620	Protein of unknown function, DUF547
AT1G76620	Protein of unknown function, DUF547
AT1G76650	calmodulin-like 38
AT1G76660	0
AT1G76670	Nucleotide-sugar transporter family protein
AT1G76670	Nucleotide-sugar transporter family protein
AT1G76670	Nucleotide-sugar transporter family protein
AT1G76790	O-methyltransferase family protein
AT1G76810	eukaryotic translation initiation factor 2 (eIF-2) family protein
AT1G76830	F-box and associated interaction domains-containing protein
AT1G76880	Duplicated homeodomain-like superfamily protein
AT1G76880	Duplicated homeodomain-like superfamily protein
AT1G76880	Duplicated homeodomain-like superfamily protein
AT1G76890	Duplicated homeodomain-like superfamily protein
AT1G76890	Duplicated homeodomain-like superfamily protein
AT1G76890	Duplicated homeodomain-like superfamily protein
AT1G76900	tubby like protein 1
AT1G76920	F-box family protein
AT1G76950	Regulator of chromosome condensation (RCC1) family with FYVE zinc finger domain
AT1G76952	inflorescence deficient in abscission (IDA)-like 5
AT1G76954	Defensin-like (DEFL) family protein
AT1G77140	vacuolar protein sorting 45
AT1G77145	Protein of unknown function (DUF506)
AT1G77160	Protein of unknown function (DUF506)
AT1G77220	Protein of unknown function (DUF300)
AT1G77260	S-adenosyl-L-methionine-dependent methyltransferases superfamily protein
AT1G77280	Protein kinase protein with adenine nucleotide alpha hydrolases-like domain
AT1G77280	Protein kinase protein with adenine nucleotide alpha hydrolases-like domain
AT1G77290	Glutathione S-transferase family protein
AT1G77290	Glutathione S-transferase family protein
AT1G77310	0
AT1G77420	alpha/beta-Hydrolases superfamily protein
AT1G77450	NAC domain containing protein 32
AT1G77480	Eukaryotic aspartyl protease family protein
AT1G77500	Protein of unknown function (DUF630 and DUF632)
AT1G77500	Protein of unknown function (DUF630 and DUF632)
AT1G77630	Peptidoglycan-binding LysM domain-containing protein
AT1G77660	Histone H3 K4-specific methyltransferase SET7/9 family protein
AT1G77740	phosphatidylinositol-4-phosphate 5-kinase 2
AT1G77746	0
AT1G77746	0
AT1G77750	Ribosomal protein S13/S18 family
AT1G77750	Ribosomal protein S13/S18 family
AT1G77750	Ribosomal protein S13/S18 family
AT1G77760	nitrate reductase 1
AT1G77760	nitrate reductase 1
AT1G77760	nitrate reductase 1
AT1G77765	0
AT1G77765	0
AT1G77790	Glycosyl hydrolase superfamily protein
AT1G77850	auxin response factor 17
AT1G77855	0
AT1G77885	0
AT1G77890	DNA-directed RNA polymerase II protein
AT1G77960	0
AT1G78000	sulfate transporter 1;2
AT1G78010	tRNA modification GTPase, putative
AT1G78040	Pollen Ole e 1 allergen and extensin family protein
AT1G78070	Transducin/WD40 repeat-like superfamily protein
AT1G78080	related to AP2 4
AT1G78080	related to AP2 4
AT1G78090	trehalose-6-phosphate phosphatase
AT1G78090	trehalose-6-phosphate phosphatase
AT1G78100	F-box family protein
AT1G78130	Major facilitator superfamily protein
AT1G78150	0
AT1G78170	0
AT1G78250	pre-tRNA
AT1G78260	RNA-binding (RRM/RBD/RNP motifs) family protein
AT1G78290	Protein kinase superfamily protein
AT1G78310	VQ motif-containing protein
AT1G78370	glutathione S-transferase TAU 20
AT1G78380	glutathione S-transferase TAU 19
AT1G78390	nine-cis-epoxycarotenoid dioxygenase 9
AT1G78400	Pectin lyase-like superfamily protein
AT1G78440	Arabidopsis thaliana gibberellin 2-oxidase 1
AT1G78450	SOUL heme-binding family protein
AT1G78460	SOUL heme-binding family protein
AT1G78620	Protein of unknown function DUF92, transmembrane
AT1G78710	TRICHOME BIREFRINGENCE-LIKE 42
AT1G78850	D-mannose binding lectin protein with Apple-like carbohydrate-binding domain
AT1G78980	STRUBBELIG-receptor family 5
AT1G79000	histone acetyltransferase of the CBP family 1
AT1G79000	histone acetyltransferase of the CBP family 1
AT1G79020	Enhancer of polycomb-like transcription factor protein
AT1G79030	Chaperone DnaJ-domain superfamily protein
AT1G79060	0
AT1G79070	SNARE-associated protein-related
AT1G79110	zinc ion binding
AT1G79110	zinc ion binding
AT1G79120	Ubiquitin carboxyl-terminal hydrolase family protein
AT1G79120	Ubiquitin carboxyl-terminal hydrolase family protein
AT1G79120	Ubiquitin carboxyl-terminal hydrolase family protein
AT1G79120	Ubiquitin carboxyl-terminal hydrolase family protein
AT1G79160	0
AT1G79170	0
AT1G79190	ARM repeat superfamily protein
AT1G79245	0
AT1G79360	organic cation/carnitine transporter 2
AT1G79420	Protein of unknown function (DUF620)
AT1G79420	Protein of unknown function (DUF620)
AT1G79490	Pentatricopeptide repeat (PPR) superfamily protein
AT1G79510	Uncharacterized conserved protein (DUF2358)
AT1G79540	Pentatricopeptide repeat (PPR) superfamily protein
AT1G79570	Protein kinase superfamily protein with octicosapeptide/Phox/Bem1p domain
AT1G79610	Na+/H+ antiporter 6
AT1G79610	Na+/H+ antiporter 6
AT1G79700	Integrase-type DNA-binding superfamily protein
AT1G79730	hydroxyproline-rich glycoprotein family protein
AT1G79840	HD-ZIP IV family of homeobox-leucine zipper protein with lipid-binding START domain
AT1G79970	0
AT1G80010	FAR1-related sequence 8
AT1G80020	transposable element gene
AT1G80030	Molecular chaperone Hsp40/DnaJ family protein
AT1G80120	Protein of unknown function (DUF567)
AT1G80280	alpha/beta-Hydrolases superfamily protein
AT1G80420	BRCT domain-containing DNA repair protein
AT1G80440	Galactose oxidase/kelch repeat superfamily protein
AT1G80520	Sterile alpha motif (SAM) domain-containing protein
AT1G80610	0
AT1G80610	0
AT1G80690	PPPDE putative thiol peptidase family protein
AT1G80840	WRKY DNA-binding protein 40
AT1G80860	phospholipid N-methyltransferase
AT2G01140	Aldolase superfamily protein
AT2G01150	RING-H2 finger protein 2B
AT2G01180	phosphatidic acid phosphatase 1
AT2G01180	phosphatidic acid phosphatase 1
AT2G01190	Octicosapeptide/Phox/Bem1p family protein
AT2G01220	Nucleotidylyl transferase superfamily protein
AT2G01420	Auxin efflux carrier family protein
AT2G01450	MAP kinase 17
AT2G01450	MAP kinase 17
AT2G01460	P-loop containing nucleoside triphosphate hydrolases superfamily protein
AT2G01560	Plant protein 1589 of unknown function
AT2G01570	GRAS family transcription factor family protein
AT2G01570	GRAS family transcription factor family protein
AT2G01570	GRAS family transcription factor family protein
AT2G01580	0
AT2G01580	0
AT2G01670	nudix hydrolase homolog 17
AT2G01680	Ankyrin repeat family protein
AT2G01680	Ankyrin repeat family protein
AT2G01810	RING/FYVE/PHD zinc finger superfamily protein
AT2G01818	PLATZ transcription factor family protein
AT2G01840	transposable element gene
AT2G01850	endoxyloglucan transferase A3
AT2G01850	endoxyloglucan transferase A3
AT2G01905	cyclin J18
AT2G01918	PsbQ-like 3
AT2G01930	basic pentacysteine1
AT2G01950	BRI1-like 2
AT2G01980	sodium proton exchanger, putative (NHX7) (SOS1)
AT2G02000	glutamate decarboxylase 3
AT2G02000	glutamate decarboxylase 3
AT2G02060	Homeodomain-like superfamily protein
AT2G02070	indeterminate(ID)-domain 5
AT2G02070	indeterminate(ID)-domain 5
AT2G02080	indeterminate(ID)-domain 4
AT2G02100	low-molecular-weight cysteine-rich 69
AT2G02230	phloem protein 2-B1
AT2G02450	NAC domain containing protein 35
AT2G02470	alfin-like 6
AT2G02710	PAS/LOV protein B
AT2G02835	0
AT2G02870	Galactose oxidase/kelch repeat superfamily protein
AT2G02950	phytochrome kinase substrate 1
AT2G02955	maternal effect embryo arrest 12
AT2G03010	Family of unknown function (DUF577)
AT2G03020	Heat shock protein HSP20/alpha crystallin family
AT2G03040	emp24/gp25L/p24 family/GOLD family protein
AT2G03040	emp24/gp25L/p24 family/GOLD family protein
AT2G03200	Eukaryotic aspartyl protease family protein
AT2G03240	EXS (ERD1/XPR1/SYG1) family protein
AT2G03290	emp24/gp25L/p24 family/GOLD family protein
AT2G03300	Toll-Interleukin-Resistance (TIR) domain family protein
AT2G03340	WRKY DNA-binding protein 3
AT2G03480	QUASIMODO2 LIKE 2
AT2G03490	pre-tRNA
AT2G03505	Carbohydrate-binding X8 domain superfamily protein
AT2G03540	transposable element gene
AT2G03590	ureide permease 1
AT2G03710	K-box region and MADS-box transcription factor family protein
AT2G03710	K-box region and MADS-box transcription factor family protein
AT2G03730	ACT domain repeat 5
AT2G03890	phosphoinositide 4-kinase gamma 7
AT2G03890	phosphoinositide 4-kinase gamma 7
AT2G03913	Cysteine-rich protein
AT2G03955	Cysteine-rich protein
AT2G03960	0
AT2G03980	GDSL-like Lipase/Acylhydrolase superfamily protein
AT2G04036	transposable element gene
AT2G04038	basic leucine-zipper 48
AT2G04160	Subtilisin-like serine endopeptidase family protein
AT2G04160	Subtilisin-like serine endopeptidase family protein
AT2G04240	RING/U-box superfamily protein
AT2G04490	transposable element gene
AT2G04490	transposable element gene
AT2G04570	GDSL-like Lipase/Acylhydrolase superfamily protein
AT2G04670	transposable element gene
AT2G04675	0
AT2G04780	FASCICLIN-like arabinoogalactan 7
AT2G04795	0
AT2G05040	transposable element gene
AT2G05100	photosystem II light harvesting complex gene 2.1
AT2G05110	transposable element gene
AT2G05280	transposable element gene
AT2G05380	glycine-rich protein 3 short isoform
AT2G05440	GLYCINE RICH PROTEIN 9
AT2G05520	glycine-rich protein 3
AT2G05786	0
AT2G05915	0
AT2G05920	Subtilase family protein
AT2G05940	Protein kinase superfamily protein
AT2G05940	Protein kinase superfamily protein
AT2G05940	Protein kinase superfamily protein
AT2G05940	Protein kinase superfamily protein
AT2G05950	transposable element gene
AT2G06025	Acyl-CoA N-acyltransferases (NAT) superfamily protein
AT2G06255	ELF4-like 3
AT2G06255	ELF4-like 3
AT2G06830	transposable element gene
AT2G07100	transposable element gene
AT2G07130	0
AT2G07140	F-box and associated interaction domains-containing protein
AT2G10965	0
AT2G12405	0
AT2G12740	transposable element gene
AT2G12750	transposable element gene
AT2G12760	transposable element gene
AT2G12940	Basic-leucine zipper (bZIP) transcription factor family protein
AT2G13540	ARM repeat superfamily protein
AT2G13570	nuclear factor Y, subunit B7
AT2G13610	ABC-2 type transporter family protein
AT2G13665	other RNA
AT2G13790	somatic embryogenesis receptor-like kinase 4
AT2G13830	transposable element gene
AT2G13860	transposable element gene
AT2G14100	cytochrome P450, family 705, subfamily A, polypeptide 13
AT2G14206	0
AT2G14255	Ankyrin repeat family protein with DHHC zinc finger domain
AT2G14290	F-box family protein with a domain of unknown function (DUF295)
AT2G14750	APS kinase
AT2G14860	Peroxisomal membrane 22 kDa (Mpv17/PMP22) family protein
[truncated: 4,599 more rows]
