# Supplementary material for: Revisiting AGAMOUS-LIKE15, a Key Somatic Embryogenesis Regulator, Using Next Generation Sequencing Analysis in Arabidopsis
Source: Int J Mol Sci. 2022 Dec 1;23(23):15082. doi: 10.3390/ijms232315082 (PMC9736886; doi:10.3390/ijms232315082)
Supplement: Supplementary file 1 [file ijms-23-15082-s001.zip › Dataset-S2-Chip-seq vs Chip-Chip.xlsx]

## Sheet: Common in ChIP-seq andChIP-chip
Supplementary Dataset S2
2510 common elements in "ChIP-seq" and "ChIP-chip":
AT4G05370	BCS1 AAA-type ATPase
AT5G58900	Homeodomain-like transcriptional regulator
AT1G66380	myb domain protein 114
AT1G48500	jasmonate-zim-domain protein 4
AT5G53410	0
AT4G27810	0
AT2G27550	centroradialis
AT3G51450	Calcium-dependent phosphotriesterase superfamily protein
AT5G26140	Putative lysine decarboxylase family protein
AT1G22460	O-fucosyltransferase family protein
AT4G34000	abscisic acid responsive elements-binding factor 3
AT5G23260	K-box region and MADS-box transcription factor family protein
AT4G39070	B-box zinc finger family protein
AT5G67180	target of early activation tagged (EAT) 3
AT5G13790	AGAMOUS-like 15
AT3G14440	nine-cis-epoxycarotenoid dioxygenase 3
AT4G36740	homeobox protein 40
AT3G57390	AGAMOUS-like 18
AT3G60400	Mitochondrial transcription termination factor family protein
AT2G45670	calcineurin B subunit-related
AT5G18640	alpha/beta-Hydrolases superfamily protein
AT1G25230	Calcineurin-like metallo-phosphoesterase superfamily protein
AT2G46720	3-ketoacyl-CoA synthase 13
AT5G15060	Lateral organ boundaries (LOB) domain family protein
AT5G07270	XB3 ortholog 3 in Arabidopsis thaliana
AT1G56650	production of anthocyanin pigment 1
AT1G02610	RING/FYVE/PHD zinc finger superfamily protein
AT4G14720	TIFY domain/Divergent CCT motif family protein
AT1G10745	Maternally expressed gene (MEG) family protein
AT3G17340	ARM repeat superfamily protein
AT4G36920	Integrase-type DNA-binding superfamily protein
AT5G43270	squamosa promoter binding protein-like 2
AT2G47490	NAD+ transporter 1
AT5G66920	SKU5 similar 17
AT1G52155	0
AT5G16970	alkenal reductase
AT5G07990	Cytochrome P450 superfamily protein
AT1G35510	O-fucosyltransferase family protein
AT3G26813	MIR169J; miRNA
AT1G04500	CCT motif family protein
AT3G55000	tonneau family protein
AT2G42830	K-box region and MADS-box transcription factor family protein
AT1G17410	Nucleoside diphosphate kinase family protein
AT1G30390	transposable element gene
AT4G36520	Chaperone DnaJ-domain superfamily protein
AT3G44450	0
AT3G19920	0
AT1G12080	Vacuolar calcium-binding protein-related
AT4G34131	UDP-glucosyl transferase 73B3
AT5G45350	proline-rich family protein
AT3G47490	HNH endonuclease
AT4G08850	Leucine-rich repeat receptor-like protein kinase family protein
AT4G23810	WRKY family transcription factor
AT1G49720	abscisic acid responsive element-binding factor 1
AT5G17160	0
AT3G23650	protein kinase-related
AT1G79700	Integrase-type DNA-binding superfamily protein
AT3G19290	ABRE binding factor 4
AT5G41071	0
AT3G44170	0
AT5G18000	VERDANDI
AT4G25650	ACD1-like
AT2G36780	UDP-Glycosyltransferase superfamily protein
AT2G28305	Putative lysine decarboxylase family protein
AT5G23250	Succinyl-CoA ligase, alpha subunit
AT2G31560	Protein of unknown function (DUF1685)
AT4G10310	high-affinity K+ transporter 1
AT5G52890	AT hook motif-containing protein
AT5G51750	subtilase 1.3
AT1G07160	Protein phosphatase 2C family protein
AT1G31940	0
AT4G29080	phytochrome-associated protein 2
AT3G50740	UDP-glucosyl transferase 72E1
AT5G23020	2-isopropylmalate synthase 2
AT3G57230	AGAMOUS-like 16
AT2G21060	glycine-rich protein 2B
AT4G35837	0
AT5G57710	Double Clp-N motif-containing P-loop nucleoside triphosphate hydrolases superfamily protein
AT1G67730	beta-ketoacyl reductase 1
AT3G25770	allene oxide cyclase 2
AT1G44010	0
AT1G28050	B-box type zinc finger protein with CCT domain
AT5G24830	Tetratricopeptide repeat (TPR)-like superfamily protein
AT5G03700	D-mannose binding lectin protein with Apple-like carbohydrate-binding domain
AT1G18330	Homeodomain-like superfamily protein
AT5G65910	BSD domain-containing protein
AT2G29970	Double Clp-N motif-containing P-loop nucleoside triphosphate hydrolases superfamily protein
AT5G41100	0
AT5G53930	0
AT1G67090	ribulose bisphosphate carboxylase small chain 1A
AT1G62380	ACC oxidase 2
AT2G19450	membrane bound O-acyl transferase (MBOAT) family protein
AT5G52530	dentin sialophosphoprotein-related
AT1G24265	Protein of unknown function (DUF1664)
AT1G19230	Riboflavin synthase-like superfamily protein
AT2G40810	homolog of yeast autophagy 18C
AT1G75388	conserved peptide upstream open reading frame 5
AT1G43000	PLATZ transcription factor family protein
AT2G45660	AGAMOUS-like 20
AT1G32337	0
AT5G06060	NAD(P)-binding Rossmann-fold superfamily protein
AT4G36250	aldehyde dehydrogenase 3F1
AT2G33520	0
AT1G32380	phosphoribosyl pyrophosphate (PRPP) synthase 2
AT5G39970	catalytics
AT5G39760	homeobox protein 23
AT3G15500	NAC domain containing protein 3
AT4G36925	0
AT4G35510	0
AT3G49790	Carbohydrate-binding protein
AT5G59385	pre-tRNA
AT4G01440	nodulin MtN21 /EamA-like transporter family protein
AT4G02650	ENTH/ANTH/VHS superfamily protein
AT1G12990	beta-1,4-N-acetylglucosaminyltransferase family protein
AT3G02810	Protein kinase superfamily protein
AT1G79840	HD-ZIP IV family of homeobox-leucine zipper protein with lipid-binding START domain
AT5G53820	Late embryogenesis abundant protein (LEA) family protein
AT3G11170	fatty acid desaturase 7
AT2G39560	Putative membrane lipoprotein
AT2G43140	basic helix-loop-helix (bHLH) DNA-binding superfamily protein
AT4G19230	cytochrome P450, family 707, subfamily A, polypeptide 1
AT1G49600	RNA-binding protein 47A
AT5G23210	serine carboxypeptidase-like 34
AT3G61150	homeodomain GLABROUS 1
AT2G37430	C2H2 and C2HC zinc fingers superfamily protein
AT1G15530	Concanavalin A-like lectin protein kinase family protein
AT5G50210	quinolinate synthase
AT5G08770	0
AT4G01690	Flavin containing amine oxidoreductase family
AT3G48690	alpha/beta-Hydrolases superfamily protein
AT3G05770	0
AT2G47460	myb domain protein 12
AT3G28940	AIG2-like (avirulence induced gene) family protein
AT3G56660	basic region/leucine zipper motif protein 49
AT4G30200	vernalization5/VIN3-like
AT3G59250	F-box/RNI-like superfamily protein
AT2G36270	Basic-leucine zipper (bZIP) transcription factor family protein
AT5G17980	C2 calcium/lipid-binding plant phosphoribosyltransferase family protein
AT1G14720	xyloglucan endotransglucosylase/hydrolase 28
AT1G72500	0
AT2G42730	F-box family protein
AT4G39390	nucleotide sugar transporter-KT 1
AT1G11700	Protein of unknown function, DUF584
AT5G24000	Protein of unknown function (DUF819)
AT3G06000	RNI-like superfamily protein
AT1G62800	aspartate aminotransferase 4
AT1G75540	salt tolerance homolog2
AT1G11370	Pectin lyase-like superfamily protein
AT1G20816	0
AT3G51050	FG-GAP repeat-containing protein
AT2G43010	phytochrome interacting factor 4
AT5G23730	Transducin/WD40 repeat-like superfamily protein
AT5G21940	0
AT1G23560	Domain of unknown function (DUF220)
AT3G10015	pre-tRNA
AT3G47610	transcription regulators;zinc ion binding
AT3G54680	proteophosphoglycan-related
AT1G55920	serine acetyltransferase 2;1
AT2G28510	Dof-type zinc finger DNA-binding family protein
AT2G44120	Ribosomal protein L30/L7 family protein
AT1G53090	SPA1-related 4
AT5G51451	0
AT3G10040	sequence-specific DNA binding transcription factors
AT3G50700	indeterminate(ID)-domain 2
AT3G20260	Protein of unknown function (DUF1666)
AT5G59050	0
AT4G25490	C-repeat/DRE binding factor 1
AT3G47790	ABC2 homolog 7
AT5G17040	UDP-Glycosyltransferase superfamily protein
AT1G76370	Protein kinase superfamily protein
AT1G17940	Endosomal targeting BRO1-like domain-containing protein
AT2G27400	TAS1A; other RNA
AT4G17870	Polyketide cyclase/dehydrase and lipid transport superfamily protein
AT5G14200	isopropylmalate dehydrogenase 1
AT2G28560	DNA repair (Rad51) family protein
AT3G19508	0
AT1G24145	0
AT2G01180	phosphatidic acid phosphatase 1
AT5G03280	NRAMP metal ion transporter family protein
AT1G66360	Calcium-dependent lipid-binding (CaLB domain) family protein
AT4G14470	transposable element gene
AT4G04490	cysteine-rich RLK (RECEPTOR-like protein kinase) 36
AT3G12930	Lojap-related protein
AT1G15100	RING-H2 finger A2A
AT3G47710	BANQUO 3
AT3G07560	peroxin 13
AT2G35060	K+ uptake permease 11
AT5G57130	Clp amino terminal domain-containing protein
AT2G22955	other RNA
AT1G70270	0
AT1G21670	0
AT5G47330	alpha/beta-Hydrolases superfamily protein
AT4G32980	homeobox gene 1
AT1G79000	histone acetyltransferase of the CBP family 1
AT1G67856	RING/U-box superfamily protein
AT2G33860	Transcriptional factor B3 family protein / auxin-responsive factor AUX/IAA-related
AT5G21280	hydroxyproline-rich glycoprotein family protein
AT1G22180	Sec14p-like phosphatidylinositol transfer family protein
AT3G14220	GDSL-like Lipase/Acylhydrolase superfamily protein
AT4G37080	Protein of unknown function, DUF547
AT2G46370	Auxin-responsive GH3 family protein
AT1G56600	galactinol synthase 2
AT2G31230	ethylene-responsive element binding factor 15
AT2G20300	Protein kinase superfamily protein
AT4G37940	AGAMOUS-like 21
AT5G44020	HAD superfamily, subfamily IIIB acid phosphatase
AT2G39260	binding;RNA binding
AT4G14900	FRIGIDA-like protein
AT1G49450	Transducin/WD40 repeat-like superfamily protein
AT2G47570	Ribosomal protein L18e/L15 superfamily protein
AT1G14590	Nucleotide-diphospho-sugar transferase family protein
AT3G04060	NAC domain containing protein 46
AT5G62480	glutathione S-transferase tau 9
AT5G66610	DA1-related protein 7
AT2G22540	K-box region and MADS-box transcription factor family protein
AT2G18550	homeobox protein 21
AT1G55650	HMG (high mobility group) box protein with ARID/BRIGHT DNA-binding domain
AT3G51850	calcium-dependent protein kinase 13
AT5G50020	DHHC-type zinc finger family protein
AT5G50180	Protein kinase superfamily protein
AT3G05500	Rubber elongation factor protein (REF)
AT4G34950	Major facilitator superfamily protein
AT3G05545	RING/U-box superfamily protein
AT3G21330	basic helix-loop-helix (bHLH) DNA-binding superfamily protein
AT3G46680	UDP-Glycosyltransferase superfamily protein
AT5G59740	UDP-N-acetylglucosamine (UAA) transporter family
AT1G71130	Integrase-type DNA-binding superfamily protein
AT5G47570	0
AT3G10780	emp24/gp25L/p24 family/GOLD family protein
AT4G08620	sulphate transporter 1;1
AT4G25500	arginine/serine-rich splicing factor 35
AT5G26930	GATA transcription factor 23
AT1G29750	receptor-like kinase in flowers 1
AT1G31030	transposable element gene
AT4G29140	MATE efflux family protein
AT1G79020	Enhancer of polycomb-like transcription factor protein
AT2G18250	4-phosphopantetheine adenylyltransferase
AT2G31880	Leucine-rich repeat protein kinase family protein
AT1G07050	CCT motif family protein
AT1G56660	0
AT1G51140	basic helix-loop-helix (bHLH) DNA-binding superfamily protein
AT1G14540	Peroxidase superfamily protein
AT2G33780	VQ motif-containing protein
AT1G51680	4-coumarate:CoA ligase 1
AT2G18700	trehalose phosphatase/synthase 11
AT1G18720	Protein of unknown function (DUF962)
AT4G18960	K-box region and MADS-box transcription factor family protein
AT1G09790	COBRA-like protein 6 precursor
AT2G35710	Nucleotide-diphospho-sugar transferases superfamily protein
AT1G09570	phytochrome A
AT3G21560	UDP-Glycosyltransferase superfamily protein
AT3G60110	DNA-binding bromodomain-containing protein
AT3G50337	0
AT2G12405	0
AT5G62350	Plant invertase/pectin methylesterase inhibitor superfamily protein
AT1G72410	COP1-interacting protein-related
AT4G12720	MutT/nudix family protein
AT5G67190	DREB and EAR motif protein 2
AT1G66790	0
AT3G51895	sulfate transporter 3;1
AT3G14770	Nodulin MtN3 family protein
AT4G32890	GATA transcription factor 9
AT3G29020	myb domain protein 110
AT3G01270	Pectate lyase family protein
AT3G62610	myb domain protein 11
AT3G28345	ABC transporter family protein
AT5G45340	cytochrome P450, family 707, subfamily A, polypeptide 3
AT1G72710	casein kinase 1-like protein 2
AT3G23880	F-box and associated interaction domains-containing protein
AT4G26690	PLC-like phosphodiesterase family protein
AT4G01060	CAPRICE-like MYB3
AT5G48385	FRIGIDA-like protein
AT1G65830	pre-tRNA
AT1G09480	NAD(P)-binding Rossmann-fold superfamily protein
AT2G30600	BTB/POZ domain-containing protein
AT1G32120	0
AT3G15610	Transducin/WD40 repeat-like superfamily protein
AT1G79190	ARM repeat superfamily protein
AT1G18410	P-loop containing nucleoside triphosphate hydrolases superfamily protein
AT5G34849	transposable element gene
AT3G07370	carboxyl terminus of HSC70-interacting protein
AT2G23950	Leucine-rich repeat protein kinase family protein
AT5G02290	Protein kinase superfamily protein
AT3G13950	0
AT4G35550	WUSCHEL related homeobox 13
AT1G30490	Homeobox-leucine zipper family protein / lipid-binding START domain-containing protein
AT5G58840	Subtilase family protein
AT3G05690	nuclear factor Y, subunit A2
AT5G42630	Homeodomain-like superfamily protein
AT4G32290	Core-2/I-branching beta-1,6-N-acetylglucosaminyltransferase family protein
AT5G59350	0
AT1G32600	F-box associated ubiquitination effector family protein
AT1G78130	Major facilitator superfamily protein
AT1G33250	Protein of unknown function (DUF604)
AT1G30825	Arp2/3 complex, 34 kD subunit p34-Arc
AT2G13570	nuclear factor Y, subunit B7
AT5G25210	0
AT4G34160	CYCLIN D3;1
AT3G24640	lyases
AT2G47810	nuclear factor Y, subunit B5
AT2G04160	Subtilisin-like serine endopeptidase family protein
AT1G20620	catalase 3
AT5G65380	MATE efflux family protein
AT5G12060	Plant self-incompatibility protein S1 family
AT4G35110	Arabidopsis phospholipase-like protein (PEARLI 4) family
AT5G65430	general regulatory factor 8
AT5G53160	regulatory components of ABA receptor 3
AT2G14100	cytochrome P450, family 705, subfamily A, polypeptide 13
AT3G23820	UDP-D-glucuronate 4-epimerase 6
AT1G58340	MATE efflux family protein
AT1G13280	allene oxide cyclase 4
AT5G57567	0
AT5G65650	Protein of unknown function (DUF1195)
AT1G68580	agenet domain-containing protein / bromo-adjacent homology (BAH) domain-containing protein
AT5G58560	Phosphatidate cytidylyltransferase family protein
AT3G26520	tonoplast intrinsic protein 2
AT1G78080	related to AP2 4
AT3G57280	Transmembrane proteins 14C
AT1G44350	IAA-leucine resistant (ILR)-like gene 6
AT2G24990	Serine/threonine-protein kinase Rio1
AT4G32400	Mitochondrial substrate carrier family protein
AT1G05100	mitogen-activated protein kinase kinase kinase 18
AT1G01320	Tetratricopeptide repeat (TPR)-like superfamily protein
AT2G46820	photosystem I P subunit
AT4G13600	Carbohydrate-binding X8 domain superfamily protein
AT1G25560	AP2/B3 transcription factor family protein
AT1G68500	0
AT1G47200	WPP domain protein 2
AT5G13340	0
AT1G05240	Peroxidase superfamily protein
AT5G61490	Uncharacterised conserved protein (UCP012943)
AT5G19510	Translation elongation factor EF1B/ribosomal protein S6 family protein
AT1G36940	0
AT4G30940	BTB/POZ domain with WD40/YVTN repeat-like protein
AT5G65970	Seven transmembrane MLO family protein
AT1G53290	Galactosyltransferase family protein
AT5G06260	TLD-domain containing nucleolar protein
AT5G59520	ZRT/IRT-like protein 2
AT4G38190	cellulose synthase like D4
AT2G28890	poltergeist like 4
AT1G63820	CCT motif family protein
AT5G11000	Plant protein of unknown function (DUF868)
AT2G44940	Integrase-type DNA-binding superfamily protein
AT3G49070	Protein of unknown function (DUF677)
AT4G15180	SET domain protein 2
AT1G73390	Endosomal targeting BRO1-like domain-containing protein
AT2G22430	homeobox protein 6
AT5G46570	BR-signaling kinase 2
AT1G60270	beta glucosidase 6
AT3G54340	K-box region and MADS-box transcription factor family protein
AT1G56700	Peptidase C15, pyroglutamyl peptidase I-like
AT1G71080	RNA polymerase II transcription elongation factor
AT1G77450	NAC domain containing protein 32
AT5G25580	0
AT1G72210	basic helix-loop-helix (bHLH) DNA-binding superfamily protein
AT5G02500	heat shock cognate protein 70-1
AT5G20120	0
AT5G63120	P-loop containing nucleoside triphosphate hydrolases superfamily protein
AT4G31380	FPF1-like protein 1
AT1G63950	Heavy metal transport/detoxification superfamily protein
AT3G26090	G-protein coupled receptors;GTPase activators
AT1G14600	Homeodomain-like superfamily protein
AT1G74140	Rhomboid-related intramembrane serine protease family protein
AT5G28295	0
AT2G20190	CLIP-associated protein
AT1G76390	ARM repeat superfamily protein
AT3G22275	0
AT2G41630	transcription factor IIB
AT1G28440	HAESA-like 1
AT1G65630	DegP protease 3
AT4G02480	AAA-type ATPase family protein
AT1G75250	RAD-like 6
AT1G30690	Sec14p-like phosphatidylinositol transfer family protein
AT1G01020	Arv1-like protein
AT1G16950	0
AT4G03390	STRUBBELIG-receptor family 3
AT3G23030	indole-3-acetic acid inducible 2
AT2G36410	Family of unknown function (DUF662)
AT4G38680	glycine rich protein 2
AT5G12440	CCCH-type zinc fingerfamily protein with RNA-binding domain
AT5G15350	early nodulin-like protein 17
AT3G51660	Tautomerase/MIF superfamily protein
AT4G08151	0
AT1G70140	formin 8
AT3G30775	Methylenetetrahydrofolate reductase family protein
AT1G11240	0
AT1G47330	CBS domain-containing protein with a domain of unknown function (DUF21)
AT1G68740	EXS (ERD1/XPR1/SYG1) family protein
AT1G70290	trehalose-6-phosphatase synthase S8
AT3G49940	LOB domain-containing protein 38
AT1G27350	Ribosome associated membrane protein RAMP4
AT5G15850	CONSTANS-like 1
AT5G57340	0
AT5G58520	Protein kinase superfamily protein
AT1G56030	RING/U-box superfamily protein
AT2G20660	ralf-like 14
AT2G38540	lipid transfer protein 1
AT1G68100	ZIP metal ion transporter family
AT2G22530	Alkaline-phosphatase-like family protein
AT4G27920	PYR1-like 10
AT1G70400	0
AT3G27220	Galactose oxidase/kelch repeat superfamily protein
AT2G47000	ATP binding cassette subfamily B4
AT4G37740	growth-regulating factor 2
AT1G69520	S-adenosyl-L-methionine-dependent methyltransferases superfamily protein
AT5G03670	0
AT4G28710	Myosin family protein with Dil domain
AT1G69250	Nuclear transport factor 2 (NTF2) family protein with RNA binding (RRM-RBD-RNP motifs) domain
AT3G01470	homeobox 1
AT1G07210	Ribosomal protein S18
AT4G27410	NAC (No Apical Meristem) domain transcriptional regulator superfamily protein
AT1G29140	Pollen Ole e 1 allergen and extensin family protein
AT1G23390	Kelch repeat-containing F-box family protein
AT2G01670	nudix hydrolase homolog 17
AT5G41380	CCT motif family protein
AT3G19450	GroES-like zinc-binding alcohol dehydrogenase family protein
AT2G31180	myb domain protein 14
AT3G19540	Protein of unknown function (DUF620)
AT5G53300	ubiquitin-conjugating enzyme 10
AT2G41700	ATP-binding cassette A1
AT1G17350	NADH:ubiquinone oxidoreductase intermediate-associated protein 30
AT1G25400	0
AT5G07620	Protein kinase superfamily protein
AT2G35940	BEL1-like homeodomain 1
AT2G41300	strictosidine synthase-like 1
AT1G13880	ELM2 domain-containing protein
AT4G28564	0
AT2G23780	RING/U-box superfamily protein
AT3G06490	myb domain protein 108
AT1G14345	NAD(P)-linked oxidoreductase superfamily protein
AT5G52310	low-temperature-responsive protein 78 (LTI78) / desiccation-responsive protein 29A (RD29A)
AT2G30520	Phototropic-responsive NPH3 family protein
AT1G59980	ARG1-like 2
AT3G08670	0
AT4G37400	cytochrome P450, family 81, subfamily F, polypeptide 3
AT3G05100	S-adenosyl-L-methionine-dependent methyltransferases superfamily protein
AT2G45830	downstream target of AGL15 2
AT2G36080	AP2/B3-like transcriptional factor family protein
AT2G34925	CLAVATA3/ESR-RELATED 42
AT5G39620	RAB GTPase homolog G1
AT2G42290	Leucine-rich repeat protein kinase family protein
AT2G36420	0
AT1G22540	Major facilitator superfamily protein
AT5G43840	heat shock transcription factor A6A
AT4G16040	0
AT1G20890	0
AT1G75580	SAUR-like auxin-responsive protein family
AT5G44910	Toll-Interleukin-Resistance (TIR) domain family protein
AT1G49660	carboxyesterase 5
AT1G74430	myb domain protein 95
AT4G31877	MIR156C; miRNA
AT5G07675	pre-tRNA
AT2G21130	Cyclophilin-like peptidyl-prolyl cis-trans isomerase family protein
AT2G33350	CCT motif family protein
AT1G09160	Protein phosphatase 2C family protein
AT1G29890	O-acetyltransferase family protein
AT3G12977	NAC (No Apical Meristem) domain transcriptional regulator superfamily protein
AT4G29220	phosphofructokinase 1
AT3G14240	Subtilase family protein
AT1G67560	PLAT/LH2 domain-containing lipoxygenase family protein
AT3G05180	GDSL-like Lipase/Acylhydrolase superfamily protein
AT4G16143	importin alpha isoform 2
AT1G34200	Glyceraldehyde-3-phosphate dehydrogenase-like family protein
AT2G36830	gamma tonoplast intrinsic protein
AT1G76600	0
AT1G31850	S-adenosyl-L-methionine-dependent methyltransferases superfamily protein
AT4G33300	ADR1-like 1
AT1G62870	0
AT5G53020	Ribonuclease P protein subunit P38-related
AT5G66790	Protein kinase superfamily protein
AT5G09740	histone acetyltransferase of the MYST family 2
AT5G62020	heat shock transcription factor B2A
AT1G04190	Tetratricopeptide repeat (TPR)-like superfamily protein
AT5G42740	Sugar isomerase (SIS) family protein
AT1G72490	0
AT1G30330	auxin response factor 6
AT2G41370	Ankyrin repeat family protein / BTB/POZ domain-containing protein
AT5G03730	Protein kinase superfamily protein
AT3G11690	0
AT5G51820	phosphoglucomutase
AT5G56260	Ribonuclease E inhibitor RraA/Dimethylmenaquinone methyltransferase
AT1G13260	related to ABI3/VP1 1
AT2G38820	Protein of unknown function (DUF506)
AT1G58080	ATP phosphoribosyl transferase 1
AT5G57815	Cytochrome c oxidase, subunit Vib family protein
AT3G12920	SBP (S-ribonuclease binding protein) family protein
AT1G68480	C2H2 and C2HC zinc fingers superfamily protein
AT5G64810	WRKY DNA-binding protein 51
AT4G21870	HSP20-like chaperones superfamily protein
AT4G25470	C-repeat/DRE binding factor 2
AT1G11310	Seven transmembrane MLO family protein
AT4G02250	Plant invertase/pectin methylesterase inhibitor superfamily protein
AT3G57130	Ankyrin repeat family protein / BTB/POZ domain-containing protein
AT5G07360	Amidase family protein
AT5G61412	0
AT5G38800	basic leucine-zipper 43
AT1G08920	ERD (early response to dehydration) six-like 1
AT1G04320	pre-tRNA
AT4G19710	aspartate kinase-homoserine dehydrogenase ii
AT1G68400	leucine-rich repeat transmembrane protein kinase family protein
AT3G50610	0
AT4G30210	P450 reductase 2
AT1G55120	beta-fructofuranosidase 5
AT4G33945	ARM repeat superfamily protein
AT1G62370	RING/U-box superfamily protein
AT3G11590	0
AT1G66350	RGA-like 1
AT2G31215	basic helix-loop-helix (bHLH) DNA-binding superfamily protein
AT2G29670	Tetratricopeptide repeat (TPR)-like superfamily protein
AT1G77160	Protein of unknown function (DUF506)
AT5G17847	0
AT1G13070	0
AT5G08080	syntaxin of plants 132
AT3G22880	DNA repair (Rad51) family protein
AT3G24010	RING/FYVE/PHD zinc finger superfamily protein
AT5G65207	0
AT5G63370	Protein kinase superfamily protein
AT3G51770	tetratricopeptide repeat (TPR)-containing protein
AT1G49435	low-molecular-weight cysteine-rich 16
AT1G55020	lipoxygenase 1
AT5G65040	Protein of unknown function (DUF581)
AT2G01850	endoxyloglucan transferase A3
AT3G02950	Tho complex subunit 7/Mft1p
AT3G50560	NAD(P)-binding Rossmann-fold superfamily protein
AT3G50450	homolog of RPW8 1
AT2G28315	Nucleotide/sugar transporter family protein
AT5G45307	MIR168/MIR168B; miRNA
AT4G01170	0
AT2G37000	TCP family transcription factor
AT3G18220	Phosphatidic acid phosphatase (PAP2) family protein
AT2G37170	plasma membrane intrinsic protein 2
AT5G01190	laccase 10
AT1G04280	P-loop containing nucleoside triphosphate hydrolases superfamily protein
AT3G54920	Pectin lyase-like superfamily protein
AT1G66783	MIR157A; miRNA
AT1G76920	F-box family protein
AT2G21260	NAD(P)-linked oxidoreductase superfamily protein
AT4G30520	Leucine-rich repeat protein kinase family protein
AT1G60160	Potassium transporter family protein
AT5G40170	receptor like protein 54
AT1G30340	transposable element gene
AT5G65470	O-fucosyltransferase family protein
AT3G23130	C2H2 and C2HC zinc fingers superfamily protein
AT5G60840	0
AT2G38060	phosphate transporter 4;2
AT5G06250	AP2/B3-like transcriptional factor family protein
AT1G79970	0
AT3G01360	Family of unknown function (DUF716)
AT5G64330	Phototropic-responsive NPH3 family protein
AT1G17890	NAD(P)-binding Rossmann-fold superfamily protein
AT5G17510	0
AT1G78620	Protein of unknown function DUF92, transmembrane
AT4G34400	AP2/B3-like transcriptional factor family protein
AT5G03890	0
AT2G45135	RING/U-box superfamily protein
AT2G45120	C2H2-like zinc finger protein
AT3G26700	Protein kinase superfamily protein
AT2G32295	EXS (ERD1/XPR1/SYG1) family protein
AT5G07370	inositol polyphosphate kinase 2 alpha
AT4G32340	Tetratricopeptide repeat (TPR)-like superfamily protein
AT5G57110	autoinhibited Ca2+ -ATPase, isoform 8
AT1G07150	mitogen-activated protein kinase kinase kinase 13
AT1G27050	homeobox protein 54
AT5G56550	oxidative stress 3
AT3G47640	basic helix-loop-helix (bHLH) DNA-binding superfamily protein
AT1G07280	Tetratricopeptide repeat (TPR)-like superfamily protein
AT4G34790	SAUR-like auxin-responsive protein family
AT3G06450	HCO3- transporter family
AT3G59580	Plant regulator RWP-RK family protein
AT1G64710	GroES-like zinc-binding dehydrogenase family protein
AT2G40270	Protein kinase family protein
AT1G34245	Putative membrane lipoprotein
AT3G59060	phytochrome interacting factor 3-like 6
AT5G64735	pre-tRNA
AT1G13195	RING/U-box superfamily protein
AT3G60150	Protein of unknown function (DUF498/DUF598)
AT4G35620	Cyclin B2;2
AT5G11120	#N/A
AT3G57800	basic helix-loop-helix (bHLH) DNA-binding superfamily protein
AT2G21450	chromatin remodeling 34
AT1G51430	0
AT3G19570	Family of unknown function (DUF566)
AT1G07100	pre-tRNA
AT1G74520	HVA22 homologue A
AT1G66470	ROOT HAIR DEFECTIVE6
AT1G57990	purine permease 18
AT5G53890	phytosylfokine-alpha receptor 2
AT2G45161	0
AT1G55360	Protein of Unknown Function (DUF239)
AT3G28100	nodulin MtN21 /EamA-like transporter family protein
AT3G10370	FAD-dependent oxidoreductase family protein
AT3G06810	acyl-CoA dehydrogenase-related
AT1G58110	Basic-leucine zipper (bZIP) transcription factor family protein
AT5G39240	0
AT2G26710	Cytochrome P450 superfamily protein
AT3G04430	NAC domain containing protein 49
AT3G03690	Core-2/I-branching beta-1,6-N-acetylglucosaminyltransferase family protein
AT5G11130	Exostosin family protein
AT1G63750	Disease resistance protein (TIR-NBS-LRR class) family
AT2G30580	DREB2A-interacting protein 2
AT4G11680	Zinc finger, C3HC4 type (RING finger) family protein
AT3G13890	myb domain protein 26
AT5G47010	RNA helicase, putative
AT4G26120	Ankyrin repeat family protein / BTB/POZ domain-containing protein
AT4G26140	beta-galactosidase 12
AT5G61960	MEI2-like protein 1
AT4G18030	S-adenosyl-L-methionine-dependent methyltransferases superfamily protein
AT1G09530	phytochrome interacting factor 3
AT4G27950	cytokinin response factor 4
AT1G69580	Homeodomain-like superfamily protein
AT1G01490	Heavy metal transport/detoxification superfamily protein
AT2G28056	MIR172/MIR172A; miRNA
AT5G03140	Concanavalin A-like lectin protein kinase family protein
AT3G21430	DNA binding
AT3G12670	CTP synthase family protein
AT2G07130	0
AT1G61780	postsynaptic protein-related
AT1G18400	BR enhanced expression 1
AT2G44798	other RNA
AT2G46000	0
AT2G37220	RNA-binding (RRM/RBD/RNP motifs) family protein
AT3G60740	ARM repeat superfamily protein
AT5G56780	effector of transcription2
AT3G26810	auxin signaling F-box 2
AT3G53350	ROP interactive partner 4
AT2G45640	SIN3 associated polypeptide P18
AT5G67110	basic helix-loop-helix (bHLH) DNA-binding superfamily protein
AT2G45480	growth-regulating factor 9
AT1G45230	Protein of unknown function (DUF3223)
AT1G71800	cleavage stimulating factor 64
AT2G41820	Leucine-rich repeat protein kinase family protein
AT4G03430	pre-mRNA splicing factor-related
AT4G33830	Glycosyl hydrolase family 10 protein
AT5G22570	WRKY DNA-binding protein 38
AT5G56865	0
AT3G55560	AT-hook protein of GA feedback 2
AT3G46770	AP2/B3-like transcriptional factor family protein
AT5G52120	phloem protein 2-A14
AT2G38940	phosphate transporter 1;4
AT2G27500	Glycosyl hydrolase superfamily protein
AT1G09250	basic helix-loop-helix (bHLH) DNA-binding superfamily protein
AT4G35600	Protein kinase superfamily protein
AT1G09060	Zinc finger, RING-type;Transcription factor jumonji/aspartyl beta-hydroxylase
AT5G46690	beta HLH protein 71
AT1G73830	BR enhanced expression 3
AT5G53900	Serine/threonine-protein kinase WNK (With No Lysine)-related
AT5G58650	plant peptide containing sulfated tyrosine 1
AT5G67200	Leucine-rich repeat protein kinase family protein
AT2G19400	AGC (cAMP-dependent, cGMP-dependent and protein kinase C) kinase family protein
AT3G19274	0
AT1G65330	MADS-box transcription factor family protein
AT4G12420	Cupredoxin superfamily protein
AT5G67060	basic helix-loop-helix (bHLH) DNA-binding superfamily protein
AT2G26650	K+ transporter 1
AT4G10700	0
AT2G22800	Homeobox-leucine zipper protein family
AT4G30260	Integral membrane Yip1 family protein
AT1G26200	TRAM, LAG1 and CLN8 (TLC) lipid-sensing domain containing protein
AT1G05540	Protein of unknown function (DUF295)
AT2G28550	related to AP2.7
AT4G34800	SAUR-like auxin-responsive protein family
AT2G44080	ARGOS-like
AT5G38410	Ribulose bisphosphate carboxylase (small chain) family protein
AT3G59765	other RNA
AT3G26790	AP2/B3-like transcriptional factor family protein
AT4G10950	SGNH hydrolase-type esterase superfamily protein
AT1G04370	Ethylene-responsive element binding factor 14
AT4G37790	Homeobox-leucine zipper protein family
AT2G34760	0
AT1G71370	DEA(D/H)-box RNA helicase family protein
AT4G14730	Bax inhibitor-1 family protein
AT1G30820	CTP synthase family protein
AT5G52060	BCL-2-associated athanogene 1
AT5G01400	HEAT repeat-containing protein
AT2G17370	3-hydroxy-3-methylglutaryl-CoA reductase 2
AT1G15680	F-box family protein
AT1G07270	Cell division control, Cdc6
AT5G16150	plastidic GLC translocator
AT1G09590	Translation protein SH3-like family protein
AT1G06160	octadecanoid-responsive Arabidopsis AP2/ERF 59
AT5G61970	signal recognition particle-related / SRP-related
AT2G19860	hexokinase 2
AT1G68530	3-ketoacyl-CoA synthase 6
AT5G15230	GAST1 protein homolog 4
AT1G19220	auxin response factor 19
AT3G15210	ethylene responsive element binding factor 4
AT1G47490	RNA-binding protein 47C
AT1G29540	0
AT3G11000	DCD (Development and Cell Death) domain protein
AT5G39420	CDC2C
AT1G22330	RNA-binding (RRM/RBD/RNP motifs) family protein
AT4G11140	cytokinin response factor 1
AT3G62735	pre-tRNA
AT5G20160	Ribosomal protein L7Ae/L30e/S12e/Gadd45 family protein
AT5G62560	RING/U-box superfamily protein with ARM repeat domain
AT3G52190	phosphate transporter traffic facilitator1
AT3G18490	Eukaryotic aspartyl protease family protein
AT1G74670	Gibberellin-regulated family protein
AT2G42800	receptor like protein 29
AT4G30430	tetraspanin9
AT5G17233	0
AT5G50361	0
AT2G26040	PYR1-like 2
AT4G39400	Leucine-rich receptor-like protein kinase family protein
AT3G17185	TAS3/TASIR-ARF (TRANS-ACTING SIRNA3); other RNA
AT5G35770	Transducin/WD40 repeat-like superfamily protein
AT4G03560	two-pore channel 1
AT3G51920	calmodulin 9
AT4G28360	Ribosomal protein L22p/L17e family protein
AT4G09180	basic helix-loop-helix (bHLH) DNA-binding superfamily protein
AT1G14020	O-fucosyltransferase family protein
AT3G22190	IQ-domain 5
AT3G44950	glycine-rich protein
AT1G16270	Protein kinase superfamily protein with octicosapeptide/Phox/Bem1p domain
AT1G14910	ENTH/ANTH/VHS superfamily protein
AT3G03150	0
AT3G07350	Protein of unknown function (DUF506)
AT3G51550	Malectin/receptor-like protein kinase family protein
AT3G05910	Pectinacetylesterase family protein
AT1G76952	inflorescence deficient in abscission (IDA)-like 5
AT3G16910	acyl-activating enzyme 7
AT4G34530	cryptochrome-interacting basic-helix-loop-helix 1
AT5G66880	sucrose nonfermenting 1(SNF1)-related protein kinase 2.3
AT5G04490	vitamin E pathway gene 5
AT3G07650	CONSTANS-like 9
AT2G40004	0
AT3G02600	lipid phosphate phosphatase 3
AT5G60710	Zinc finger (C3HC4-type RING finger) family protein
AT4G02100	Heat shock protein DnaJ with tetratricopeptide repeat
AT5G49810	methionine S-methyltransferase
AT5G66730	C2H2-like zinc finger protein
AT4G22200	potassium transport 2/3
AT5G05110	Cystatin/monellin family protein
AT3G51500	0
AT3G22886	MIR167A; miRNA
AT1G64740	alpha-1 tubulin
AT2G39175	MIR160/MIR160A; miRNA
AT1G05490	chromatin remodeling 31
AT3G18930	RING/U-box superfamily protein
AT1G29290	0
AT1G76660	0
AT5G57655	xylose isomerase family protein
AT1G54890	Late embryogenesis abundant (LEA) protein-related
AT3G04100	AGAMOUS-like 57
AT4G21340	basic helix-loop-helix (bHLH) DNA-binding superfamily protein
AT1G18700	DNAJ heat shock N-terminal domain-containing protein
AT3G14200	Chaperone DnaJ-domain superfamily protein
AT5G56350	Pyruvate kinase family protein
AT5G14780	formate dehydrogenase
AT3G15010	RNA-binding (RRM/RBD/RNP motifs) family protein
AT5G19440	NAD(P)-binding Rossmann-fold superfamily protein
AT5G26720	0
AT2G32020	Acyl-CoA N-acyltransferases (NAT) superfamily protein
AT1G01260	basic helix-loop-helix (bHLH) DNA-binding superfamily protein
AT3G60580	C2H2-like zinc finger protein
AT5G60920	COBRA-like extracellular glycosyl-phosphatidyl inositol-anchored protein family
AT5G58170	SHV3-like 5
AT3G12180	Cornichon family protein
AT5G64030	S-adenosyl-L-methionine-dependent methyltransferases superfamily protein
AT1G76880	Duplicated homeodomain-like superfamily protein
AT2G21310	transposable element gene
AT4G33625	0
AT2G31150	ATP binding;ATPases, coupled to transmembrane movement of ions, phosphorylative mechanism
AT4G36220	ferulic acid 5-hydroxylase 1
AT5G47760	2-phosphoglycolate phosphatase 2
AT1G76170	2-thiocytidine tRNA biosynthesis protein, TtcA
AT1G68410	Protein phosphatase 2C family protein
AT1G18075	MIR159/MIR159B; miRNA
AT3G63010	alpha/beta-Hydrolases superfamily protein
AT5G10946	0
AT5G62220	glycosyltransferase 18
AT1G08105	transposable element gene
AT3G16050	pyridoxine biosynthesis 1.2
AT3G61750	Cytochrome b561/ferric reductase transmembrane with DOMON related domain
AT4G25990	CCT motif family protein
AT5G13170	senescence-associated gene 29
AT1G31290	ARGONAUTE 3
AT1G22050	membrane-anchored ubiquitin-fold protein 6 precursor
AT5G34940	glucuronidase 3
AT5G46790	PYR1-like 1
AT4G37880	LisH/CRA/RING-U-box domains-containing protein
AT3G52880	monodehydroascorbate reductase 1
AT2G22080	0
AT1G01620	plasma membrane intrinsic protein 1C
AT4G29130	hexokinase 1
AT1G07180	alternative NAD(P)H dehydrogenase 1
AT4G28250	expansin B3
AT2G46410	Homeodomain-like superfamily protein
AT1G21000	PLATZ transcription factor family protein
AT1G12180	0
AT2G46710	Rho GTPase activating protein with PAK-box/P21-Rho-binding domain
AT1G14370	protein kinase 2A
AT1G25550	myb-like transcription factor family protein
AT4G23010	UDP-galactose transporter 2
AT4G14695	Uncharacterised protein family (UPF0041)
AT2G25600	Shaker pollen inward K+ channel
AT1G61100	disease resistance protein (TIR class), putative
AT5G39860	basic helix-loop-helix (bHLH) DNA-binding family protein
AT5G59960	0
AT1G31760	SWIB/MDM2 domain superfamily protein
AT1G10417	0
AT1G67900	Phototropic-responsive NPH3 family protein
AT2G37950	RING/FYVE/PHD zinc finger superfamily protein
AT4G26480	RNA-binding KH domain-containing protein
AT2G36960	TSL-kinase interacting protein 1
AT4G29930	basic helix-loop-helix (bHLH) DNA-binding superfamily protein
AT1G05570	callose synthase 1
AT4G27340	Met-10+ like family protein
AT1G20180	Protein of unknown function (DUF677)
AT5G11730	Core-2/I-branching beta-1,6-N-acetylglucosaminyltransferase family protein
AT3G02120	hydroxyproline-rich glycoprotein family protein
AT1G76890	Duplicated homeodomain-like superfamily protein
AT4G12910	serine carboxypeptidase-like 20
AT1G32240	Homeodomain-like superfamily protein
AT1G28320	protease-related
AT4G36030	armadillo repeat only 3
AT4G37950	Rhamnogalacturonate lyase family protein
AT4G34980	subtilisin-like serine protease 2
AT1G24270	0
AT3G50651	0
AT3G23630	isopentenyltransferase 7
AT1G67770	terminal EAR1-like 2
AT2G39350	ABC-2 type transporter family protein
AT1G44830	Integrase-type DNA-binding superfamily protein
AT4G12310	cytochrome P450, family 706, subfamily A, polypeptide 5
AT2G41290	strictosidine synthase-like 2
AT4G29840	Pyridoxal-5'-phosphate-dependent enzyme family protein
AT2G24360	Protein kinase superfamily protein
AT3G50320	0
AT5G38560	Protein kinase superfamily protein
AT1G61667	Protein of unknown function, DUF538
AT5G18840	Major facilitator superfamily protein
AT1G70730	Phosphoglucomutase/phosphomannomutase family protein
AT1G63010	Major Facilitator Superfamily with SPX (SYG1/Pho81/XPR1) domain-containing protein
AT2G38180	SGNH hydrolase-type esterase superfamily protein
AT4G20250	0
AT5G19600	sulfate transporter 3;5
AT1G72430	SAUR-like auxin-responsive protein family
AT2G28060	5'-AMP-activated protein kinase beta-2 subunit protein
AT5G18403	Putative membrane lipoprotein
AT1G18080	Transducin/WD40 repeat-like superfamily protein
AT5G63520	0
AT1G31040	PLATZ transcription factor family protein
AT2G40330	PYR1-like 6
AT1G25280	tubby like protein 10
AT1G77220	Protein of unknown function (DUF300)
AT5G08330	TCP family transcription factor
AT1G19330	0
AT1G32720	Cytochrome C oxidase polypeptide VIB family protein
AT5G48930	hydroxycinnamoyl-CoA shikimate/quinate hydroxycinnamoyl transferase
AT1G69850	nitrate transporter 1:2
AT5G05710	Pleckstrin homology (PH) domain superfamily protein
AT4G38630	regulatory particle non-ATPase 10
AT2G30250	WRKY DNA-binding protein 25
AT5G51850	0
AT2G35950	embryo sac development arrest 12
AT2G37210	lysine decarboxylase family protein
AT1G15960	NRAMP metal ion transporter 6
AT2G32960	Phosphotyrosine protein phosphatases superfamily protein
AT5G58080	response regulator 18
AT1G14920	GRAS family transcription factor family protein
AT4G37780	myb domain protein 87
AT3G27660	oleosin 4
AT5G01100	O-fucosyltransferase family protein
AT4G30830	Protein of unknown function, DUF593
AT3G18550	TCP family transcription factor
AT3G09440	Heat shock protein 70 (Hsp 70) family protein
AT3G44260	Polynucleotidyl transferase, ribonuclease H-like superfamily protein
AT4G23550	WRKY family transcription factor
AT1G14870	PLANT CADMIUM RESISTANCE 2
AT5G64750	Integrase-type DNA-binding superfamily protein
AT1G71870	MATE efflux family protein
AT2G22410	SLOW GROWTH 1
AT1G02230	NAC domain containing protein 4
AT1G01540	Protein kinase superfamily protein
AT4G14740	Plant protein of unknown function (DUF828) with plant pleckstrin homology-like region
AT1G53310	phosphoenolpyruvate carboxylase 1
AT3G05970	long-chain acyl-CoA synthetase 6
AT1G13960	WRKY DNA-binding protein 4
AT2G30040	mitogen-activated protein kinase kinase kinase 14
AT3G53611	0
AT1G08340	Rho GTPase activating protein with PAK-box/P21-Rho-binding domain
AT3G48000	aldehyde dehydrogenase 2B4
AT4G04210	plant UBX domain containing protein 4
AT4G00870	basic helix-loop-helix (bHLH) DNA-binding superfamily protein
AT4G00530	0
AT4G33840	Glycosyl hydrolase family 10 protein
AT3G48360	BTB and TAZ domain protein 2
AT5G58530	Glutaredoxin family protein
AT1G04400	cryptochrome 2
AT5G13180	NAC domain containing protein 83
AT2G32450	Calcium-binding tetratricopeptide family protein
AT3G03626	0
AT4G13620	Integrase-type DNA-binding superfamily protein
AT2G45850	AT hook motif DNA-binding family protein
AT5G60200	TARGET OF MONOPTEROS 6
AT5G60540	pyridoxine biosynthesis 2
AT1G68390	Core-2/I-branching beta-1,6-N-acetylglucosaminyltransferase family protein
AT1G73687	MIR159/MIR159A; miRNA
AT5G66070	RING/U-box superfamily protein
AT1G29650	transposable element gene
AT3G13900	ATPase E1-E2 type family protein / haloacid dehalogenase-like hydrolase family protein
AT1G66480	plastid movement impaired 2
AT5G44590	S-adenosyl-L-methionine-dependent methyltransferases superfamily protein
AT4G01460	basic helix-loop-helix (bHLH) DNA-binding superfamily protein
AT1G26270	Phosphatidylinositol 3- and 4-kinase family protein
AT2G25200	Plant protein of unknown function (DUF868)
AT4G10500	2-oxoglutarate (2OG) and Fe(II)-dependent oxygenase superfamily protein
AT5G27680	RECQ helicase SIM
AT2G32560	F-box family protein
AT2G47010	0
AT1G15340	methyl-CPG-binding domain 10
AT3G06035	Glycoprotein membrane precursor GPI-anchored
AT2G24180	cytochrome p450 71b6
AT1G76490	hydroxy methylglutaryl CoA reductase 1
AT2G28140	Protein of unknown function (DUF1635)
AT2G24240	BTB/POZ domain with WD40/YVTN repeat-like protein
AT2G21480	Malectin/receptor-like protein kinase family protein
AT3G07270	GTP cyclohydrolase I
AT1G32460	0
AT5G55700	beta-amylase 4
AT1G19870	IQ-domain 32
AT1G68830	STT7 homolog STN7
AT1G30835	transposable element gene
AT3G06145	0
AT5G05140	Transcription elongation factor (TFIIS) family protein
AT3G43431	0
AT1G04520	plasmodesmata-located protein 2
AT2G33570	Domain of unknown function (DUF23)
AT4G29700	Alkaline-phosphatase-like family protein
AT4G36910	Cystathionine beta-synthase (CBS) family protein
AT1G21940	0
AT1G79420	Protein of unknown function (DUF620)
AT4G33130	0
AT1G18460	alpha/beta-Hydrolases superfamily protein
AT1G05710	basic helix-loop-helix (bHLH) DNA-binding superfamily protein
AT4G16750	Integrase-type DNA-binding superfamily protein
AT5G25350	EIN3-binding F box protein 2
AT4G36230	0
AT5G49960	0
AT1G25420	Regulator of Vps4 activity in the MVB pathway protein
AT5G56870	beta-galactosidase 4
AT1G02640	beta-xylosidase 2
AT3G47620	TEOSINTE BRANCHED, cycloidea and PCF (TCP) 14
AT5G58050	SHV3-like 4
AT5G38520	alpha/beta-Hydrolases superfamily protein
AT1G68550	Integrase-type DNA-binding superfamily protein
AT4G18700	CBL-interacting protein kinase 12
AT2G33060	receptor like protein 27
AT2G31590	0
AT2G37100	protamine P1 family protein
AT2G26260	3beta-hydroxysteroid-dehydrogenase/decarboxylase isoform 2
AT2G23000	serine carboxypeptidase-like 10
AT5G16567	0
AT4G25690	0
AT5G13360	Auxin-responsive GH3 family protein
AT1G49440	transposable element gene
AT1G29340	plant U-box 17
AT1G33060	NAC 014
AT3G24180	Beta-glucosidase, GBA2 type family protein
AT3G62988	0
AT5G51190	Integrase-type DNA-binding superfamily protein
AT5G49100	0
AT5G52510	SCARECROW-like 8
AT2G03020	Heat shock protein HSP20/alpha crystallin family
AT1G58180	beta carbonic anhydrase 6
AT4G01250	WRKY family transcription factor
AT4G15420	Ubiquitin fusion degradation UFD1 family protein
AT4G11910	0
AT2G27840	histone deacetylase-related / HD-related
AT3G20420	RNAse THREE-like protein 2
AT4G24040	trehalase 1
AT3G55240	Plant protein 1589 of unknown function
AT5G47060	Protein of unknown function (DUF581)
AT4G38520	Protein phosphatase 2C family protein
AT5G47660	Homeodomain-like superfamily protein
AT2G02080	indeterminate(ID)-domain 4
AT1G03870	FASCICLIN-like arabinoogalactan 9
AT1G04770	Tetratricopeptide repeat (TPR)-like superfamily protein
AT3G63120	cyclin p1;1
AT5G20181	0
AT4G14430	indole-3-butyric acid response 10
AT1G27213	0
AT1G51940	protein kinase family protein / peptidoglycan-binding LysM domain-containing protein
AT2G21470	SUMO-activating enzyme 2
AT2G29130	laccase 2
AT5G54240	Protein of unknown function (DUF1223)
AT3G59150	F-box/RNI-like superfamily protein
AT1G11960	ERD (early-responsive to dehydration stress) family protein
AT3G48520	cytochrome P450, family 94, subfamily B, polypeptide 3
AT4G23740	Leucine-rich repeat protein kinase family protein
AT1G51760	peptidase M20/M25/M40 family protein
AT1G29980	Protein of unknown function, DUF642
AT3G21100	RNA-binding (RRM/RBD/RNP motifs) family protein
AT2G22345	Cysteine-rich protein
AT4G34230	cinnamyl alcohol dehydrogenase 5
AT4G37670	N-acetyl-l-glutamate synthase 2
AT5G45500	RNI-like superfamily protein
AT5G19090	Heavy metal transport/detoxification superfamily protein
AT3G16175	Thioesterase superfamily protein
AT1G73875	DNAse I-like superfamily protein
AT1G49230	RING/U-box superfamily protein
AT3G07680	emp24/gp25L/p24 family/GOLD family protein
AT4G38670	Pathogenesis-related thaumatin superfamily protein
AT1G78850	D-mannose binding lectin protein with Apple-like carbohydrate-binding domain
AT1G07170	PHF5-like protein
AT2G31360	16:0delta9 desaturase 2
AT5G40451	#N/A
AT5G08130	basic helix-loop-helix (bHLH) DNA-binding superfamily protein
AT5G53150	DNAJ heat shock N-terminal domain-containing protein
AT1G08450	calreticulin 3
AT3G61590	Galactose oxidase/kelch repeat superfamily protein
AT4G36780	BES1/BZR1 homolog 2
AT1G14890	Plant invertase/pectin methylesterase inhibitor superfamily protein
AT1G30290	Tetratricopeptide repeat (TPR)-like superfamily protein
AT1G09070	soybean gene regulated by cold-2
AT1G75890	GDSL-like Lipase/Acylhydrolase superfamily protein
AT2G27310	F-box family protein
AT5G63770	diacylglycerol kinase 2
AT1G70940	Auxin efflux carrier family protein
AT1G71010	FORMS APLOID AND BINUCLEATE CELLS 1C
AT5G18910	Protein kinase superfamily protein
AT4G37620	transposable element gene
AT5G05900	UDP-Glycosyltransferase superfamily protein
AT2G42420	pre-tRNA
AT1G68600	Aluminium activated malate transporter family protein
AT4G14990	Topoisomerase II-associated protein PAT1
AT4G03070	2-oxoglutarate (2OG) and Fe(II)-dependent oxygenase superfamily protein
AT1G66600	ABA overly sensitive mutant 3
AT1G75730	0
AT3G55880	Alpha/beta hydrolase related protein
AT1G35780	0
AT2G22290	RAB GTPase homolog H1D
AT1G60590	Pectin lyase-like superfamily protein
AT3G13460	evolutionarily conserved C-terminal region 2
AT1G10210	mitogen-activated protein kinase 1
AT5G60580	RING/U-box superfamily protein
AT3G55620	Translation initiation factor IF6
AT3G19830	Calcium-dependent lipid-binding (CaLB domain) family protein
AT2G44810	alpha/beta-Hydrolases superfamily protein
AT5G60790	ABC transporter family protein
AT3G04500	RNA-binding (RRM/RBD/RNP motifs) family protein
AT1G61900	0
AT4G36195	Serine carboxypeptidase S28 family protein
AT1G69430	0
AT3G21690	MATE efflux family protein
AT2G26300	G protein alpha subunit 1
AT1G19110	inter-alpha-trypsin inhibitor heavy chain-related
AT4G04870	cardiolipin synthase
AT1G20430	0
AT4G34870	rotamase cyclophilin 5
AT5G15950	Adenosylmethionine decarboxylase family protein
AT3G16140	photosystem I subunit H-1
AT1G78390	nine-cis-epoxycarotenoid dioxygenase 9
AT5G58700	phosphatidylinositol-speciwc phospholipase C4
AT3G52450	plant U-box 22
AT1G19850	Transcriptional factor B3 family protein / auxin-responsive factor AUX/IAA-related
AT1G21510	0
AT4G32480	Protein of unknown function (DUF506)
AT3G62860	alpha/beta-Hydrolases superfamily protein
AT1G28280	VQ motif-containing protein
AT5G42670	Agenet domain-containing protein
AT5G38895	RING/U-box superfamily protein
AT4G37810	0
AT1G79120	Ubiquitin carboxyl-terminal hydrolase family protein
AT3G45638	other RNA
AT5G67460	O-Glycosyl hydrolases family 17 protein
AT1G71440	tubulin folding cofactor E / Pfifferling (PFI)
AT4G10080	0
AT5G56030	heat shock protein 81-2
AT2G41900	CCCH-type zinc finger protein with ARM repeat domain
AT5G55180	O-Glycosyl hydrolases family 17 protein
AT4G08980	F-BOX WITH WD-40 2
AT1G33709	0
AT1G79540	Pentatricopeptide repeat (PPR) superfamily protein
AT5G49700	Predicted AT-hook DNA-binding family protein
AT4G22590	Haloacid dehalogenase-like hydrolase (HAD) superfamily protein
AT3G52460	hydroxyproline-rich glycoprotein family protein
AT1G70050	pre-tRNA
AT1G04780	Ankyrin repeat family protein
AT5G55896	transposable element gene
AT5G24990	Protein of unknown function (DUF1336)
AT2G42440	Lateral organ boundaries (LOB) domain family protein
AT5G20900	jasmonate-zim-domain protein 12
AT5G62690	tubulin beta chain 2
AT1G15120	Ubiquinol-cytochrome C reductase hinge protein
AT2G19800	myo-inositol oxygenase 2
AT3G47810	Calcineurin-like metallo-phosphoesterase superfamily protein
AT5G28490	Protein of unknown function (DUF640)
AT4G20860	FAD-binding Berberine family protein
AT5G14495	pre-tRNA
AT5G48250	B-box type zinc finger protein with CCT domain
AT5G51890	Peroxidase superfamily protein
AT1G19340	Methyltransferase MT-A70 family protein
AT1G07530	SCARECROW-like 14
AT1G13390	0
AT4G22950	AGAMOUS-like 19
AT2G01150	RING-H2 finger protein 2B
AT1G23380	KNOTTED1-like homeobox gene 6
AT5G67480	BTB and TAZ domain protein 4
AT4G15620	Uncharacterised protein family (UPF0497)
AT2G37930	Protein of unknown function (DUF3527)
AT1G66180	Eukaryotic aspartyl protease family protein
AT2G47275	MIR403; miRNA
AT1G02065	squamosa promoter binding protein-like 8
AT5G13290	Protein kinase superfamily protein
AT1G68510	LOB domain-containing protein 42
AT1G09350	galactinol synthase 3
AT3G61880	cytochrome p450 78a9
AT3G53500	RNA-binding (RRM/RBD/RNP motifs) family protein with retrovirus zinc finger-like domain
AT2G16668	0
AT2G45685	other RNA
AT4G16650	O-fucosyltransferase family protein
AT5G06510	nuclear factor Y, subunit A10
AT3G54220	GRAS family transcription factor
AT4G38850	SAUR-like auxin-responsive protein family
AT5G60190	Cysteine proteinases superfamily protein
AT1G67340	HCP-like superfamily protein with MYND-type zinc finger
AT5G03760	Nucleotide-diphospho-sugar transferases superfamily protein
AT1G77500	Protein of unknown function (DUF630 and DUF632)
AT3G52830	0
AT1G50450	Saccharopine dehydrogenase
AT5G19100	Eukaryotic aspartyl protease family protein
AT2G46310	cytokinin response factor 5
AT5G55970	RING/U-box superfamily protein
AT5G57040	Lactoylglutathione lyase / glyoxalase I family protein
AT3G50390	Transducin/WD40 repeat-like superfamily protein
AT5G25180	cytochrome P450, family 71, subfamily B, polypeptide 14
AT3G08720	serine/threonine protein kinase 2
AT5G07010	sulfotransferase 2A
AT1G68720	tRNA arginine adenosine deaminase
AT3G06760	Drought-responsive family protein
AT5G58787	RING/U-box superfamily protein
AT3G03460	0
AT4G02150	ARM repeat superfamily protein
AT3G61890	homeobox 12
AT1G07630	pol-like 5
AT1G75810	0
AT3G61763	0
AT5G27340	0
AT4G31980	0
AT4G27900	CCT motif family protein
AT2G20320	DENN (AEX-3) domain-containing protein
AT4G16380	Heavy metal transport/detoxification superfamily protein
AT5G45660	0
AT1G20330	sterol methyltransferase 2
AT5G60570	Galactose oxidase/kelch repeat superfamily protein
AT2G23450	Protein kinase superfamily protein
AT5G52900	0
AT5G01720	RNI-like superfamily protein
AT1G21738	0
AT5G59580	UDP-glucosyl transferase 76E1
AT1G50830	Aminotransferase-like, plant mobile domain family protein
AT2G47200	0
AT4G16150	calmodulin binding;transcription regulators
AT5G27320	alpha/beta-Hydrolases superfamily protein
AT2G42380	Basic-leucine zipper (bZIP) transcription factor family protein
AT2G19810	CCCH-type zinc finger family protein
AT1G04445	C2H2-like zinc finger protein
AT5G14010	C2H2 and C2HC zinc fingers superfamily protein
AT2G28350	auxin response factor 10
AT1G21470	0
AT1G77630	Peptidoglycan-binding LysM domain-containing protein
AT3G51360	Eukaryotic aspartyl protease family protein
AT3G58620	tetratricopetide-repeat thioredoxin-like 4
AT5G09460	sequence-specific DNA binding transcription factors;transcription regulators
AT1G64760	O-Glycosyl hydrolases family 17 protein
AT1G73080	PEP1 receptor 1
AT3G02040	senescence-related gene 3
AT5G67290	FAD-dependent oxidoreductase family protein
AT1G72940	Toll-Interleukin-Resistance (TIR) domain-containing protein
AT1G02580	SET domain-containing protein
AT1G18900	Pentatricopeptide repeat (PPR) superfamily protein
AT2G14255	Ankyrin repeat family protein with DHHC zinc finger domain
AT1G78090	trehalose-6-phosphate phosphatase
AT1G74960	fatty acid biosynthesis 1
AT3G53200	myb domain protein 27
AT4G19110	Protein kinase superfamily protein
AT4G25480	dehydration response element B1A
AT1G03520	Core-2/I-branching beta-1,6-N-acetylglucosaminyltransferase family protein
AT1G56190	Phosphoglycerate kinase family protein
AT5G57970	DNA glycosylase superfamily protein
AT3G06370	sodium hydrogen exchanger 4
AT1G15360	Integrase-type DNA-binding superfamily protein
AT1G66780	MATE efflux family protein
AT5G13810	Glutaredoxin family protein
AT1G37120	transposable element gene
AT1G77885	0
AT3G51910	heat shock transcription factor A7A
AT5G45800	Leucine-rich repeat protein kinase family protein
AT1G30600	Subtilase family protein
AT5G07440	glutamate dehydrogenase 2
AT4G30090	embryo defective 1353
AT5G11090	serine-rich protein-related
AT3G51860	cation exchanger 3
AT1G10030	homolog of yeast ergosterol28
AT5G05320	FAD/NAD(P)-binding oxidoreductase family protein
AT5G59540	2-oxoglutarate (2OG) and Fe(II)-dependent oxygenase superfamily protein
AT4G31960	0
AT5G04650	transposable element gene
AT4G28080	Tetratricopeptide repeat (TPR)-like superfamily protein
AT1G69270	receptor-like protein kinase 1
AT2G42600	phosphoenolpyruvate carboxylase 2
AT4G16610	C2H2-like zinc finger protein
AT1G58420	Uncharacterised conserved protein UCP031279
AT1G61740	Sulfite exporter TauE/SafE family protein
AT2G47620	SWITCH/sucrose nonfermenting 3A
AT2G43120	RmlC-like cupins superfamily protein
AT4G04850	K+ efflux antiporter 3
AT4G32940	gamma vacuolar processing enzyme
AT1G03730	0
AT2G16440	Minichromosome maintenance (MCM2/3/5) family protein
AT1G30016	0
AT4G17660	Protein kinase superfamily protein
AT5G23230	nicotinamidase 2
AT3G10745	MIR158A; miRNA
AT2G28260	cyclic nucleotide-gated channel 15
AT3G04790	Ribose 5-phosphate isomerase, type A protein
AT4G34040	RING/U-box superfamily protein
AT1G01520	Homeodomain-like superfamily protein
AT3G28340	galacturonosyltransferase-like 10
AT3G22121	other RNA
AT1G21320	nucleotide binding;nucleic acid binding
AT1G19920	Pseudouridine synthase/archaeosine transglycosylase-like family protein
AT5G66580	0
AT1G28200	FH interacting protein 1
AT1G72910	Toll-Interleukin-Resistance (TIR) domain-containing protein
AT5G40470	RNI-like superfamily protein
AT4G37320	cytochrome P450, family 81, subfamily D, polypeptide 5
AT1G15430	Protein of unknown function (DUF1644)
AT1G75820	Leucine-rich receptor-like protein kinase family protein
AT2G14750	APS kinase
AT3G63340	Protein phosphatase 2C family protein
AT1G35190	2-oxoglutarate (2OG) and Fe(II)-dependent oxygenase superfamily protein
AT1G13245	ROTUNDIFOLIA like 17
AT5G57660	CONSTANS-like 5
AT1G28480	Thioredoxin superfamily protein
AT1G13110	cytochrome P450, family 71 subfamily B, polypeptide 7
AT3G62620	sucrose-phosphatase-related
AT3G52105	0
AT5G56270	WRKY DNA-binding protein 2
AT3G21270	DOF zinc finger protein 2
AT1G05000	Phosphotyrosine protein phosphatases superfamily protein
AT1G71980	Protease-associated (PA) RING/U-box zinc finger family protein
AT3G27040	Meprin and TRAF (MATH) homology domain-containing protein
AT2G30480	0
AT4G09965	0
AT1G80030	Molecular chaperone Hsp40/DnaJ family protein
AT3G16730	0
AT3G02880	Leucine-rich repeat protein kinase family protein
AT5G53280	plastid division1
AT1G28610	GDSL-like Lipase/Acylhydrolase superfamily protein
AT1G75350	Ribosomal protein L31
AT5G13760	Plasma-membrane choline transporter family protein
AT3G04290	Li-tolerant lipase 1
AT5G01830	ARM repeat superfamily protein
AT5G20250	Raffinose synthase family protein
AT3G53430	Ribosomal protein L11 family protein
AT1G14780	MAC/Perforin domain-containing protein
AT1G21830	0
AT4G35190	Putative lysine decarboxylase family protein
AT1G70780	0
AT5G11700	0
AT1G10070	branched-chain amino acid transaminase 2
AT4G33260	Transducin family protein / WD-40 repeat family protein
AT4G28811	basic helix-loop-helix (bHLH) DNA-binding superfamily protein
AT1G07090	Protein of unknown function (DUF640)
AT1G70710	glycosyl hydrolase 9B1
AT4G15080	DHHC-type zinc finger family protein
AT2G42190	0
AT1G35460	basic helix-loop-helix (bHLH) DNA-binding superfamily protein
AT5G07020	proline-rich family protein
AT3G46590	TRF-like 1
AT2G22510	hydroxyproline-rich glycoprotein family protein
AT5G61270	phytochrome-interacting factor7
AT1G53035	0
AT2G03010	Family of unknown function (DUF577)
AT5G57720	AP2/B3-like transcriptional factor family protein
AT1G01183	MIR165/MIR165A; miRNA
AT1G06130	glyoxalase 2-4
AT1G69870	nitrate transporter 1.7
AT4G36870	BEL1-like homeodomain 2
AT5G17770	NADH:cytochrome B5 reductase 1
AT3G11850	Protein of unknown function, DUF593
AT2G20610	Tyrosine transaminase family protein
AT3G20830	AGC (cAMP-dependent, cGMP-dependent and protein kinase C) kinase family protein
AT1G67238	other RNA
AT2G45310	UDP-D-glucuronate 4-epimerase 4
AT2G04795	0
AT5G58320	Kinase interacting (KIP1-like) family protein
AT1G27840	Transducin/WD40 repeat-like superfamily protein
AT5G11325	pre-tRNA
AT1G58360	amino acid permease 1
AT3G19970	alpha/beta-Hydrolases superfamily protein
AT4G19140	0
AT1G75220	Major facilitator superfamily protein
AT2G46685	MIR166/MIR166A; miRNA
AT4G08555	0
AT4G26570	calcineurin B-like 3
AT2G42885	Defensin-like (DEFL) family protein
AT3G59940	Galactose oxidase/kelch repeat superfamily protein
AT5G15860	prenylcysteine methylesterase
AT4G15590	transposable element gene
AT1G06148	0
AT5G57150	basic helix-loop-helix (bHLH) DNA-binding superfamily protein
AT5G60978	0
AT5G10310	0
AT1G29900	carbamoyl phosphate synthetase B
AT3G22840	Chlorophyll A-B binding family protein
AT1G21050	Protein of unknown function, DUF617
AT5G42890	sterol carrier protein 2
AT5G54770	thiazole biosynthetic enzyme, chloroplast (ARA6) (THI1) (THI4)
AT3G03990	alpha/beta-Hydrolases superfamily protein
AT3G60030	squamosa promoter-binding protein-like 12
AT1G66140	zinc finger protein 4
AT2G42880	MAP kinase 20
AT1G70750	Protein of unknown function, DUF593
AT3G54510	Early-responsive to dehydration stress protein (ERD4)
AT2G25900	Zinc finger C-x8-C-x5-C-x3-H type family protein
AT1G18390	Protein kinase superfamily protein
AT1G01280	cytochrome P450, family 703, subfamily A, polypeptide 2
AT1G74440	Protein of unknown function (DUF962)
AT4G22910	FIZZY-related 2
AT1G19940	glycosyl hydrolase 9B5
AT5G43880	Protein of unknown function (DUF3741)
AT1G33240	GT-2-like 1
AT4G33905	Peroxisomal membrane 22 kDa (Mpv17/PMP22) family protein
AT5G61530	small G protein family protein / RhoGAP family protein
AT3G60510	ATP-dependent caseinolytic (Clp) protease/crotonase family protein
AT5G14120	Major facilitator superfamily protein
AT5G14420	RING domain ligase2
AT1G06520	glycerol-3-phosphate acyltransferase 1
AT1G53520	Chalcone-flavanone isomerase family protein
AT4G36970	Remorin family protein
AT1G56250	phloem protein 2-B14
AT1G63500	Protein kinase protein with tetratricopeptide repeat domain
AT1G79170	0
AT5G13260	0
AT1G23080	Auxin efflux carrier family protein
AT5G06700	Plant protein of unknown function (DUF828)
AT1G23040	hydroxyproline-rich glycoprotein family protein
AT1G22651	0
AT5G61440	atypical CYS HIS rich thioredoxin 5
AT1G77145	Protein of unknown function (DUF506)
AT2G31985	Protein of unknown function (DUF1264)
AT3G63310	Bax inhibitor-1 family protein
AT5G07800	Flavin-binding monooxygenase family protein
AT1G13370	Histone superfamily protein
AT1G17860	Kunitz family trypsin and protease inhibitor protein
AT1G76620	Protein of unknown function, DUF547
AT4G34990	myb domain protein 32
AT1G19400	Erythronate-4-phosphate dehydrogenase family protein
AT1G02440	ADP-ribosylation factor D1A
AT4G16690	methyl esterase 16
AT4G22290	Ubiquitin-specific protease family C19-related protein
AT2G37678	far-red elongated hypocotyl 1
AT5G58610	PHD finger transcription factor, putative
AT2G02710	PAS/LOV protein B
AT5G39040	transporter associated with antigen processing protein 2
AT2G40008	other RNA
AT1G29090	Cysteine proteinases superfamily protein
AT5G14380	arabinogalactan protein 6
AT4G24540	AGAMOUS-like 24
AT1G80280	alpha/beta-Hydrolases superfamily protein
AT1G48000	myb domain protein 112
AT3G28910	myb domain protein 30
AT5G01730	SCAR family protein 4
AT2G36560	AT hook motif DNA-binding family protein
AT4G28330	0
AT4G18250	receptor serine/threonine kinase, putative
AT4G02630	Protein kinase superfamily protein
AT5G05190	Protein of unknown function (DUF3133)
AT1G68560	alpha-xylosidase 1
AT1G26930	Galactose oxidase/kelch repeat superfamily protein
AT5G26912	0
AT1G10950	transmembrane nine 1
AT4G27500	proton pump interactor 1
AT4G05150	Octicosapeptide/Phox/Bem1p family protein
AT5G63090	Lateral organ boundaries (LOB) domain family protein
AT3G15850	fatty acid desaturase 5
AT5G67300	myb domain protein r1
AT2G22450	riboflavin biosynthesis protein, putative
AT1G72160	Sec14p-like phosphatidylinositol transfer family protein
AT1G64470	Ubiquitin-like superfamily protein
AT2G33770	phosphate 2
AT3G04240	Tetratricopeptide repeat (TPR)-like superfamily protein
AT1G17800	early nodulin-like protein 22
AT1G08890	Major facilitator superfamily protein
AT5G17640	Protein of unknown function (DUF1005)
AT3G52480	0
AT1G18860	WRKY DNA-binding protein 61
AT1G64280	regulatory protein (NPR1)
AT1G28360	ERF domain protein 12
AT3G01860	0
AT4G14620	Protein of unknown function (DUF506)
AT5G07120	sorting nexin 2B
AT3G21338	0
AT1G38140	transposable element gene
AT2G34340	Protein of unknown function, DUF584
AT3G61460	brassinosteroid-responsive RING-H2
AT2G45470	FASCICLIN-like arabinogalactan protein 8
AT2G03480	QUASIMODO2 LIKE 2
AT3G08636	0
AT1G74510	Galactose oxidase/kelch repeat superfamily protein
AT4G19700	SBP (S-ribonuclease binding protein) family protein
AT4G30270	xyloglucan endotransglucosylase/hydrolase 24
AT4G27090	Ribosomal protein L14
AT1G13240	pre-tRNA
AT1G10620	Protein kinase superfamily protein
AT1G10120	basic helix-loop-helix (bHLH) DNA-binding superfamily protein
AT3G13190	Plant protein of unknown function (DUF827)
AT1G74640	alpha/beta-Hydrolases superfamily protein
AT4G25835	P-loop containing nucleoside triphosphate hydrolases superfamily protein
AT3G25250	AGC (cAMP-dependent, cGMP-dependent and protein kinase C) kinase family protein
AT4G25885	other RNA
AT4G19380	Long-chain fatty alcohol dehydrogenase family protein
AT5G65110	acyl-CoA oxidase 2
AT4G00140	Calcium-binding EF-hand family protein
AT5G63450	cytochrome P450, family 94, subfamily B, polypeptide 1
AT3G02140	AFP2 (ABI five-binding protein 2) family protein
AT2G47260	WRKY DNA-binding protein 23
AT1G21140	Vacuolar iron transporter (VIT) family protein
AT1G27930	Protein of unknown function (DUF579)
AT5G13330	related to AP2 6l
AT1G60060	Serine/threonine-protein kinase WNK (With No Lysine)-related
AT1G08630	threonine aldolase 1
AT1G14900	high mobility group A
AT4G16447	0
AT4G05530	indole-3-butyric acid response 1
AT1G26773	0
AT3G44080	F-box family protein
AT5G60300	Concanavalin A-like lectin protein kinase family protein
AT5G20700	Protein of unknown function (DUF581)
AT1G49500	0
AT3G13060	evolutionarily conserved C-terminal region 5
AT1G12423	0
AT1G22530	PATELLIN 2
AT3G55380	ubiquitin-conjugating enzyme 14
AT4G32870	Polyketide cyclase/dehydrase and lipid transport superfamily protein
AT3G60660	0
AT4G27310	B-box type zinc finger family protein
AT4G30440	UDP-D-glucuronate 4-epimerase 1
AT1G17340	Phosphoinositide phosphatase family protein
AT1G69930	glutathione S-transferase TAU 11
AT5G16110	0
AT5G16190	cellulose synthase like A11
AT5G63050	embryo defective 2759
AT2G20440	Ypt/Rab-GAP domain of gyp1p superfamily protein
AT4G13710	Pectin lyase-like superfamily protein
AT1G70420	Protein of unknown function (DUF1645)
AT1G74850	plastid transcriptionally active 2
AT3G49190	O-acyltransferase (WSD1-like) family protein
AT1G05805	basic helix-loop-helix (bHLH) DNA-binding superfamily protein
AT2G16280	3-ketoacyl-CoA synthase 9
AT1G18690	Galactosyl transferase GMA12/MNN10 family protein
AT3G13800	Metallo-hydrolase/oxidoreductase superfamily protein
AT1G80010	FAR1-related sequence 8
AT3G11410	protein phosphatase 2CA
AT3G62090	phytochrome interacting factor 3-like 2
AT2G43630	0
AT1G03200	0
AT1G30320	Remorin family protein
AT3G19850	Phototropic-responsive NPH3 family protein
AT5G23090	nuclear factor Y, subunit B13
AT1G07430	highly ABA-induced PP2C gene 2
AT5G59730	exocyst subunit exo70 family protein H7
AT1G21010	0
AT2G41800	Protein of unknown function, DUF642
AT1G70610	transporter associated with antigen processing protein 1
AT4G38970	fructose-bisphosphate aldolase 2
AT2G33510	0
AT1G70300	K+ uptake permease 6
AT3G60120	beta glucosidase 27
AT4G40020	Myosin heavy chain-related protein
AT3G52180	dual specificity protein phosphatase (DsPTP1) family protein
AT1G22600	Late embryogenesis abundant protein (LEA) family protein
AT1G16670	Protein kinase superfamily protein
AT5G44700	Leucine-rich repeat transmembrane protein kinase
AT5G49350	Glycine-rich protein family
AT4G31050	Biotin/lipoate A/B protein ligase family
AT5G45100	SBP (S-ribonuclease binding protein) family protein
AT3G06125	other RNA
AT1G77260	S-adenosyl-L-methionine-dependent methyltransferases superfamily protein
AT3G06500	Plant neutral invertase family protein
AT4G27450	Aluminium induced protein with YGL and LRDR motifs
AT5G25440	Protein kinase superfamily protein
AT1G80690	PPPDE putative thiol peptidase family protein
AT4G21510	F-box family protein
AT5G10410	ENTH/ANTH/VHS superfamily protein
AT1G33110	MATE efflux family protein
AT1G31730	Adaptin family protein
AT5G67370	Protein of unknown function (DUF1230)
AT2G40100	light harvesting complex photosystem II
AT4G26760	microtubule-associated protein 65-2
AT5G03630	Pyridine nucleotide-disulphide oxidoreductase family protein
AT4G22990	Major Facilitator Superfamily with SPX (SYG1/Pho81/XPR1) domain-containing protein
AT1G77420	alpha/beta-Hydrolases superfamily protein
AT4G32800	Integrase-type DNA-binding superfamily protein
AT5G01520	RING/U-box superfamily protein
AT5G24010	Protein kinase superfamily protein
AT2G21140	proline-rich protein 2
AT3G55140	Pectin lyase-like superfamily protein
AT3G22555	0
AT3G13670	Protein kinase family protein
AT5G12890	UDP-Glycosyltransferase superfamily protein
AT3G44160	Outer membrane OMP85 family protein
AT3G15470	Transducin/WD40 repeat-like superfamily protein
AT5G02180	Transmembrane amino acid transporter family protein
AT5G10290	leucine-rich repeat transmembrane protein kinase family protein
AT1G55270	Galactose oxidase/kelch repeat superfamily protein
AT4G29905	0
AT3G14020	nuclear factor Y, subunit A6
AT1G75640	Leucine-rich receptor-like protein kinase family protein
AT2G40130	Double Clp-N motif-containing P-loop nucleoside triphosphate hydrolases superfamily protein
AT1G26770	expansin A10
AT3G57140	sugar-dependent 1-like
AT5G10100	Haloacid dehalogenase-like hydrolase (HAD) superfamily protein
AT3G02130	receptor-like protein kinase 2
AT3G57410	villin 3
AT1G31319	0
AT1G22490	basic helix-loop-helix (bHLH) DNA-binding superfamily protein
AT1G24170	Nucleotide-diphospho-sugar transferases superfamily protein
AT3G02390	0
AT1G70895	CLAVATA3/ESR-RELATED 17
AT5G55930	oligopeptide transporter 1
AT3G53280	cytochrome p450 71b5
AT4G17615	calcineurin B-like protein 1
AT1G12200	Flavin-binding monooxygenase family protein
AT1G15660	centromere protein C
AT5G01040	laccase 8
AT1G18500	methylthioalkylmalate synthase-like 4
AT3G47800	Galactose mutarotase-like superfamily protein
AT3G44990	xyloglucan endo-transglycosylase-related 8
AT1G07650	Leucine-rich repeat transmembrane protein kinase
AT1G05270	TraB family protein
AT3G03270	Adenine nucleotide alpha hydrolases-like superfamily protein
AT1G21326	VQ motif-containing protein
AT1G64618	other RNA
AT1G50055	TAS1B; other RNA
AT1G12070	Immunoglobulin E-set superfamily protein
AT1G25390	Protein kinase superfamily protein
AT3G06483	pyruvate dehydrogenase kinase
AT4G13340	Leucine-rich repeat (LRR) family protein
AT4G30010	0
AT2G22905	Expressed protein
AT1G32650	0
AT3G22380	time for coffee
AT1G32640	Basic helix-loop-helix (bHLH) DNA-binding family protein
AT5G10572	SNOR77; snoRNA
AT2G34710	Homeobox-leucine zipper family protein / lipid-binding START domain-containing protein
AT1G22110	structural constituent of ribosome
AT2G27950	Ring/U-Box superfamily protein
AT3G16490	IQ-domain 26
AT2G43500	Plant regulator RWP-RK family protein
AT5G19257	0
AT5G53870	early nodulin-like protein 1
AT4G22540	OSBP(oxysterol binding protein)-related protein 2A
AT3G60220	TOXICOS EN LEVADURA 4
AT1G26360	methyl esterase 13
AT5G11950	Putative lysine decarboxylase family protein
AT4G18280	glycine-rich cell wall protein-related
AT5G25200	0
AT1G69840	SPFH/Band 7/PHB domain-containing membrane-associated protein family
AT4G04692	0
AT3G63070	Tudor/PWWP/MBT domain-containing protein
AT1G13360	0
AT4G16146	cAMP-regulated phosphoprotein 19-related protein
AT2G41640	Glycosyltransferase family 61 protein
AT3G24670	Pectin lyase-like superfamily protein
AT1G02630	Nucleoside transporter family protein
AT1G01790	K+ efflux antiporter 1
AT3G06470	GNS1/SUR4 membrane protein family
AT1G26110	decapping 5
AT1G76670	Nucleotide-sugar transporter family protein
AT5G57700	BNR/Asp-box repeat family protein
AT1G24540	cytochrome P450, family 86, subfamily C, polypeptide 1
AT5G49360	beta-xylosidase 1
AT1G76954	Defensin-like (DEFL) family protein
AT1G09960	sucrose transporter 4
AT4G40085	other RNA
AT1G01150	Homeodomain-like protein with RING/FYVE/PHD-type zinc finger domain
AT2G19582	other RNA
AT5G07300	Calcium-dependent phospholipid-binding Copine family protein
AT3G28850	Glutaredoxin family protein
AT2G38320	TRICHOME BIREFRINGENCE-LIKE 34
AT4G33770	Inositol 1,3,4-trisphosphate 5/6-kinase family protein
AT1G31840	Tetratricopeptide repeat (TPR)-like superfamily protein
AT2G34430	light-harvesting chlorophyll-protein complex II subunit B1
AT1G04010	phospholipid sterol acyl transferase 1
AT1G71970	0
AT2G33420	Protein of unknown function (DUF810)
AT1G07080	Thioredoxin superfamily protein
AT3G60390	homeobox-leucine zipper protein 3
AT5G10740	Protein phosphatase 2C family protein
AT3G56250	0
AT3G28080	nodulin MtN21 /EamA-like transporter family protein
AT4G26540	Leucine-rich repeat receptor-like protein kinase family protein
AT1G12510	pre-tRNA
AT3G17110	0
AT1G79610	Na+/H+ antiporter 6
AT2G21780	0
AT4G32785	0
AT2G47485	0
AT3G53810	Concanavalin A-like lectin protein kinase family protein
AT3G03170	0
AT4G17460	Homeobox-leucine zipper protein 4 (HB-4) / HD-ZIP protein
AT3G57550	guanylate kinase
AT1G68440	0
AT1G09950	RESPONSE TO ABA AND SALT 1
AT3G49668	other RNA
AT1G77750	Ribosomal protein S13/S18 family
AT2G36690	2-oxoglutarate (2OG) and Fe(II)-dependent oxygenase superfamily protein
AT3G44820	Phototropic-responsive NPH3 family protein
AT5G58350	with no lysine (K) kinase 4
AT5G62960	0
AT2G16370	thymidylate synthase 1
AT4G19150	Ankyrin repeat family protein
AT2G41220	glutamate synthase 2
AT5G61997	0
AT3G04320	Kunitz family trypsin and protease inhibitor protein
AT4G39360	0
AT1G14685	basic pentacysteine 2
AT2G38510	MATE efflux family protein
AT3G04860	Plant protein of unknown function (DUF868)
AT3G05810	0
AT1G76405	0
AT5G16030	0
AT1G28430	cytochrome P450, family 705, subfamily A, polypeptide 24
AT4G37540	LOB domain-containing protein 39
AT5G46720	AIG2-like (avirulence induced gene) family protein
AT5G47229	0
AT1G53510	mitogen-activated protein kinase 18
AT1G09390	GDSL-like Lipase/Acylhydrolase superfamily protein
AT5G49480	Ca2+-binding protein 1
AT5G57685	glutamine dumper 3
AT3G28860	ATP binding cassette subfamily B19
AT4G13000	AGC (cAMP-dependent, cGMP-dependent and protein kinase C) kinase family protein
AT3G01310	Phosphoglycerate mutase-like family protein
AT1G70510	KNOTTED-like from Arabidopsis thaliana 2
AT4G37580	Acyl-CoA N-acyltransferases (NAT) superfamily protein
AT1G06400	Ras-related small GTP-binding family protein
AT4G34390	extra-large GTP-binding protein 2
AT5G64660	CYS, MET, PRO, and GLY protein 2
AT5G14000	NAC domain containing protein 84
AT3G53230	ATPase, AAA-type, CDC48 protein
AT2G44480	beta glucosidase 17
AT5G64740	cellulose synthase 6
AT5G24380	YELLOW STRIPE like 2
AT5G02450	Ribosomal protein L36e family protein
AT4G13520	small acidic protein 1
AT2G42610	Protein of unknown function (DUF640)
AT5G47370	Homeobox-leucine zipper protein 4 (HB-4) / HD-ZIP protein
AT4G23200	cysteine-rich RLK (RECEPTOR-like protein kinase) 12
AT1G15950	cinnamoyl coa reductase 1
AT2G47170	Ras-related small GTP-binding family protein
AT3G51670	SEC14 cytosolic factor family protein / phosphoglyceride transfer family protein
AT1G18210	Calcium-binding EF-hand family protein
AT4G23820	Pectin lyase-like superfamily protein
AT1G64610	Transducin/WD40 repeat-like superfamily protein
AT4G03020	transducin family protein / WD-40 repeat family protein
AT1G72830	nuclear factor Y, subunit A3
AT1G02510	Outward rectifying potassium channel protein
AT1G28170	sulphotransferase 7
AT4G30190	H(+)-ATPase 2
AT4G35800	RNA polymerase II large subunit
AT5G55040	DNA-binding bromodomain-containing protein
AT4G38825	SAUR-like auxin-responsive protein family
AT4G35230	BR-signaling kinase 1
AT2G37080	ROP interactive partner 3
AT3G18330	F-box family protein
AT1G11670	MATE efflux family protein
AT5G50090	0
AT4G24240	WRKY DNA-binding protein 7
AT3G13790	Glycosyl hydrolases family 32 protein
AT1G71520	Integrase-type DNA-binding superfamily protein
AT2G33020	receptor like protein 24
AT1G52342	0
AT2G40840	disproportionating enzyme 2
AT2G46950	cytochrome P450, family 709, subfamily B, polypeptide 2
AT1G20780	senescence-associated E3 ubiquitin ligase 1
AT1G74970	ribosomal protein S9
AT2G14860	Peroxisomal membrane 22 kDa (Mpv17/PMP22) family protein
AT1G02660	alpha/beta-Hydrolases superfamily protein
AT5G53450	OBP3-responsive gene 1
AT1G53430	Leucine-rich repeat transmembrane protein kinase
AT2G45210	SAUR-like auxin-responsive protein family
AT2G45430	AT-hook motif nuclear-localized protein 22
AT5G55610	0
AT1G77480	Eukaryotic aspartyl protease family protein
AT5G35100	Cyclophilin-like peptidyl-prolyl cis-trans isomerase family protein
AT1G10690	0
AT3G13130	0
AT4G36170	0
AT5G07580	Integrase-type DNA-binding superfamily protein
AT5G01380	Homeodomain-like superfamily protein
AT3G63445	other RNA
AT4G25620	hydroxyproline-rich glycoprotein family protein
AT5G49950	alpha/beta-Hydrolases superfamily protein
AT3G02840	ARM repeat superfamily protein
AT1G22882	Galactose-binding protein
AT1G69030	BSD domain-containing protein
AT2G42870	phy rapidly regulated 1
AT1G77765	0
AT3G25500	formin homology 1
AT5G06440	0
AT1G53230	TEOSINTE BRANCHED 1, cycloidea and PCF transcription factor 3
AT5G20540	BREVIS RADIX-like 4
AT1G65430	IBR domain-containing protein
AT1G57560	myb domain protein 50
AT2G37630	myb-like HTH transcriptional regulator family protein
AT5G41400	RING/U-box superfamily protein
AT4G00200	AT hook motif DNA-binding family protein
AT1G30030	transposable element gene
AT4G03460	Ankyrin repeat family protein
AT3G22968	conserved peptide upstream open reading frame 59
AT5G10150	Domain of unknown function (DUF966)
AT2G46700	CDPK-related kinase 3
AT1G03420	transposable element gene
AT1G04690	potassium channel beta subunit 1
AT1G70530	cysteine-rich RLK (RECEPTOR-like protein kinase) 3
AT1G05410	Protein of unknown function (DUF1423)
AT3G22370	alternative oxidase 1A
AT1G19010	0
AT4G39040	RNA-binding CRS1 / YhbY (CRM) domain protein
AT1G45180	RING/U-box superfamily protein
AT2G38500	2-oxoglutarate (2OG) and Fe(II)-dependent oxygenase superfamily protein
AT3G14270	phosphatidylinositol-4-phosphate 5-kinase family protein
AT5G57120	0
AT1G13600	basic leucine-zipper 58
AT1G02450	NIM1-interacting 1
AT4G37910	mitochondrial heat shock protein 70-1
AT5G25620	Flavin-binding monooxygenase family protein
AT5G04780	Pentatricopeptide repeat (PPR) superfamily protein
AT5G60210	ROP interactive partner 5
AT1G10550	xyloglucan:xyloglucosyl transferase 33
AT1G04530	Tetratricopeptide repeat (TPR)-like superfamily protein
AT3G56620	nodulin MtN21 /EamA-like transporter family protein
AT3G55573	0
AT1G25340	myb domain protein 116
AT1G04430	S-adenosyl-L-methionine-dependent methyltransferases superfamily protein
AT5G52040	RNA-binding (RRM/RBD/RNP motifs) family protein
AT5G06980	0
AT4G35240	Protein of unknown function (DUF630 and DUF632)
AT1G54130	RELA/SPOT homolog 3
AT3G50340	0
AT5G61590	Integrase-type DNA-binding superfamily protein
AT1G28120	0
AT2G41945	0
AT1G20100	0
AT2G17780	PLAC8 family protein
AT5G61500	autophagy 3 (APG3)
AT5G60270	Concanavalin A-like lectin protein kinase family protein
AT5G24870	RING/U-box superfamily protein
AT5G65410	homeobox protein 25
AT1G09030	nuclear factor Y, subunit B4
AT1G06410	trehalose-phosphatase/synthase 7
AT1G02560	nuclear encoded CLP protease 5
AT3G19680	Protein of unknown function (DUF1005)
AT1G10650	SBP (S-ribonuclease binding protein) family protein
AT3G11280	Duplicated homeodomain-like superfamily protein
AT5G10860	Cystathionine beta-synthase (CBS) family protein
AT2G34600	jasmonate-zim-domain protein 7
AT4G27730	oligopeptide transporter 1
AT1G63180	UDP-D-glucose/UDP-D-galactose 4-epimerase 3
AT1G15690	Inorganic H pyrophosphatase family protein
AT1G57610	Protein of unknown function (DUF607)
AT5G25190	Integrase-type DNA-binding superfamily protein
AT1G61380	S-domain-1 29
AT5G13190	0
AT4G14880	O-acetylserine (thiol) lyase (OAS-TL) isoform A1
AT3G10340	phenylalanine ammonia-lyase 4
AT1G72520	PLAT/LH2 domain-containing lipoxygenase family protein
AT4G31410	Protein of unknown function (DUF1644)
AT3G07470	Protein of unknown function, DUF538
AT5G11670	NADP-malic enzyme 2
AT1G31450	Eukaryotic aspartyl protease family protein
AT4G24231	0
AT5G53120	spermidine synthase 3
AT4G36600	Late embryogenesis abundant (LEA) protein
AT4G21730	0
AT5G52850	Pentatricopeptide repeat (PPR) superfamily protein
AT1G76140	Prolyl oligopeptidase family protein
AT4G36930	basic helix-loop-helix (bHLH) DNA-binding superfamily protein
AT4G31760	Peroxidase superfamily protein
AT5G11530	embryonic flower 1 (EMF1)
AT1G48260	CBL-interacting protein kinase 17
AT2G46495	RING/U-box superfamily protein
AT3G50860	Clathrin adaptor complex small chain family protein
AT3G48980	Arabidopsis thaliana protein of unknown function (DUF821)
AT1G23201	0
AT1G78370	glutathione S-transferase TAU 20
AT3G15640	Rubredoxin-like superfamily protein
AT5G65630	global transcription factor group E7
AT2G23050	Phototropic-responsive NPH3 family protein
AT3G05640	Protein phosphatase 2C family protein
AT3G52370	FASCICLIN-like arabinogalactan protein 15 precursor
AT1G26560	beta glucosidase 40
AT1G62981	Protein of unknown function (DUF1191)
AT3G04420	NAC domain containing protein 48
AT1G30360	Early-responsive to dehydration stress protein (ERD4)
AT2G38350	0
AT3G58610	ketol-acid reductoisomerase
AT1G12110	nitrate transporter 1.1
AT1G69760	0
AT4G23530	Protein of unknown function (DUF793)
AT1G71040	Cupredoxin superfamily protein
AT2G30000	PHF5-like protein
AT5G08260	serine carboxypeptidase-like 35
AT2G23690	0
AT4G04630	Protein of unknown function, DUF584
AT1G28135	0
AT2G21500	RING/U-box superfamily protein
AT3G20975	transposable element gene
AT2G32030	Acyl-CoA N-acyltransferases (NAT) superfamily protein
AT4G35589	0
AT5G06839	bZIP transcription factor family protein
AT4G28480	DNAJ heat shock family protein
AT3G60140	Glycosyl hydrolase superfamily protein
AT3G03200	NAC domain containing protein 45
AT3G59660	C2 domain-containing protein / GRAM domain-containing protein
AT2G46340	SPA (suppressor of phyA-105) protein family
AT4G35295	homoserine kinase, putative / HSK, putative
AT1G06180	myb domain protein 13
AT4G21860	methionine sulfoxide reductase B 2
AT1G77280	Protein kinase protein with adenine nucleotide alpha hydrolases-like domain
AT1G19050	response regulator 7
AT1G23860	RS-containing zinc finger protein 21
AT1G64970	gamma-tocopherol methyltransferase
AT4G31800	WRKY DNA-binding protein 18
AT4G32790	Exostosin family protein
AT3G13120	Ribosomal protein S10p/S20e family protein
AT2G31160	Protein of unknown function (DUF640)
AT3G51720	Plant protein of unknown function (DUF827)
AT3G16380	poly(A) binding protein 6
AT1G22990	Heavy metal transport/detoxification superfamily protein
AT1G26790	Dof-type zinc finger DNA-binding family protein
AT4G25630	fibrillarin 2
AT5G55400	Actin binding Calponin homology (CH) domain-containing protein
AT1G46192	transposable element gene
AT2G45100	Cyclin/Brf1-like TBP-binding protein
AT5G47630	mitochondrial acyl carrier protein 3
AT1G05550	Protein of unknown function (DUF295)
AT5G01215	other RNA
AT4G01026	PYR1-like 7
AT3G13000	Protein of unknown function, DUF547
AT1G15370	SNARE-like superfamily protein
AT4G18910	NOD26-like intrinsic protein 1;2
AT1G01430	TRICHOME BIREFRINGENCE-LIKE 25
AT1G72690	0
AT1G66160	CYS, MET, PRO, and GLY protein 1
AT5G66760	succinate dehydrogenase 1-1
AT5G65080	K-box region and MADS-box transcription factor family protein
AT5G61100	0
AT3G20350	0
AT1G30040	gibberellin 2-oxidase
AT3G26210	cytochrome P450, family 71, subfamily B, polypeptide 23
AT1G27100	Actin cross-linking protein
AT2G48030	DNAse I-like superfamily protein
AT4G02600	Seven transmembrane MLO family protein
AT5G61120	0
AT5G10200	ARM-repeat/Tetratricopeptide repeat (TPR)-like protein
AT4G29780	0
AT5G20140	SOUL heme-binding family protein
AT1G31070	N-acetylglucosamine-1-phosphate uridylyltransferase 1
AT5G02900	cytochrome P450, family 96, subfamily A, polypeptide 13
AT2G36640	embryonic cell protein 63
AT3G25060	Tetratricopeptide repeat (TPR)-like superfamily protein
AT5G44210	erf domain protein 9
AT4G30990	ARM repeat superfamily protein
AT1G12780	UDP-D-glucose/UDP-D-galactose 4-epimerase 1
AT2G41540	6-phosphogluconate dehydrogenase family protein
AT1G55010	plant defensin 1.5
AT5G14800	pyrroline-5- carboxylate (P5C) reductase
AT2G43330	inositol transporter 1
AT3G56270	Plant protein of unknown function (DUF827)
AT2G28490	RmlC-like cupins superfamily protein
AT1G20650	Protein kinase superfamily protein
AT3G46370	Leucine-rich repeat protein kinase family protein
AT4G36860	LIM domain-containing protein
AT1G65480	PEBP (phosphatidylethanolamine-binding protein) family protein
AT1G72820	Mitochondrial substrate carrier family protein
AT3G02310	K-box region and MADS-box transcription factor family protein
AT1G66390	myb domain protein 90
AT5G17990	tryptophan biosynthesis 1
AT4G05071	0
AT5G02220	0
AT3G13660	Disease resistance-responsive (dirigent-like protein) family protein
AT3G09010	Protein kinase superfamily protein
AT1G58350	Putative serine esterase family protein
AT2G23760	BEL1-like homeodomain 4
AT5G54940	Translation initiation factor SUI1 family protein
AT2G35850	0
AT1G15757	Molecular chaperone Hsp40/DnaJ family protein
AT1G21910	Integrase-type DNA-binding superfamily protein
AT2G28390	SAND family protein
AT3G06090	0
AT1G55152	0
AT1G76810	eukaryotic translation initiation factor 2 (eIF-2) family protein
AT1G24640	transposable element gene
AT5G17660	tRNA (guanine-N-7) methyltransferase
AT3G57780	0
AT2G33540	C-terminal domain phosphatase-like 3
AT3G13510	Protein of Unknown Function (DUF239)
AT3G01830	Calcium-binding EF-hand family protein
AT4G27595	Plant protein of unknown function (DUF827)
AT4G14040	selenium-binding protein 2
AT4G32300	S-domain-2 5
AT1G12190	F-box and associated interaction domains-containing protein
AT3G51950	Zinc finger (CCCH-type) family protein / RNA recognition motif (RRM)-containing protein
AT5G22740	cellulose synthase-like A02
AT1G07640	Dof-type zinc finger DNA-binding family protein
AT4G19170	nine-cis-epoxycarotenoid dioxygenase 4
AT1G74300	alpha/beta-Hydrolases superfamily protein
AT1G10470	response regulator 4
AT5G46560	0
AT2G01420	Auxin efflux carrier family protein
AT5G49550	0
AT1G10657	Plant protein 1589 of unknown function
AT5G62730	Major facilitator superfamily protein
AT1G12380	0
AT2G32100	ovate family protein 16
AT4G12423	transposable element gene
AT1G06170	basic helix-loop-helix (bHLH) DNA-binding superfamily protein
AT2G36770	UDP-Glycosyltransferase superfamily protein
AT5G08240	0
AT5G15020	SIN3-like 2
AT3G12130	KH domain-containing protein / zinc finger (CCCH type) family protein
AT2G25460	0
AT5G13220	jasmonate-zim-domain protein 10
AT4G36890	Nucleotide-diphospho-sugar transferases superfamily protein
AT1G68570	Major facilitator superfamily protein
AT5G24100	Leucine-rich repeat protein kinase family protein
AT4G33360	NAD(P)-binding Rossmann-fold superfamily protein
AT3G05370	receptor like protein 31
AT1G01300	Eukaryotic aspartyl protease family protein
AT5G07830	glucuronidase 2
AT1G18480	Calcineurin-like metallo-phosphoesterase superfamily protein
AT3G06750	hydroxyproline-rich glycoprotein family protein
AT5G09440	EXORDIUM like 4
AT5G64550	loricrin-related
AT1G75700	HVA22-like protein G
AT3G13110	serine acetyltransferase 2;2
AT3G57810	Cysteine proteinases superfamily protein
AT2G39865	0
AT3G17510	CBL-interacting protein kinase 1
AT1G24530	Transducin/WD40 repeat-like superfamily protein
AT3G23250	myb domain protein 15
AT2G42500	protein phosphatase 2A-3
AT4G38580	farnesylated protein 6
AT1G13940	Plant protein of unknown function (DUF863)
AT2G32795	other RNA
AT2G21300	ATP binding microtubule motor family protein
AT1G18570	myb domain protein 51
AT4G40060	homeobox protein 16
AT2G37020	Translin family protein
AT1G09520	0
AT1G78000	sulfate transporter 1;2
AT1G08230	Transmembrane amino acid transporter family protein
AT5G19190	0
AT1G15550	gibberellin 3-oxidase 1
AT2G05520	glycine-rich protein 3
AT1G75530	Forkhead-associated (FHA) domain-containing protein
AT4G01720	WRKY family transcription factor
AT1G26762	0
AT5G21482	cytokinin oxidase 7
AT5G18460	Protein of Unknown Function (DUF239)
AT3G11760	0
AT1G72175	RING/U-box protein with domain of unknown function (DUF 1232)
AT1G21460	Nodulin MtN3 family protein
AT4G02050	sugar transporter protein 7
AT5G16360	NC domain-containing protein-related
AT1G78040	Pollen Ole e 1 allergen and extensin family protein
AT5G32450	RNA binding (RRM/RBD/RNP motifs) family protein
AT1G03230	Eukaryotic aspartyl protease family protein
AT2G34310	0
AT3G60860	SEC7-like guanine nucleotide exchange family protein
AT5G19170	Protein of Unknown Function (DUF239)
AT5G62090	SEUSS-like 2
AT5G21105	Plant L-ascorbate oxidase
AT5G03100	F-box/RNI-like superfamily protein
AT4G11820	hydroxymethylglutaryl-CoA synthase / HMG-CoA synthase / 3-hydroxy-3-methylglutaryl coenzyme A synthase
AT2G29654	0
AT1G06700	Protein kinase superfamily protein
AT5G18170	glutamate dehydrogenase 1
AT1G65620	Lateral organ boundaries (LOB) domain family protein
AT2G44830	Protein kinase superfamily protein
AT1G14460	AAA-type ATPase family protein
AT3G13480	0
AT4G37460	Tetratricopeptide repeat (TPR)-like superfamily protein
AT3G60320	Protein of unknown function (DUF630 and DUF632)
AT1G19800	trigalactosyldiacylglycerol 1
AT3G24650	AP2/B3-like transcriptional factor family protein
AT1G78290	Protein kinase superfamily protein
AT5G45650	subtilase family protein
AT5G14640	shaggy-like kinase 13
AT1G17420	lipoxygenase 3
AT2G46860	pyrophosphorylase 3
AT1G62305	Core-2/I-branching beta-1,6-N-acetylglucosaminyltransferase family protein
[truncated: 512 more rows]

## Sheet: unique in ChIP-seq
Supplementary Dataset S2
2944 elements included exclusively in "ChIP-seq":
AT5G11977	MIR156E; miRNA
AT1G76430	phosphate transporter 1;9
AT5G28410	0
AT2G38090	Duplicated homeodomain-like superfamily protein
AT5G06070	C2H2 and C2HC zinc fingers superfamily protein
AT3G09780	CRINKLY4 related 1
AT1G56555	0
AT5G44940	F-box/RNI-like superfamily protein
AT5G06130	chaperone protein dnaJ-related
AT2G15292	0
AT4G06752	transposable element gene
AT3G06570	Galactose oxidase/kelch repeat superfamily protein
AT5G16010	3-oxo-5-alpha-steroid 4-dehydrogenase family protein
AT4G16680	P-loop containing nucleoside triphosphate hydrolases superfamily protein
AT2G43930	Protein kinase superfamily protein
AT1G61260	Protein of unknown function (DUF761)
AT2G12750	transposable element gene
AT2G25570	binding
AT3G43291	0
AT5G38610	Plant invertase/pectin methylesterase inhibitor superfamily protein
AT2G31218	0
AT2G34790	FAD-binding Berberine family protein
AT4G05585	transposable element gene
AT3G43660	Vacuolar iron transporter (VIT) family protein
AT2G30970	aspartate aminotransferase 1
AT5G41471	SNOR108; snoRNA
AT3G23740	0
AT5G24150	FAD/NAD(P)-binding oxidoreductase family protein
AT4G40100	GRAM domain family protein
AT1G34520	MBOAT (membrane bound O-acyl transferase) family protein
AT2G31860	0
AT4G16140	proline-rich family protein
AT2G26660	SPX domain gene 2
AT2G18080	Serine carboxypeptidase S28 family protein
AT2G35795	Chaperone DnaJ-domain superfamily protein
AT5G22100	RNA cyclase family protein
AT4G28800	basic helix-loop-helix (bHLH) DNA-binding superfamily protein
AT4G22580	Exostosin family protein
AT5G46470	disease resistance protein (TIR-NBS-LRR class) family
AT1G22230	0
AT5G04250	Cysteine proteinases superfamily protein
AT1G13770	Protein of unknown function, DUF647
AT5G04040	Patatin-like phospholipase family protein
AT1G08270	0
AT3G11580	AP2/B3-like transcriptional factor family protein
AT5G56520	0
AT3G14205	Phosphoinositide phosphatase family protein
AT1G62760	Plant invertase/pectin methylesterase inhibitor superfamily protein
AT2G30920	coenzyme Q 3
AT5G48170	F-box family protein
AT1G52343	0
AT1G42490	0
AT2G03913	Cysteine-rich protein
AT2G04675	0
AT5G55960	0
AT2G42100	Actin-like ATPase superfamily protein
AT4G02810	Protein of unknown function (DUF3049)
AT2G23673	0
AT2G41070	Basic-leucine zipper (bZIP) transcription factor family protein
AT5G37650	Family of unknown function (DUF577)
AT1G16370	organic cation/carnitine transporter 6
AT1G65300	AGAMOUS-like 38
AT2G46450	cyclic nucleotide-gated channel 12
AT1G16430	Surfeit locus protein 5 subunit 22 of Mediator complex
AT5G02030	POX (plant homeobox) family protein
AT3G29770	methyl esterase 11
AT1G72890	Disease resistance protein (TIR-NBS class)
AT4G25640	detoxifying efflux carrier 35
AT5G24710	Transducin/WD40 repeat-like superfamily protein
AT2G41510	cytokinin oxidase/dehydrogenase 1
AT4G30500	Protein of unknown function (DUF788)
AT1G63550	Receptor-like protein kinase-related family protein
AT3G48745	pre-tRNA
AT5G56840	myb-like transcription factor family protein
AT5G48790	Domain of unknown function (DUF1995)
AT5G24530	2-oxoglutarate (2OG) and Fe(II)-dependent oxygenase superfamily protein
AT2G17880	Chaperone DnaJ-domain superfamily protein
AT1G17590	nuclear factor Y, subunit A8
AT1G44810	DNA-binding storekeeper protein-related transcriptional regulator
AT2G16880	Pentatricopeptide repeat (PPR) superfamily protein
AT4G16390	pentatricopeptide (PPR) repeat-containing protein
AT5G33280	Voltage-gated chloride channel family protein
AT1G55640	prenylated RAB acceptor 1.G1
AT5G27885	transposable element gene
AT1G49510	embryo defective 1273
AT5G62165	AGAMOUS-like 42
AT4G34060	demeter-like protein 3
AT3G27010	TEOSINTE BRANCHED 1, cycloidea, PCF (TCP)-domain family protein 20
AT2G16690	transposable element gene
AT1G73690	cyclin-dependent kinase D1;1
AT1G32250	Calcium-binding EF-hand family protein
AT4G37210	Tetratricopeptide repeat (TPR)-like superfamily protein
AT1G20540	Transducin/WD40 repeat-like superfamily protein
AT5G03668	other RNA
AT1G28640	GDSL-like Lipase/Acylhydrolase superfamily protein
AT5G19280	kinase associated protein phosphatase
AT3G25630	transposable element gene
AT5G58910	laccase 16
AT1G65980	thioredoxin-dependent peroxidase 1
AT3G10360	pumilio 4
AT1G54160	nuclear factor Y, subunit A5
AT3G25905	CLAVATA3/ESR-RELATED 27
AT3G44150	0
AT1G68810	basic helix-loop-helix (bHLH) DNA-binding superfamily protein
AT1G61140	SNF2 domain-containing protein / helicase domain-containing protein / zinc finger protein-related
AT5G41390	PLAC8 family protein
AT4G19950	0
AT2G37590	DNA binding with one finger 2.4
AT4G19510	Disease resistance protein (TIR-NBS-LRR class)
AT4G33880	ROOT HAIR DEFECTIVE 6-LIKE 2
AT2G25790	Leucine-rich receptor-like protein kinase family protein
AT4G08840	pumilio 11
AT2G48060	0
AT5G11160	adenine phosphoribosyltransferase 5
AT2G17550	0
AT1G06530	Tropomyosin-related
AT1G73840	hydroxyproline-rich glycoprotein family protein
AT2G16760	Calcium-dependent phosphotriesterase superfamily protein
AT2G18010	SAUR-like auxin-responsive protein family
AT1G75430	BEL1-like homeodomain 11
AT5G18990	Pectin lyase-like superfamily protein
AT5G56510	pumilio 12
AT1G52200	PLAC8 family protein
AT2G05100	photosystem II light harvesting complex gene 2.1
AT5G48000	cytochrome P450, family 708, subfamily A, polypeptide 2
AT3G20300	Protein of unknown function (DUF3537)
AT1G27690	Protein of unknown function (DUF620)
AT4G03437	0
AT1G67810	sulfur E2
AT5G44260	Zinc finger C-x8-C-x5-C-x3-H type family protein
AT3G55750	Ribosomal protein L35Ae family protein
AT2G03540	transposable element gene
AT5G42825	0
AT4G20720	dentin sialophosphoprotein-related
AT4G22030	F-box family protein with a domain of unknown function (DUF295)
AT1G50460	hexokinase-like 1
AT1G28180	P-loop containing nucleoside triphosphate hydrolases superfamily protein
AT2G47450	chloroplast signal recognition particle component (CAO)
AT1G16540	molybdenum cofactor sulfurase (LOS5) (ABA3)
AT4G14410	basic helix-loop-helix (bHLH) DNA-binding superfamily protein
AT2G12740	transposable element gene
AT1G04590	0
AT4G02690	Bax inhibitor-1 family protein
AT3G24480	Leucine-rich repeat (LRR) family protein
AT3G51090	Protein of unknown function (DUF1640)
AT5G28300	Duplicated homeodomain-like superfamily protein
AT3G23100	homolog of human DNA ligase iv-binding protein XRCC4
AT1G49640	alpha/beta-Hydrolases superfamily protein
AT4G15100	serine carboxypeptidase-like 30
AT5G41410	POX (plant homeobox) family protein
AT5G66770	GRAS family transcription factor
AT1G31630	AGAMOUS-like 86
AT4G20730	transposable element gene
AT1G66553	0
AT5G52660	Homeodomain-like superfamily protein
AT2G26975	Ctr copper transporter family
AT4G21440	MYB-like 102
AT2G20562	0
AT5G18940	Mo25 family protein
AT2G19220	0
AT2G35613	0
AT5G33370	GDSL-like Lipase/Acylhydrolase superfamily protein
AT2G02000	glutamate decarboxylase 3
AT3G60040	F-box family protein
AT3G10150	purple acid phosphatase 16
AT2G05950	transposable element gene
AT1G51150	DegP protease 6
AT4G01650	Polyketide cyclase / dehydrase and lipid transport protein
AT2G37060	nuclear factor Y, subunit B8
AT1G30650	WRKY DNA-binding protein 14
AT2G18938	0
AT1G12500	Nucleotide-sugar transporter family protein
AT2G20100	basic helix-loop-helix (bHLH) DNA-binding superfamily protein
AT1G64060	respiratory burst oxidase protein F
AT5G28655	transposable element gene
AT2G13830	transposable element gene
AT4G21930	Protein of unknown function, DUF584
AT5G57391	0
AT5G24310	ABL interactor-like protein 3
AT3G44920	cation/H+ exchanger 11
AT4G10580	transposable element gene
AT1G61610	S-locus lectin protein kinase family protein
AT5G25340	Ubiquitin-like superfamily protein
AT5G07200	gibberellin 20-oxidase 3
AT4G13494	MIR863a; miRNA
AT2G39060	Nodulin MtN3 family protein
AT2G25320	TRAF-like family protein
AT5G63040	0
AT2G37050	Leucine-rich repeat protein kinase family protein
AT5G56960	basic helix-loop-helix (bHLH) DNA-binding family protein
AT2G24800	Peroxidase superfamily protein
AT2G01580	0
AT3G23380	ROP-interactive CRIB motif-containing protein 5
AT4G23970	0
AT5G63952	0
AT3G44110	DNAJ homologue 3
AT2G26170	cytochrome P450, family 711, subfamily A, polypeptide 1
AT5G43650	basic helix-loop-helix (bHLH) DNA-binding superfamily protein
AT2G16960	ARM repeat superfamily protein
AT3G48515	pre-tRNA
AT3G48780	serine palmitoyltransferase 1
AT3G15111	0
AT1G19880	Regulator of chromosome condensation (RCC1) family protein
AT4G01450	nodulin MtN21 /EamA-like transporter family protein
AT5G11390	WPP domain-interacting protein 1
AT1G05820	SIGNAL PEPTIDE PEPTIDASE-LIKE 5
AT2G39980	HXXXD-type acyl-transferase family protein
AT2G38410	ENTH/VHS/GAT family protein
AT2G26050	Protein of unknown function (DUF1644)
AT3G44274	0
AT5G56680	Class II aminoacyl-tRNA and biotin synthetases superfamily protein
AT3G23040	0
AT3G10116	COBRA-like extracellular glycosyl-phosphatidyl inositol-anchored protein family
AT3G23840	HXXXD-type acyl-transferase family protein
AT4G22140	PHD finger family protein / bromo-adjacent homology (BAH) domain-containing protein
AT1G04945	HIT-type Zinc finger family protein
AT5G08717	MIR166/MIR166D; miRNA
AT3G61825	pre-tRNA
AT2G37720	TRICHOME BIREFRINGENCE-LIKE 15
AT5G28335	transposable element gene
AT3G44530	homolog of histone chaperone HIRA
AT3G29400	exocyst subunit exo70 family protein E1
AT4G22350	Ubiquitin C-terminal hydrolases superfamily protein
AT3G13405	MIR169A; miRNA
AT3G28920	homeobox protein 34
AT2G41970	Protein kinase superfamily protein
AT3G11165	0
AT2G41810	Protein of unknown function, DUF642
AT5G03340	ATPase, AAA-type, CDC48 protein
AT5G62540	ubiquitin-conjugating enzyme 3
AT3G45160	Putative membrane lipoprotein
AT2G31810	ACT domain-containing small subunit of acetolactate synthase protein
AT5G50300	Xanthine/uracil permease family protein
AT5G48230	acetoacetyl-CoA thiolase 2
AT2G22850	basic leucine-zipper 6
AT4G36150	Disease resistance protein (TIR-NBS-LRR class) family
AT5G25130	cytochrome P450, family 71, subfamily B, polypeptide 12
AT2G38325	MIR390A; miRNA
AT4G16370	oligopeptide transporter
AT2G03960	0
AT2G22330	cytochrome P450, family 79, subfamily B, polypeptide 3
AT3G05152	other RNA
AT5G17880	disease resistance protein (TIR-NBS-LRR class)
AT3G50930	cytochrome BC1 synthesis
AT5G19250	Glycoprotein membrane precursor GPI-anchored
AT5G23870	Pectinacetylesterase family protein
AT3G59930	0
AT1G25530	Transmembrane amino acid transporter family protein
AT3G18773	RING/U-box superfamily protein
AT3G06120	basic helix-loop-helix (bHLH) DNA-binding superfamily protein
AT1G48210	Protein kinase superfamily protein
AT2G32520	alpha/beta-Hydrolases superfamily protein
AT1G05380	Acyl-CoA N-acyltransferase with RING/FYVE/PHD-type zinc finger protein
AT3G10195	Putative membrane lipoprotein
AT3G25727	0
AT3G25700	Eukaryotic aspartyl protease family protein
AT3G22540	Protein of unknown function (DUF1677)
AT1G33785	0
AT5G16200	50S ribosomal protein-related
AT3G61620	3'-5'-exoribonuclease family protein
AT1G01180	S-adenosyl-L-methionine-dependent methyltransferases superfamily protein
AT4G17500	ethylene responsive element binding factor 1
AT3G51810	Stress induced protein
AT5G20720	chaperonin 20
AT4G02060	Minichromosome maintenance (MCM2/3/5) family protein
AT2G41660	Protein of unknown function, DUF617
AT5G20830	sucrose synthase 1
AT1G64065	Late embryogenesis abundant (LEA) hydroxyproline-rich glycoprotein family
AT1G36160	acetyl-CoA carboxylase 1
AT3G17420	glyoxysomal protein kinase 1
AT5G06080	LOB domain-containing protein 33
AT2G21237	0
AT5G10790	ubiquitin-specific protease 22
AT1G13607	Defensin-like (DEFL) family protein
AT4G15490	UDP-Glycosyltransferase superfamily protein
AT5G46590	NAC domain containing protein 96
AT1G21835	Plant thionin family protein
AT5G27930	Protein phosphatase 2C family protein
AT5G55080	ras-related nuclear protein 4
AT2G32950	Transducin/WD40 repeat-like superfamily protein
AT4G25380	stress-associated protein 10
AT5G19870	Family of unknown function (DUF716)
AT5G64780	Uncharacterised conserved protein UCP009193
AT1G04425	other RNA
AT4G19020	chromomethylase 2
AT4G16280	RNA binding;abscisic acid binding
AT5G04540	Myotubularin-like phosphatases II superfamily
AT1G69485	Ribosomal L32p protein family
AT1G22240	pumilio 8
AT3G28715	ATPase, V0/A0 complex, subunit C/D
AT2G31070	TCP domain protein 10
AT2G04038	basic leucine-zipper 48
AT1G43040	SAUR-like auxin-responsive protein family
AT4G11920	cell cycle switch protein 52 A2
AT5G22260	RING/FYVE/PHD zinc finger superfamily protein
AT1G35720	annexin 1
AT5G14400	cytochrome P450, family 724, subfamily A, polypeptide 1
AT4G12430	Haloacid dehalogenase-like hydrolase (HAD) superfamily protein
AT1G60600	UbiA prenyltransferase family protein
AT5G25560	CHY-type/CTCHY-type/RING-type Zinc finger protein
AT2G04670	transposable element gene
AT2G06025	Acyl-CoA N-acyltransferases (NAT) superfamily protein
AT5G35580	Protein kinase superfamily protein
AT1G25260	Ribosomal protein L10 family protein
AT4G03415	Protein phosphatase 2C family protein
AT1G52130	Mannose-binding lectin superfamily protein
AT4G19440	Tetratricopeptide repeat (TPR)-like superfamily protein
AT3G04910	with no lysine (K) kinase 1
AT1G73120	0
AT5G10650	RING/U-box superfamily protein
AT2G17540	0
AT3G14431	0
AT1G47860	transposable element gene
AT3G23633	F-box associated ubiquitination effector family protein
AT5G35113	transposable element gene
AT5G66780	0
AT1G06080	delta 9 desaturase 1
AT3G56530	NAC domain containing protein 64
AT1G13250	galacturonosyltransferase-like 3
AT1G31550	GDSL-like Lipase/Acylhydrolase superfamily protein
AT4G00450	RNA polymerase II transcription mediators
AT1G18430	pre-tRNA
AT5G02410	DIE2/ALG10 family
AT2G46455	OxaA/YidC-like membrane insertion protein
AT2G44980	SNF2 domain-containing protein / helicase domain-containing protein
AT3G57680	Peptidase S41 family protein
AT2G07140	F-box and associated interaction domains-containing protein
AT4G11810	Major Facilitator Superfamily with SPX (SYG1/Pho81/XPR1) domain-containing protein
AT2G40540	potassium transporter 2
AT5G65660	hydroxyproline-rich glycoprotein family protein
AT4G16780	homeobox protein 2
AT1G19440	3-ketoacyl-CoA synthase 4
AT4G29920	Double Clp-N motif-containing P-loop nucleoside triphosphate hydrolases superfamily protein
AT3G50760	galacturonosyltransferase-like 2
AT3G45780	phototropin 1
AT3G60520	0
AT5G07790	0
AT3G44755	0
AT2G25780	Protein of unknown function (DUF1677)
AT1G50330	0
AT4G29720	polyamine oxidase 5
AT1G54570	Esterase/lipase/thioesterase family protein
AT3G62280	GDSL-like Lipase/Acylhydrolase superfamily protein
AT1G05190	Ribosomal protein L6 family
AT1G18550	ATP binding microtubule motor family protein
AT1G53220	pre-tRNA
AT3G15720	Pectin lyase-like superfamily protein
AT1G72570	Integrase-type DNA-binding superfamily protein
AT5G10180	slufate transporter 2;1
AT4G22440	0
AT1G23980	RING/U-box superfamily protein
AT1G31990	0
AT2G03980	GDSL-like Lipase/Acylhydrolase superfamily protein
AT5G14930	senescence-associated gene 101
AT4G26650	RNA-binding (RRM/RBD/RNP motifs) family protein
AT2G18980	Peroxidase superfamily protein
AT3G30802	transposable element gene
AT1G28010	P-glycoprotein 14
AT3G56240	copper chaperone
AT1G06360	Fatty acid desaturase family protein
AT3G04590	AT hook motif DNA-binding family protein
AT1G63290	Aldolase-type TIM barrel family protein
AT1G10510	RNI-like superfamily protein
AT4G28190	Developmental regulator, ULTRAPETALA
AT5G53880	0
AT3G18540	#N/A
AT5G41750	Disease resistance protein (TIR-NBS-LRR class) family
AT5G64230	0
AT2G37540	NAD(P)-binding Rossmann-fold superfamily protein
AT3G14090	exocyst subunit exo70 family protein D3
AT3G29200	chorismate mutase 1
AT3G25730	ethylene response DNA binding factor 3
AT5G57330	Galactose mutarotase-like superfamily protein
AT1G35570	transposable element gene
AT2G47240	AMP-dependent synthetase and ligase family protein
AT3G54990	Integrase-type DNA-binding superfamily protein
AT4G25700	beta-hydroxylase 1
AT4G14455	Target SNARE coiled-coil domain protein
AT5G41700	ubiquitin conjugating enzyme 8
AT5G25820	Exostosin family protein
AT1G26921	0
AT1G14580	C2H2-like zinc finger protein
AT1G78450	SOUL heme-binding family protein
AT5G44060	0
AT2G29140	pumilio 3
AT2G15050	lipid transfer protein
AT2G03040	emp24/gp25L/p24 family/GOLD family protein
AT5G54062	0
AT4G01490	transposable element gene
AT1G66290	F-box/RNI-like superfamily protein
AT2G12760	transposable element gene
AT5G46350	WRKY DNA-binding protein 8
AT2G43865	0
AT3G20200	Protein kinase protein with adenine nucleotide alpha hydrolases-like domain
AT5G67411	GRAS family transcription factor
AT5G43350	phosphate transporter 1;1
AT5G62640	proline-rich family protein
AT3G53220	Thioredoxin superfamily protein
AT4G10390	Protein kinase superfamily protein
AT5G54700	Ankyrin repeat family protein
AT3G49320	Metal-dependent protein hydrolase
AT1G69750	cytochrome c oxidase 19-2
AT4G02080	secretion-associated RAS super family 2
AT4G08039	Defensin-like (DEFL) family protein
AT2G03300	Toll-Interleukin-Resistance (TIR) domain family protein
AT2G39010	plasma membrane intrinsic protein 2E
AT1G54830	nuclear factor Y, subunit C3
AT3G13682	LSD1-like2
AT1G52000	Mannose-binding lectin superfamily protein
AT4G39100	PHD finger family protein / bromo-adjacent homology (BAH) domain-containing protein
AT2G45690	shrunken seed protein (SSE1)
AT2G32850	Protein kinase superfamily protein
AT5G06320	NDR1/HIN1-like 3
AT5G01420	Glutaredoxin family protein
AT2G39240	RNA polymerase I specific transcription initiation factor RRN3 protein
AT1G22065	0
AT1G12630	Integrase-type DNA-binding superfamily protein
AT1G62420	Protein of unknown function (DUF506)
AT1G10640	Pectin lyase-like superfamily protein
AT3G23790	AMP-dependent synthetase and ligase family protein
AT2G04036	transposable element gene
AT4G07521	transposable element gene
AT4G24730	Calcineurin-like metallo-phosphoesterase superfamily protein
AT2G01918	PsbQ-like 3
AT4G13180	NAD(P)-binding Rossmann-fold superfamily protein
AT1G31300	TRAM, LAG1 and CLN8 (TLC) lipid-sensing domain containing protein
AT5G64570	beta-D-xylosidase 4
AT1G47128	Granulin repeat cysteine protease family protein
AT4G01575	serine protease inhibitor, Kazal-type family protein
AT1G73500	MAP kinase kinase 9
AT4G02425	0
AT3G63220	Galactose oxidase/kelch repeat superfamily protein
AT2G01220	Nucleotidylyl transferase superfamily protein
AT1G09812	0
AT5G60800	Heavy metal transport/detoxification superfamily protein
AT2G13540	ARM repeat superfamily protein
AT4G30410	sequence-specific DNA binding transcription factors
AT3G28600	P-loop containing nucleoside triphosphate hydrolases superfamily protein
AT3G04943	low-molecular-weight cysteine-rich 41
AT5G07290	MEI2-like 4
AT2G39705	ROTUNDIFOLIA like 8
AT2G24765	ADP-ribosylation factor 3
AT5G55090	mitogen-activated protein kinase kinase kinase 15
AT2G34350	Nodulin-like / Major Facilitator Superfamily protein
AT4G00335	RING-H2 finger B1A
AT1G64625	Serine/threonine-protein kinase WNK (With No Lysine)-related
AT3G48460	GDSL-like Lipase/Acylhydrolase superfamily protein
AT1G55840	Sec14p-like phosphatidylinositol transfer family protein
AT3G60290	2-oxoglutarate (2OG) and Fe(II)-dependent oxygenase superfamily protein
AT5G59880	actin depolymerizing factor 3
AT1G18270	ketose-bisphosphate aldolase class-II family protein
AT4G27870	Vacuolar iron transporter (VIT) family protein
AT2G41233	0
AT1G69120	K-box region and MADS-box transcription factor family protein
AT1G15860	Domain of unknown function (DUF298)
AT1G05230	homeodomain GLABROUS 2
AT1G66960	Terpenoid cyclases family protein
AT5G54020	Cysteine/Histidine-rich C1 domain family protein
AT4G14615	0
AT4G02720	0
AT1G31355	0
AT2G23840	HNH endonuclease
AT5G37710	alpha/beta-Hydrolases superfamily protein
AT5G59080	0
AT5G66620	DA1-related protein 6
AT3G50070	CYCLIN D3;3
AT5G28715	transposable element gene
AT5G57170	Tautomerase/MIF superfamily protein
AT5G03330	Cysteine proteinases superfamily protein
AT3G56380	response regulator 17
AT4G38730	Protein of unknown function (DUF803)
AT5G54400	S-adenosyl-L-methionine-dependent methyltransferases superfamily protein
AT5G22700	F-box/RNI-like/FBD-like domains-containing protein
AT1G13380	Protein of unknown function (DUF1218)
AT4G39180	Sec14p-like phosphatidylinositol transfer family protein
AT4G35290	glutamate receptor 2
AT1G59510	Carbohydrate-binding protein
AT3G24520	heat shock transcription factor C1
AT2G13860	transposable element gene
AT1G15500	TLC ATP/ADP transporter
AT1G62970	Chaperone DnaJ-domain superfamily protein
AT1G30814	0
AT1G69600	zinc finger homeodomain 1
AT2G25440	receptor like protein 20
AT5G02200	far-red-elongated hypocotyl1-like
AT4G21500	0
AT2G33210	heat shock protein 60-2
AT1G25425	CLAVATA3/ESR-RELATED 43
AT3G06210	ARM repeat superfamily protein
AT1G72150	PATELLIN 1
AT4G32200	DNA-binding HORMA family protein
AT2G28590	Protein kinase superfamily protein
AT3G60130	beta glucosidase 16
AT1G59730	thioredoxin H-type 7
AT5G18850	0
AT5G45530	Protein of unknown function (DUF594)
AT2G14880	SWIB/MDM2 domain superfamily protein
AT5G35240	transposable element gene
AT1G18890	calcium-dependent protein kinase 1
AT4G18650	transcription factor-related
AT5G47050	SBP (S-ribonuclease binding protein) family protein
AT1G77290	Glutathione S-transferase family protein
AT1G47510	inositol polyphosphate 5-phosphatase 11
AT5G19040	isopentenyltransferase 5
AT1G22020	serine hydroxymethyltransferase 6
AT1G22067	0
AT3G27965	transposable element gene
AT1G62660	Glycosyl hydrolases family 32 protein
AT1G14210	Ribonuclease T2 family protein
AT4G08900	arginase
AT1G20390	transposable element gene
AT4G20160	0
AT4G37180	Homeodomain-like superfamily protein
AT3G30846	transposable element gene
AT1G35730	pumilio 9
AT1G12790	0
AT5G20150	SPX domain gene 1
AT2G26580	plant-specific transcription factor YABBY family protein
AT2G46420	Plant protein 1589 of unknown function
AT1G08320	bZIP transcription factor family protein
AT3G32223	transposable element gene
AT1G62050	Ankyrin repeat family protein
AT4G02670	indeterminate(ID)-domain 12
AT1G76830	F-box and associated interaction domains-containing protein
AT5G01840	ovate family protein 1
AT4G05070	Wound-responsive family protein
AT3G09510	Ribonuclease H-like superfamily protein
AT1G66880	Protein kinase superfamily protein
AT1G30370	alpha/beta-Hydrolases superfamily protein
AT1G07590	Tetratricopeptide repeat (TPR)-like superfamily protein
AT1G52240	RHO guanyl-nucleotide exchange factor 11
AT5G65158	Lipase/lipooxygenase, PLAT/LH2 family protein
AT1G11160	Transducin/WD40 repeat-like superfamily protein
AT5G57640	GCK domain-containing protein
AT2G23290	myb domain protein 70
AT1G66330	senescence-associated family protein
AT5G53550	YELLOW STRIPE like 3
AT5G50860	Protein kinase superfamily protein
AT1G57820	Zinc finger (C3HC4-type RING finger) family protein
AT1G75060	0
AT5G15000	0
AT5G17910	0
AT1G03050	ENTH/ANTH/VHS superfamily protein
AT3G63006	pre-tRNA
AT3G30170	transposable element gene
AT2G13610	ABC-2 type transporter family protein
AT2G19110	heavy metal atpase 4
AT4G37440	0
AT4G36730	G-box binding factor 1
AT3G26486	transposable element gene
AT2G17450	RING-H2 finger A3A
AT5G65670	indole-3-acetic acid inducible 9
AT1G05530	UDP-glucosyl transferase 75B2
AT3G52430	alpha/beta-Hydrolases superfamily protein
AT5G62360	Plant invertase/pectin methylesterase inhibitor superfamily protein
AT5G05730	anthranilate synthase alpha subunit 1
AT4G23180	cysteine-rich RLK (RECEPTOR-like protein kinase) 10
AT4G36750	Quinone reductase family protein
AT5G02970	alpha/beta-Hydrolases superfamily protein
AT2G44470	beta glucosidase 29
AT3G53240	receptor like protein 45
AT4G23700	cation/H+ exchanger 17
AT3G26530	transposable element gene
AT5G53290	cytokinin response factor 3
AT3G50800	0
AT4G14590	embryo defective 2739
AT5G37250	RING/U-box superfamily protein
AT5G56460	Protein kinase superfamily protein
AT1G17400	0
AT2G41380	S-adenosyl-L-methionine-dependent methyltransferases superfamily protein
AT3G61829	0
AT5G07760	formin homology 2 domain-containing protein / FH2 domain-containing protein
AT3G55840	Hs1pro-1 protein
AT1G13080	cytochrome P450, family 71, subfamily B, polypeptide 2
AT1G63670	Protein of unknown function (DUF3741)
AT1G64140	0
AT3G09620	P-loop containing nucleoside triphosphate hydrolases superfamily protein
AT1G62580	Flavin-binding monooxygenase family protein
AT2G36680	Modifier of rudimentary (Mod(r)) protein
AT1G27040	Major facilitator superfamily protein
AT1G11120	0
AT1G02780	Ribosomal protein L19e family protein
AT2G28950	expansin A6
AT2G06255	ELF4-like 3
AT1G67330	Protein of unknown function (DUF579)
AT5G06530	ABC-2 type transporter family protein
AT4G33160	F-box family protein
AT2G40400	Protein of unknown function (DUF399 and DUF3411)
AT4G34480	O-Glycosyl hydrolases family 17 protein
AT1G03300	DOMAIN OF UNKNOWN FUNCTION 724 1
AT1G76500	Predicted AT-hook DNA-binding family protein
AT4G33440	Pectin lyase-like superfamily protein
AT1G06580	Pentatricopeptide repeat (PPR) superfamily protein
AT1G79490	Pentatricopeptide repeat (PPR) superfamily protein
AT4G36110	SAUR-like auxin-responsive protein family
AT2G20960	Arabidopsis phospholipase-like protein (PEARLI 4) family
AT5G41040	HXXXD-type acyl-transferase family protein
AT5G57570	GCK domain-containing protein
AT5G08530	51 kDa subunit of complex I
AT4G15396	cytochrome P450, family 702, subfamily A, polypeptide 6
AT2G30370	allergen-related
AT4G30170	Peroxidase family protein
AT2G17950	Homeodomain-like superfamily protein
AT3G54010	FKBP-type peptidyl-prolyl cis-trans isomerase family protein
AT4G17370	Oxidoreductase family protein
AT3G22550	Protein of unknown function (DUF581)
AT2G35250	Protein of Unknown Function (DUF239)
AT1G22810	Integrase-type DNA-binding superfamily protein
AT1G17745	D-3-phosphoglycerate dehydrogenase
AT1G14180	RING/U-box superfamily protein
AT5G43420	RING/U-box superfamily protein
AT5G40690	0
AT5G23010	methylthioalkylmalate synthase 1
AT3G22180	DHHC-type zinc finger family protein
AT1G09880	Rhamnogalacturonate lyase family protein
AT1G76950	Regulator of chromosome condensation (RCC1) family with FYVE zinc finger domain
AT3G18370	C2 domain-containing protein
AT4G20480	Putative endonuclease or glycosyl hydrolase
AT3G22440	FRIGIDA-like protein
AT4G36820	Protein of unknown function (DUF607)
AT5G20470	myosin, putative
AT1G03920	Protein kinase family protein
AT4G34770	SAUR-like auxin-responsive protein family
AT1G52190	Major facilitator superfamily protein
AT5G58500	Protein of unknown function (DUF640)
AT1G63650	basic helix-loop-helix (bHLH) DNA-binding superfamily protein
AT4G11790	Pleckstrin homology (PH) domain superfamily protein
AT5G28823	0
AT2G17860	Pathogenesis-related thaumatin superfamily protein
AT5G65580	0
AT1G32690	0
AT2G17830	F-box and associated interaction domains-containing protein
AT5G04550	Protein of unknown function (DUF668)
AT1G77850	auxin response factor 17
AT2G03490	pre-tRNA
AT5G40320	Cysteine/Histidine-rich C1 domain family protein
AT3G30340	nodulin MtN21 /EamA-like transporter family protein
AT5G24890	0
AT5G07572	0
AT1G35350	EXS (ERD1/XPR1/SYG1) family protein
AT5G16350	O-acyltransferase (WSD1-like) family protein
AT1G20640	Plant regulator RWP-RK family protein
AT3G53530	Chloroplast-targeted copper chaperone protein
AT2G17110	Protein of unknown function (DUF630 and DUF632)
AT5G65050	AGAMOUS-like 31
AT3G14620	cytochrome P450, family 72, subfamily A, polypeptide 8
AT2G32090	Lactoylglutathione lyase / glyoxalase I family protein
AT3G49630	2-oxoglutarate (2OG) and Fe(II)-dependent oxygenase superfamily protein
AT4G21960	Peroxidase superfamily protein
AT2G22440	0
AT3G63530	RING/U-box superfamily protein
AT4G12510	Bifunctional inhibitor/lipid-transfer protein/seed storage 2S albumin superfamily protein
AT1G53039	0
AT5G05790	Duplicated homeodomain-like superfamily protein
AT1G20823	RING/U-box superfamily protein
AT1G11070	0
AT5G60160	Zn-dependent exopeptidases superfamily protein
AT4G08138	transposable element gene
AT5G13280	aspartate kinase 1
AT5G52520	Class II aaRS and biotin synthetases superfamily protein
AT3G54830	Transmembrane amino acid transporter family protein
AT1G35630	Protease-associated (PA) RING/U-box zinc finger family protein
AT4G02325	0
AT5G03290	isocitrate dehydrogenase V
AT1G12150	Plant protein of unknown function (DUF827)
AT2G39870	0
AT4G34890	xanthine dehydrogenase 1
AT3G46900	copper transporter 2
AT5G22950	SNF7 family protein
AT4G32810	carotenoid cleavage dioxygenase 8
AT5G09805	inflorescence deficient in abscission (IDA)-like 3
AT3G46640	Homeodomain-like superfamily protein
AT5G51800	Protein kinase superfamily protein
AT2G38070	Protein of unknown function (DUF740)
AT5G62530	aldehyde dehydrogenase 12A1
AT5G43745	Protein of unknown function (DUF1012)
AT4G37260	myb domain protein 73
AT1G75450	cytokinin oxidase 5
AT5G28262	other RNA
AT1G70370	polygalacturonase 2
AT3G31630	transposable element gene
AT5G23000	myb domain protein 37
AT5G57630	CBL-interacting protein kinase 21
AT5G25451	0
AT5G39365	Defensin-like (DEFL) family protein
AT1G75394	0
AT3G26840	Esterase/lipase/thioesterase family protein
AT5G57050	Protein phosphatase 2C family protein
AT5G45000	Disease resistance protein (TIR-NBS-LRR class) family
AT4G37590	Phototropic-responsive NPH3 family protein
AT2G31081	CLAVATA3/ESR-RELATED 4
AT2G46430	cyclic nucleotide gated channel 3
AT1G36720	transposable element gene
AT3G55970	jasmonate-regulated gene 21
AT4G04580	Homeodomain-like superfamily protein
AT1G02900	rapid alkalinization factor 1
AT2G33080	receptor like protein 28
AT1G71030	MYB-like 2
AT4G21380	receptor kinase 3
AT5G46250	RNA-binding protein
AT1G54260	winged-helix DNA-binding transcription factor family protein
AT1G79510	Uncharacterized conserved protein (DUF2358)
AT4G19530	disease resistance protein (TIR-NBS-LRR class) family
AT3G06260	galacturonosyltransferase-like 4
AT3G01800	Ribosome recycling factor
AT3G25610	ATPase E1-E2 type family protein / haloacid dehalogenase-like hydrolase family protein
AT3G14210	epithiospecifier modifier 1
AT2G34920	RING/U-box superfamily protein
AT2G38360	prenylated RAB acceptor 1.B4
AT3G21175	ZIM-like 1
AT1G30050	0
AT1G76100	plastocyanin 1
AT4G33040	Thioredoxin superfamily protein
AT5G06720	peroxidase 2
AT5G17430	Integrase-type DNA-binding superfamily protein
AT5G26010	Protein phosphatase 2C family protein
AT1G23750	Nucleic acid-binding, OB-fold-like protein
AT3G29360	UDP-glucose 6-dehydrogenase family protein
AT3G04735	RALF-like 21
AT1G55570	SKU5 similar 12
AT5G49665	Zinc finger (C3HC4-type RING finger) family protein
AT1G30080	Glycosyl hydrolase superfamily protein
AT3G54880	0
AT3G49260	IQ-domain 21
AT5G13110	glucose-6-phosphate dehydrogenase 2
AT3G44830	Lecithin:cholesterol acyltransferase family protein
AT5G20220	zinc knuckle (CCHC-type) family protein
AT5G64905	elicitor peptide 3 precursor
AT2G38120	Transmembrane amino acid transporter family protein
AT5G17300	Homeodomain-like superfamily protein
AT3G51940	0
AT2G28160	FER-like regulator of iron uptake
AT3G07900	O-fucosyltransferase family protein
AT3G18290	zinc finger protein-related
AT4G08035	other RNA
AT4G30610	alpha/beta-Hydrolases superfamily protein
AT5G65510	AINTEGUMENTA-like 7
AT2G39990	eukaryotic translation initiation factor 2
AT4G36440	0
AT1G10060	branched-chain amino acid transaminase 1
AT3G45245	ECA1 gametogenesis related family protein
AT1G24100	UDP-glucosyl transferase 74B1
AT5G03380	Heavy metal transport/detoxification superfamily protein
AT5G18290	Aquaporin-like superfamily protein
AT1G51710	ubiquitin-specific protease 6
AT5G54580	RNA-binding (RRM/RBD/RNP motifs) family protein
AT5G08560	transducin family protein / WD-40 repeat family protein
AT5G10020	Leucine-rich receptor-like protein kinase family protein
AT1G67400	ELMO/CED-12 family protein
AT4G24970	Histidine kinase-, DNA gyrase B-, and HSP90-like ATPase family protein
AT5G54510	Auxin-responsive GH3 family protein
AT5G11300	mitotic-like cyclin 3B from Arabidopsis
AT2G20180	phytochrome interacting factor 3-like 5
AT1G31770	ATP-binding cassette 14
AT4G02410	Concanavalin A-like lectin protein kinase family protein
AT4G23713	MIR319/MIR319a; miRNA
AT5G16430	Cysteine/Histidine-rich C1 domain family protein
AT5G64530	xylem NAC domain 1
AT3G12530	PSF2
AT3G27325	hydrolases, acting on ester bonds
AT2G14900	Gibberellin-regulated family protein
AT4G25960	P-glycoprotein 2
AT1G68930	pentatricopeptide (PPR) repeat-containing protein
AT3G14470	NB-ARC domain-containing disease resistance protein
AT1G10155	phloem protein 2-A10
AT3G29120	transposable element gene
AT5G08160	serine/threonine protein kinase 3
AT4G14550	indole-3-acetic acid inducible 14
AT5G54030	Cysteine/Histidine-rich C1 domain family protein
AT5G51970	GroES-like zinc-binding alcohol dehydrogenase family protein
AT2G24380	pre-tRNA
AT1G05310	Pectin lyase-like superfamily protein
AT4G09100	RING/U-box superfamily protein
AT3G27210	0
AT1G12310	Calcium-binding EF-hand family protein
AT1G43997	0
AT3G56408	other RNA
AT5G26760	0
AT5G41560	0
AT1G48410	Stabilizer of iron transporter SufD / Polynucleotidyl transferase
AT1G71910	0
AT3G17400	F-box family protein
AT4G18800	RAB GTPase homolog A1D
AT2G45290	Transketolase
AT1G73590	Auxin efflux carrier family protein
AT2G29290	NAD(P)-binding Rossmann-fold superfamily protein
AT5G22460	alpha/beta-Hydrolases superfamily protein
AT5G20430	Mob1/phocein family protein
AT1G64620	Dof-type zinc finger DNA-binding family protein
AT3G13080	multidrug resistance-associated protein 3
AT3G43600	aldehyde oxidase 2
AT1G43195	transposable element gene
AT2G17610	transposable element gene
AT1G70010	transposable element gene
AT4G00630	K+ efflux antiporter 2
AT5G46860	Syntaxin/t-SNARE family protein
AT5G49138	other RNA
AT2G47850	Zinc finger C-x8-C-x5-C-x3-H type family protein
AT4G02800	0
AT1G25430	transposable element gene
AT2G22580	pre-tRNA
AT4G19810	Glycosyl hydrolase family protein with chitinase insertion domain
AT4G10655	0
AT5G51460	Haloacid dehalogenase-like hydrolase (HAD) superfamily protein
AT3G61260	Remorin family protein
AT3G20395	RING/U-box superfamily protein
AT2G28630	3-ketoacyl-CoA synthase 12
AT2G39950	0
AT1G18710	myb domain protein 47
AT5G52170	homeodomain GLABROUS 7
AT1G27900	RNA helicase family protein
AT1G70430	Protein kinase superfamily protein
AT2G28190	copper/zinc superoxide dismutase 2
AT3G52720	alpha carbonic anhydrase 1
AT2G23321	0
AT2G25095	MIR156A; miRNA
AT3G58380	TRAF-like family protein
AT3G01490	Protein kinase superfamily protein
AT3G17190	0
AT5G45090	phloem protein 2-A7
AT4G01580	AP2/B3-like transcriptional factor family protein
AT4G23440	Disease resistance protein (TIR-NBS class)
AT3G02250	O-fucosyltransferase family protein
AT5G55790	0
AT5G52050	MATE efflux family protein
AT5G67420	LOB domain-containing protein 37
AT5G14740	carbonic anhydrase 2
AT3G45600	tetraspanin3
AT5G55920	S-adenosyl-L-methionine-dependent methyltransferases superfamily protein
AT1G67760	TCP-1/cpn60 chaperonin family protein
AT1G50760	Aminotransferase-like, plant mobile domain family protein
AT3G57010	Calcium-dependent phosphotriesterase superfamily protein
AT5G49530	SIN-like family protein
AT2G18480	Major facilitator superfamily protein
AT4G17695	Homeodomain-like superfamily protein
AT3G03910	glutamate dehydrogenase 3
AT4G21216	0
AT1G56630	alpha/beta-Hydrolases superfamily protein
AT3G21260	Glycolipid transfer protein (GLTP) family protein
AT2G01980	sodium proton exchanger, putative (NHX7) (SOS1)
AT1G23700	Protein kinase superfamily protein
AT1G09490	NAD(P)-binding Rossmann-fold superfamily protein
AT5G40540	Protein kinase superfamily protein
AT1G11210	Protein of unknown function (DUF761)
AT5G27840	Calcineurin-like metallo-phosphoesterase superfamily protein
AT4G38470	ACT-like protein tyrosine kinase family protein
AT1G74120	Mitochondrial transcription termination factor family protein
AT1G60940	SNF1-related protein kinase 2.10
AT4G15980	Plant invertase/pectin methylesterase inhibitor superfamily
AT2G25090	CBL-interacting protein kinase 16
AT5G64260	EXORDIUM like 2
AT4G21350	plant U-box 8
AT5G45280	Pectinacetylesterase family protein
AT1G67070	Mannose-6-phosphate isomerase, type I
AT1G75550	glycine-rich protein
AT3G05150	Major facilitator superfamily protein
AT4G29190	Zinc finger C-x8-C-x5-C-x3-H type family protein
AT2G41990	0
AT1G23120	Polyketide cyclase/dehydrase and lipid transport superfamily protein
AT1G36280	L-Aspartase-like family protein
AT3G47940	DNAJ heat shock family protein
AT5G02240	NAD(P)-binding Rossmann-fold superfamily protein
AT2G16250	Leucine-rich repeat protein kinase family protein
AT2G27315	Protein of unknown function (DUF1278)
AT1G56580	Protein of unknown function, DUF538
AT2G40470	LOB domain-containing protein 15
AT4G05010	F-box family protein
AT1G78710	TRICHOME BIREFRINGENCE-LIKE 42
AT5G15833	MIR865a; miRNA
AT2G32920	PDI-like 2-3
AT1G05030	Major facilitator superfamily protein
AT1G73400	Pentatricopeptide repeat (PPR) superfamily protein
AT3G05725	Protein of unknown function (DUF3511)
AT5G26848	0
AT4G23000	Calcineurin-like metallo-phosphoesterase superfamily protein
AT3G06270	Protein phosphatase 2C family protein
AT4G31590	Cellulose-synthase-like C5
AT3G22142	Bifunctional inhibitor/lipid-transfer protein/seed storage 2S albumin superfamily protein
AT4G04930	fatty acid desaturase family protein
AT3G16570	rapid alkalinization factor 23
AT4G16444	0
AT5G47620	RNA-binding (RRM/RBD/RNP motifs) family protein
AT2G03340	WRKY DNA-binding protein 3
AT3G52940	Ergosterol biosynthesis ERG4/ERG24 family
AT1G69860	Major facilitator superfamily protein
AT3G45673	0
AT1G47990	gibberellin 2-oxidase 4
AT5G66360	Ribosomal RNA adenine dimethylase family protein
AT1G13230	Leucine-rich repeat (LRR) family protein
AT2G39180	CRINKLY4 related 2
AT1G01990	0
AT4G27270	Quinone reductase family protein
AT1G56440	Tetratricopeptide repeat (TPR)-like superfamily protein
AT4G19185	nodulin MtN21 /EamA-like transporter family protein
AT3G29580	Arabidopsis phospholipase-like protein (PEARLI 4) with TRAF-like domain
AT1G27110	Tetratricopeptide repeat (TPR)-like superfamily protein
AT3G15220	Protein kinase superfamily protein
AT4G19420	Pectinacetylesterase family protein
AT2G38400	alanine:glyoxylate aminotransferase 3
AT5G15150	homeobox 3
AT3G10910	RING/U-box superfamily protein
AT3G07510	0
AT1G72130	Major facilitator superfamily protein
AT4G25450	non-intrinsic ABC protein 8
AT5G01170	Protein of unknown function (DUF740)
AT2G22790	0
AT5G64840	general control non-repressible 5
AT5G28770	bZIP transcription factor family protein
AT2G34560	P-loop containing nucleoside triphosphate hydrolases superfamily protein
AT5G08380	alpha-galactosidase 1
AT4G30150	0
AT5G62520	similar to RCD one 5
AT4G22810	Predicted AT-hook DNA-binding family protein
AT3G61910	NAC domain protein 66
AT3G47600	myb domain protein 94
AT3G20840	Integrase-type DNA-binding superfamily protein
AT2G12940	Basic-leucine zipper (bZIP) transcription factor family protein
AT3G57980	DNA-binding bromodomain-containing protein
AT1G70280	NHL domain-containing protein
AT5G22090	Protein of unknown function (DUF3049)
AT5G58370	P-loop containing nucleoside triphosphate hydrolases superfamily protein
AT5G12235	CLAVATA3/ESR-RELATED 22
AT1G49320	unknown seed protein like 1
AT5G28237	Pyridoxal-5'-phosphate-dependent enzyme family protein
AT5G02530	RNA-binding (RRM/RBD/RNP motifs) family protein
AT4G11450	Protein of unknown function (DUF3527)
AT2G32000	DNA topoisomerase, type IA, core
AT5G41315	basic helix-loop-helix (bHLH) DNA-binding superfamily protein
AT2G29770	Galactose oxidase/kelch repeat superfamily protein
AT5G40900	Nucleotide-diphospho-sugar transferase family protein
AT1G09010	glycoside hydrolase family 2 protein
AT1G22220	F-box family protein
AT1G08510	fatty acyl-ACP thioesterases B
AT1G45201	triacylglycerol lipase-like 1
AT2G42010	phospholipase D beta 1
AT4G39860	0
AT5G53580	NAD(P)-linked oxidoreductase superfamily protein
AT3G61240	DEA(D/H)-box RNA helicase family protein
AT3G26180	cytochrome P450, family 71, subfamily B, polypeptide 20
AT1G41860	transposable element gene
AT3G06740	GATA transcription factor 15
AT2G46300	Late embryogenesis abundant (LEA) hydroxyproline-rich glycoprotein family
AT5G43630	zinc knuckle (CCHC-type) family protein
AT3G58650	0
AT5G12323	0
AT3G49350	Ypt/Rab-GAP domain of gyp1p superfamily protein
AT2G34440	AGAMOUS-like 29
AT2G21650	Homeodomain-like superfamily protein
AT3G19180	paralog of ARC6
AT5G05700	arginine-tRNA protein transferase 1
AT3G15030	TCP family transcription factor 4
AT5G53370	pectin methylesterase PCR fragment F
AT5G38705	transposable element gene
AT5G03690	Aldolase superfamily protein
AT3G15890	Protein kinase superfamily protein
AT1G19835	Plant protein of unknown function (DUF869)
AT3G06020	Protein of unknown function (DUF3049)
AT3G27800	0
AT3G14000	DZC (Disease resistance/zinc finger/chromosome condensation-like region) domain containing protein
AT3G30380	alpha/beta-Hydrolases superfamily protein
AT1G28395	0
AT3G04510	Protein of unknown function (DUF640)
AT5G58590	RAN binding protein 1
AT4G14070	acyl-activating enzyme 15
AT3G56370	Leucine-rich repeat protein kinase family protein
AT1G10588	Gibberellin-regulated family protein
AT5G25810	Integrase-type DNA-binding superfamily protein
AT5G28491	0
AT2G19510	LOB domain-containing protein 8
AT1G43444	transposable element gene
AT5G48960	HAD-superfamily hydrolase, subfamily IG, 5'-nucleotidase
AT2G42790	citrate synthase 3
AT3G05727	S locus-related glycoprotein 1 (SLR1) binding pollen coat protein family
AT4G09540	transposable element gene
AT1G45120	transposable element gene
AT4G05520	EPS15 homology domain 2
AT5G60620	glycerol-3-phosphate acyltransferase 9
AT1G37140	MEI2 C-terminal RRM only like 1
AT1G49620	Cyclin-dependent kinase inhibitor family protein
AT2G18670	RING/U-box superfamily protein
AT1G09500	NAD(P)-binding Rossmann-fold superfamily protein
AT3G06590	basic helix-loop-helix (bHLH) DNA-binding superfamily protein
AT5G56070	0
AT2G02950	phytochrome kinase substrate 1
AT4G20240	cytochrome P450, family 71, subfamily A, polypeptide 27
AT1G18100	PEBP (phosphatidylethanolamine-binding protein) family protein
AT4G10490	2-oxoglutarate (2OG) and Fe(II)-dependent oxygenase superfamily protein
AT1G33607	Defensin-like (DEFL) family protein
AT3G02000	Thioredoxin superfamily protein
AT5G39870	Protein of unknown function (DUF1216)
AT5G54390	HAL2-like
AT5G33320	Glucose-6-phosphate/phosphate translocator-related
AT5G04930	aminophospholipid ATPase 1
AT3G43810	calmodulin 7
AT5G55100	SWAP (Suppressor-of-White-APricot)/surp domain-containing protein
AT5G56890	Protein kinase superfamily protein
AT5G24960	cytochrome P450, family 71, subfamily A, polypeptide 14
AT4G32060	calcium-binding EF hand family protein
AT2G38470	WRKY DNA-binding protein 33
AT2G30990	Protein of unknown function (DUF688)
AT5G14970	0
AT3G50500	SNF1-related protein kinase 2.2
AT1G78150	0
AT5G06380	0
AT1G16380	Cation/hydrogen exchanger family protein
AT3G52790	peptidoglycan-binding LysM domain-containing protein
AT3G05210	nucleotide repair protein, putative
AT5G15120	Protein of unknown function (DUF1637)
AT1G14455	0
AT2G29190	pumilio 2
AT1G73965	CLAVATA3/ESR-RELATED 13
AT2G23770	protein kinase family protein / peptidoglycan-binding LysM domain-containing protein
AT1G53660	nodulin MtN21 /EamA-like transporter family protein
AT2G35860	FASCICLIN-like arabinogalactan protein 16 precursor
AT4G34240	aldehyde dehydrogenase 3I1
AT2G03200	Eukaryotic aspartyl protease family protein
AT3G59110	Protein kinase superfamily protein
AT5G61420	myb domain protein 28
AT5G49160	methyltransferase 1
AT2G01460	P-loop containing nucleoside triphosphate hydrolases superfamily protein
AT5G15220	Ribosomal protein L27 family protein
AT5G11020	Protein kinase superfamily protein
AT3G14310	pectin methylesterase 3
AT5G02710	0
AT1G21120	O-methyltransferase family protein
AT1G17780	0
AT5G51350	Leucine-rich repeat transmembrane protein kinase family protein
AT5G05470	eukaryotic translation initiation factor 2 alpha subunit
AT5G22790	reticulata-related 1
AT5G14230	0
AT5G43760	3-ketoacyl-CoA synthase 20
AT2G22720	SPT2 chromatin protein
AT5G23610	0
AT3G06630	protein kinase family protein
AT1G50030	target of rapamycin
AT2G35720	DNAJ heat shock N-terminal domain-containing protein
AT1G27760	interferon-related developmental regulator family protein / IFRD protein family
AT1G60170	pre-mRNA processing ribonucleoprotein binding region-containing protein
AT2G17480	Seven transmembrane MLO family protein
AT5G55620	0
AT1G01010	NAC domain containing protein 1
AT5G58920	0
AT5G39635	MIR169C; miRNA
AT5G07220	BCL-2-associated athanogene 3
AT4G10140	0
AT2G05940	Protein kinase superfamily protein
AT5G11100	Calcium-dependent lipid-binding (CaLB domain) family protein
AT2G44370	Cysteine/Histidine-rich C1 domain family protein
AT5G13090	0
AT3G27880	Protein of unknown function (DUF1645)
AT5G06300	Putative lysine decarboxylase family protein
AT1G68130	indeterminate(ID)-domain 14
AT1G49730	Protein kinase superfamily protein
AT4G28530	NAC domain containing protein 74
AT1G53340	Cysteine/Histidine-rich C1 domain family protein
AT1G10370	Glutathione S-transferase family protein
AT3G22990	ARM repeat superfamily protein
AT5G17490	RGA-like protein 3
AT1G52900	Toll-Interleukin-Resistance (TIR) domain family protein
AT3G46500	2-oxoglutarate (2OG) and Fe(II)-dependent oxygenase superfamily protein
AT4G27890	HSP20-like chaperones superfamily protein
AT5G18320	ARM repeat superfamily protein
AT3G23245	0
AT1G62430	CDP-diacylglycerol synthase 1
AT3G08850	HEAT repeat ;WD domain, G-beta repeat protein protein
AT3G14700	SART-1 family
AT1G73360	homeodomain GLABROUS 11
AT5G03995	0
AT1G69040	ACT domain repeat 4
AT2G28180	Cation/hydrogen exchanger family protein
AT4G36010	Pathogenesis-related thaumatin superfamily protein
AT1G14440	homeobox protein 31
AT2G27680	NAD(P)-linked oxidoreductase superfamily protein
AT5G43810	Stabilizer of iron transporter SufD / Polynucleotidyl transferase
AT2G42280	basic helix-loop-helix (bHLH) DNA-binding superfamily protein
AT5G45780	Leucine-rich repeat protein kinase family protein
AT3G10525	LOSS OF GIANT CELLS FROM ORGANS
AT5G07330	0
AT3G26580	Tetratricopeptide repeat (TPR)-like superfamily protein
AT2G34540	0
AT5G17140	Cysteine proteinases superfamily protein
AT3G54020	Arabidopsis Inositol phosphorylceramide synthase 1
AT3G13040	myb-like HTH transcriptional regulator family protein
AT5G02260	expansin A9
AT3G01680	0
AT1G03055	0
AT5G43060	Granulin repeat cysteine protease family protein
AT3G49620	2-oxoglutarate (2OG) and Fe(II)-dependent oxygenase superfamily protein
AT5G66320	GATA transcription factor 5
AT3G27400	Pectin lyase-like superfamily protein
AT1G22360	UDP-glucosyl transferase 85A2
AT3G28710	ATPase, V0/A0 complex, subunit C/D
AT1G66145	CLAVATA3/ESR-RELATED 18
AT3G44300	nitrilase 2
AT1G09700	dsRNA-binding domain-like superfamily protein
AT3G07540	Actin-binding FH2 (formin homology 2) family protein
AT2G32698	MIR407; miRNA
AT1G62820	Calcium-binding EF-hand family protein
AT5G26660	myb domain protein 86
AT2G30942	Protein of unknown function (DUF3317)
AT1G11860	Glycine cleavage T-protein family
AT5G46710	PLATZ transcription factor family protein
AT4G24090	0
AT5G15700	DNA/RNA polymerases superfamily protein
AT5G58570	0
AT5G25520	SPOC domain / Transcription elongation factor S-II protein
AT1G22320	pre-tRNA
AT1G07670	endomembrane-type CA-ATPase 4
AT2G13665	other RNA
AT1G01130	0
AT2G40250	SGNH hydrolase-type esterase superfamily protein
AT1G05880	RING/U-box superfamily protein
AT2G02230	phloem protein 2-B1
AT3G24530	AAA-type ATPase family protein / ankyrin repeat family protein
AT2G46308	0
AT5G62070	IQ-domain 23
AT3G16360	HPT phosphotransmitter 4
AT4G11190	Disease resistance-responsive (dirigent-like protein) family protein
AT5G16240	Plant stearoyl-acyl-carrier-protein desaturase family protein
AT1G61800	glucose-6-phosphate/phosphate translocator 2
AT3G25950	TRAM, LAG1 and CLN8 (TLC) lipid-sensing domain containing protein
AT2G25430	epsin N-terminal homology (ENTH) domain-containing protein / clathrin assembly protein-related
AT1G26800	RING/U-box superfamily protein
AT5G48485	Bifunctional inhibitor/lipid-transfer protein/seed storage 2S albumin superfamily protein
AT2G33310	auxin-induced protein 13
AT4G26080	Protein phosphatase 2C family protein
AT2G37380	0
AT3G25140	Nucleotide-diphospho-sugar transferases superfamily protein
AT5G64100	Peroxidase superfamily protein
AT1G68840	related to ABI3/VP1 2
AT5G67050	alpha/beta-Hydrolases superfamily protein
AT4G21760	beta-glucosidase 47
AT4G09950	P-loop containing nucleoside triphosphate hydrolases superfamily protein
AT4G13120	transposable element gene
AT1G77960	0
AT1G05950	0
AT5G15410	Cyclic nucleotide-regulated ion channel family protein
AT5G23280	TCP family transcription factor
AT2G01450	MAP kinase 17
AT2G35350	poltergeist like 1
AT3G28200	Peroxidase superfamily protein
AT5G04310	Pectin lyase-like superfamily protein
AT2G19806	transposable element gene
AT2G10965	0
AT5G49780	Leucine-rich repeat protein kinase family protein
AT3G10110	Mitochondrial import inner membrane translocase subunit Tim17/Tim22/Tim23 family protein
AT1G10670	ATP-citrate lyase A-1
AT2G39340	SAC3/GANP/Nin1/mts3/eIF-3 p25 family
AT2G33500	B-box type zinc finger protein with CCT domain
AT4G01760	Cysteine/Histidine-rich C1 domain family protein
AT5G61840	Exostosin family protein
AT1G12020	0
AT3G15770	0
AT3G05620	Plant invertase/pectin methylesterase inhibitor superfamily
AT2G03710	K-box region and MADS-box transcription factor family protein
AT1G19450	Major facilitator superfamily protein
AT1G66173	other RNA
AT2G05040	transposable element gene
AT1G05350	NAD(P)-binding Rossmann-fold superfamily protein
AT5G52830	WRKY DNA-binding protein 27
AT1G10770	Plant invertase/pectin methylesterase inhibitor superfamily protein
AT1G78260	RNA-binding (RRM/RBD/RNP motifs) family protein
AT1G17620	Late embryogenesis abundant (LEA) hydroxyproline-rich glycoprotein family
AT1G35330	RING/U-box superfamily protein
AT5G62470	myb domain protein 96
AT4G22980	0
AT1G42470	Patched family protein
AT5G37790	Protein kinase superfamily protein
AT5G43570	Serine protease inhibitor, potato inhibitor I-type family protein
AT1G67100	LOB domain-containing protein 40
AT5G28190	0
AT2G36050	ovate family protein 15
AT5G62950	RNA polymerase II, Rpb4, core protein
AT2G45460	SMAD/FHA domain-containing protein
AT5G18650	CHY-type/CTCHY-type/RING-type Zinc finger protein
AT2G25180	response regulator 12
AT5G52500	0
AT4G15800	ralf-like 33
AT2G32720	cytochrome B5 isoform B
AT1G60920	AGAMOUS-like 55
AT2G44140	Peptidase family C54 protein
AT5G19260	Protein of unknown function (DUF3049)
AT5G25150	TBP-associated factor 5
AT3G44796	transposable element gene
AT5G44050	MATE efflux family protein
AT2G30650	ATP-dependent caseinolytic (Clp) protease/crotonase family protein
AT1G32190	alpha/beta-Hydrolases superfamily protein
AT4G10603	S locus-related glycoprotein 1 (SLR1) binding pollen coat protein family
AT2G46360	0
AT5G20100	0
AT2G36930	zinc finger (C2H2 type) family protein
AT5G02440	0
AT5G22930	Protein of unknown function (DUF1635)
AT1G51402	0
AT1G78440	Arabidopsis thaliana gibberellin 2-oxidase 1
AT5G44340	tubulin beta chain 4
AT5G57380	Fibronectin type III domain-containing protein
AT3G05350	Metallopeptidase M24 family protein
AT2G17500	Auxin efflux carrier family protein
AT3G10720	Plant invertase/pectin methylesterase inhibitor superfamily
AT1G05200	glutamate receptor 3.4
AT1G08440	Aluminium activated malate transporter family protein
AT4G30250	P-loop containing nucleoside triphosphate hydrolases superfamily protein
AT4G12410	SAUR-like auxin-responsive protein family
AT1G58050	RNA helicase family protein
AT2G46980	0
AT1G68310	Protein of unknown function (DUF59)
AT5G47910	respiratory burst oxidase homologue D
AT3G01120	Pyridoxal phosphate (PLP)-dependent transferases superfamily protein
AT4G00955	0
AT5G24270	Calcium-binding EF-hand family protein
AT1G79060	0
AT4G23432	0
AT1G71692	AGAMOUS-like 12
AT3G53160	UDP-glucosyl transferase 73C7
AT2G32179	other RNA
AT3G23125	MIR173; miRNA
AT4G35000	ascorbate peroxidase 3
AT4G32430	Pentatricopeptide repeat (PPR) superfamily protein
AT4G37530	Peroxidase superfamily protein
AT5G51260	HAD superfamily, subfamily IIIB acid phosphatase
AT3G49210	O-acyltransferase (WSD1-like) family protein
AT3G07210	0
AT2G32410	AXR1-like
AT4G13575	0
AT1G70410	beta carbonic anhydrase 4
AT4G32030	0
AT5G16480	Phosphotyrosine protein phosphatases superfamily protein
AT3G46585	pre-tRNA
AT3G49220	Plant invertase/pectin methylesterase inhibitor superfamily
AT1G69510	cAMP-regulated phosphoprotein 19-related protein
AT1G36185	transposable element gene
AT1G29010	0
AT1G62360	KNOX/ELK homeobox transcription factor
AT2G47440	Tetratricopeptide repeat (TPR)-like superfamily protein
AT5G03310	SAUR-like auxin-responsive protein family
AT5G64670	Ribosomal protein L18e/L15 superfamily protein
AT3G10140	RECA homolog 3
AT4G20362	other RNA
AT3G05220	Heavy metal transport/detoxification superfamily protein
AT2G27060	Leucine-rich repeat protein kinase family protein
AT2G22426	0
AT5G60060	Protein of unknown function (DUF295)
AT4G09030	arabinogalactan protein 10
AT4G30960	SOS3-interacting protein 3
AT2G18230	pyrophosphorylase 2
AT4G38290	Haemolysin-III related integral membrane protein
AT1G64950	cytochrome P450, family 89, subfamily A, polypeptide 5
AT4G36105	0
AT1G28370	ERF domain protein 11
AT2G29440	glutathione S-transferase tau 6
AT3G03660	WUSCHEL related homeobox 11
AT5G65240	Leucine-rich repeat protein kinase family protein
AT1G69530	expansin A1
AT5G25900	GA requiring 3
AT5G65300	0
AT1G61340	F-box family protein
AT3G57270	beta-1,3-glucanase 1
AT3G10480	NAC domain containing protein 50
AT2G36370	ubiquitin-protein ligases
AT3G14380	Uncharacterised protein family (UPF0497)
AT5G05795	pre-tRNA
AT5G35698	Plant thionin family protein
AT2G28790	Pathogenesis-related thaumatin superfamily protein
AT5G66440	0
AT3G23440	embryo sac development arrest 6
AT2G18900	Transducin/WD40 repeat-like superfamily protein
AT5G05340	Peroxidase superfamily protein
AT5G15600	SPIRAL1-like4
AT5G23850	Arabidopsis thaliana protein of unknown function (DUF821)
AT1G73805	Calmodulin binding protein-like
AT1G54610	Protein kinase superfamily protein
AT3G57040	response regulator 9
AT3G10020	0
AT1G70080	Terpenoid cyclases/Protein prenyltransferases superfamily protein
AT2G02070	indeterminate(ID)-domain 5
AT2G45980	0
AT4G14640	calmodulin 8
AT2G39220	PATATIN-like protein 6
AT1G54410	dehydrin family protein
AT3G17998	conserved peptide upstream open reading frame 30
AT5G01060	Protein kinase protein with tetratricopeptide repeat domain
AT4G00370	Major facilitator superfamily protein
AT1G04360	RING/U-box superfamily protein
AT4G36400	FAD-linked oxidases family protein
AT5G46170	F-box family protein
AT2G32530	cellulose synthase-like B3
AT3G48231	low-molecular-weight cysteine-rich 48
AT2G33610	switch subunit 3
AT2G32110	pre-tRNA
AT1G22210	Haloacid dehalogenase-like hydrolase (HAD) superfamily protein
AT3G05320	O-fucosyltransferase family protein
AT1G50790	Plant mobile domain protein family
AT5G67080	mitogen-activated protein kinase kinase kinase 19
AT4G15390	HXXXD-type acyl-transferase family protein
AT5G03210	0
AT1G69540	AGAMOUS-like 94
AT3G44200	NIMA (never in mitosis, gene A)-related 6
AT2G21620	Adenine nucleotide alpha hydrolases-like superfamily protein
AT1G53750	regulatory particle triple-A 1A
AT2G18160	basic leucine-zipper 2
AT4G13480	myb domain protein 79
AT2G43590	Chitinase family protein
AT1G78380	glutathione S-transferase TAU 19
AT4G11320	Papain family cysteine protease
AT2G28150	Domain of unknown function (DUF966)
AT1G34418	other RNA
AT2G31500	calcium-dependent protein kinase 24
AT3G17770	Dihydroxyacetone kinase
AT3G02830	zinc finger protein 1
AT5G27060	receptor like protein 53
AT3G61510	ACC synthase 1
AT3G04620	Alba DNA/RNA-binding protein
AT1G04501	0
AT1G69295	plasmodesmata callose-binding protein 4
AT1G24190	SIN3-like 3
AT1G43690	ubiquitin interaction motif-containing protein
AT5G51830	pfkB-like carbohydrate kinase family protein
AT5G49850	Mannose-binding lectin superfamily protein
AT5G61280	Remorin family protein
AT5G60970	TEOSINTE BRANCHED 1, cycloidea and PCF transcription factor 5
AT3G56580	RING/U-box superfamily protein
AT2G05440	GLYCINE RICH PROTEIN 9
AT2G28200	C2H2-type zinc finger family protein
AT2G22990	sinapoylglucose 1
AT3G55740	proline transporter 2
AT3G16220	Predicted eukaryotic LigT
AT2G23740	nucleic acid binding;sequence-specific DNA binding transcription factors;zinc ion binding
AT5G47230	ethylene responsive element binding factor 5
AT4G30340	diacylglycerol kinase 7
AT5G02230	Haloacid dehalogenase-like hydrolase (HAD) superfamily protein
AT5G53660	growth-regulating factor 7
AT5G26330	Cupredoxin superfamily protein
AT4G23760	Cox19-like CHCH family protein
AT5G09700	Glycosyl hydrolase family protein
AT1G77140	vacuolar protein sorting 45
AT1G50420	scarecrow-like 3
AT3G47720	similar to RCD one 4
AT2G14206	0
AT3G59010	pectin methylesterase 61
AT3G51430	Calcium-dependent phosphotriesterase superfamily protein
AT2G40140	zinc finger (CCCH-type) family protein
AT4G20430	Subtilase family protein
AT2G28920	RING/U-box superfamily protein
AT4G00720	shaggy-like protein kinase 32
AT2G37180	Aquaporin-like superfamily protein
AT3G62560	Ras-related small GTP-binding family protein
AT4G20390	Uncharacterised protein family (UPF0497)
AT5G39080	HXXXD-type acyl-transferase family protein
AT4G34415	pre-tRNA
AT1G47603	purine permease 19
AT1G19300	Nucleotide-diphospho-sugar transferases superfamily protein
AT4G10115	SCR-like 20
AT5G14940	Major facilitator superfamily protein
AT3G44325	transposable element gene
AT5G38220	alpha/beta-Hydrolases superfamily protein
AT2G41940	zinc finger protein 8
AT4G31820	Phototropic-responsive NPH3 family protein
AT5G28646	TPX2 (targeting protein for Xklp2) protein family
AT5G67360	Subtilase family protein
AT3G15354	SPA1-related 3
AT1G64380	Integrase-type DNA-binding superfamily protein
AT5G45120	Eukaryotic aspartyl protease family protein
AT1G52030	myrosinase-binding protein 2
AT5G54840	Ras-related small GTP-binding family protein
AT3G21080	ABC transporter-related
AT1G16730	unknown protein 6
AT1G61590	Protein kinase superfamily protein
AT4G37720	phytosulfokine 6 precursor
AT2G01190	Octicosapeptide/Phox/Bem1p family protein
AT5G14180	Myzus persicae-induced lipase 1
AT4G02530	chloroplast thylakoid lumen protein
AT5G06710	homeobox from Arabidopsis thaliana
AT3G48990	AMP-dependent synthetase and ligase family protein
AT4G22780	ACT domain repeat 7
AT3G17630	cation/H+ exchanger 19
AT2G28340	GATA transcription factor 13
AT3G20160	Terpenoid synthases superfamily protein
AT1G04778	0
AT5G46680	Pentatricopeptide repeat (PPR-like) superfamily protein
AT4G09160	SEC14 cytosolic factor family protein / phosphoglyceride transfer family protein
AT4G31670	ubiquitin-specific protease 18
AT1G62300	WRKY family transcription factor
AT1G01160	GRF1-interacting factor 2
AT2G37390	Chloroplast-targeted copper chaperone protein
AT5G51100	Fe superoxide dismutase 2
AT4G10530	Subtilase family protein
AT2G38590	F-box and associated interaction domains-containing protein
AT2G18560	UDP-Glycosyltransferase superfamily protein
AT1G54820	Protein kinase superfamily protein
AT1G22630	0
AT4G27240	zinc finger (C2H2 type) family protein
AT5G40010	AAA-ATPase 1
AT1G14510	alfin-like 7
AT5G53500	Transducin/WD40 repeat-like superfamily protein
AT5G60590	DHBP synthase RibB-like alpha/beta domain
AT4G10767	SCR-like 21
AT4G20270	Leucine-rich receptor-like protein kinase family protein
AT1G58440	FAD/NAD(P)-binding oxidoreductase family protein
AT2G38170	cation exchanger 1
AT4G39930	0
AT1G53282	Plant thionin family protein
AT5G26340	Major facilitator superfamily protein
AT5G53950	NAC (No Apical Meristem) domain transcriptional regulator superfamily protein
AT5G55856	Ubiquitin-like superfamily protein
AT2G01818	PLATZ transcription factor family protein
AT5G62230	ERECTA-like 1
AT1G14700	purple acid phosphatase 3
AT2G25697	0
AT5G28380	Tetratricopeptide repeat (TPR)-like superfamily protein
AT1G17880	basic transcription factor 3
AT1G17500	ATPase E1-E2 type family protein / haloacid dehalogenase-like hydrolase family protein
AT3G23930	0
AT1G43835	transposable element gene
AT4G12390	pectin methylesterase inhibitor 1
AT5G51120	polyadenylate-binding protein 1
AT4G21750	Homeobox-leucine zipper family protein / lipid-binding START domain-containing protein
AT4G25950	vacuolar ATP synthase G3
AT5G60180	pumilio 19
AT1G12090	extensin-like protein
AT3G48180	0
AT1G65520	delta(3), delta(2)-enoyl CoA isomerase 1
AT3G08680	Leucine-rich repeat protein kinase family protein
AT4G00120	basic helix-loop-helix (bHLH) DNA-binding superfamily protein
AT4G39830	Cupredoxin superfamily protein
AT1G03457	RNA-binding (RRM/RBD/RNP motifs) family protein
AT1G22430	GroES-like zinc-binding dehydrogenase family protein
AT1G21310	extensin 3
AT2G38490	CBL-interacting protein kinase 22
AT1G28670	GDSL-like Lipase/Acylhydrolase superfamily protein
AT2G31271	0
AT2G23150	natural resistance-associated macrophage protein 3
AT3G58010	plastoglobulin 34kD
AT2G39700	expansin A4
AT1G73370	sucrose synthase 6
AT3G01040	galacturonosyltransferase 13
AT1G70360	F-box family protein
AT4G15560	Deoxyxylulose-5-phosphate synthase
AT4G17440	Protein of unknown function (DUF1639)
AT1G08530	0
AT5G03180	RING/U-box superfamily protein
AT4G15120	VQ motif-containing protein
AT3G21070	NAD kinase 1
AT5G38000	Zinc-binding dehydrogenase family protein
AT2G43400	electron-transfer flavoprotein:ubiquinone oxidoreductase
AT5G17830	Plasma-membrane choline transporter family protein
AT5G41900	alpha/beta-Hydrolases superfamily protein
AT5G03150	C2H2-like zinc finger protein
AT3G25585	aminoalcoholphosphotransferase
AT1G61370	S-locus lectin protein kinase family protein
AT2G41560	autoinhibited Ca(2+)-ATPase, isoform 4
AT4G28760	Protein of unknown function (DUF3741)
AT5G45095	0
AT2G36740	sequence-specific DNA binding transcription factors;DNA binding;DNA binding
AT5G60000	0
AT1G01471	0
AT2G25820	Integrase-type DNA-binding superfamily protein
AT5G53610	Carbohydrate-binding X8 domain superfamily protein
AT5G14480	beta-1,4-N-acetylglucosaminyltransferase family protein
AT2G20900	diacylglycerol kinase 5
AT1G67720	Leucine-rich repeat protein kinase family protein
AT1G18835	mini zinc finger
AT4G03038	other RNA
AT5G51740	Peptidase family M48 family protein
AT2G23960	Class I glutamine amidotransferase-like superfamily protein
AT3G19035	0
AT4G14815	Bifunctional inhibitor/lipid-transfer protein/seed storage 2S albumin superfamily protein
AT2G40460	Major facilitator superfamily protein
AT3G20080	cytochrome P450, family 705, subfamily A, polypeptide 15
AT5G20800	transposable element gene
AT3G18080	B-S glucosidase 44
AT5G22608	0
AT3G04040	0
AT1G45616	receptor like protein 6
AT2G32700	LEUNIG_homolog
AT3G60450	Phosphoglycerate mutase family protein
AT2G28080	UDP-Glycosyltransferase superfamily protein
AT1G76790	O-methyltransferase family protein
AT1G33415	other RNA
AT1G10220	0
AT2G26760	Cyclin B1;4
AT4G17570	GATA transcription factor 26
AT1G46264	heat shock transcription factor B4
AT3G52340	sucrose-6F-phosphate phosphohydrolase 2
AT5G05100	Single-stranded nucleic acid binding R3H protein
AT5G44578	0
AT4G05095	0
AT4G08670	Bifunctional inhibitor/lipid-transfer protein/seed storage 2S albumin superfamily protein
AT5G54290	cytochrome c biogenesis protein family
AT5G05530	RING/U-box superfamily protein
AT5G46820	Protein of Unknown Function (DUF239)
AT2G42490	Copper amine oxidase family protein
AT5G64800	CLAVATA3/ESR-RELATED 21
AT3G60164	0
AT1G30282	other RNA
AT5G56600	profilin 3
AT3G15410	Leucine-rich repeat (LRR) family protein
AT4G32410	cellulose synthase 1
AT3G63110	isopentenyltransferase 3
AT5G63410	Leucine-rich repeat protein kinase family protein
AT2G36750	UDP-glucosyl transferase 73C1
AT5G10010	0
AT1G58410	Disease resistance protein (CC-NBS-LRR class) family
AT5G65700	Leucine-rich receptor-like protein kinase family protein
AT5G36970	NDR1/HIN1-like 25
AT5G41401	0
AT5G62170	0
AT1G59740	Major facilitator superfamily protein
AT1G29280	WRKY DNA-binding protein 65
AT5G58430	exocyst subunit exo70 family protein B1
AT1G19890	male-gamete-specific histone H3
AT3G59440	Calcium-binding EF-hand family protein
AT1G24120	ARG1-like 1
AT1G48330	0
AT4G24265	0
AT5G52750	Heavy metal transport/detoxification superfamily protein
AT5G67340	ARM repeat superfamily protein
AT1G11362	Plant invertase/pectin methylesterase inhibitor superfamily protein
AT2G27200	P-loop containing nucleoside triphosphate hydrolases superfamily protein
AT2G23800	geranylgeranyl pyrophosphate synthase 2
AT1G78460	SOUL heme-binding family protein
AT1G69410	eukaryotic elongation factor 5A-3
AT5G17700	MATE efflux family protein
AT5G60966	pre-tRNA
AT1G27460	no pollen germination related 1
AT5G59040	copper transporter 3
AT3G61198	other RNA
AT3G57920	squamosa promoter binding protein-like 15
AT4G21430	Zinc finger, RING-type;Transcription factor jumonji/aspartyl beta-hydroxylase
AT2G46060	transmembrane protein-related
AT5G47000	Peroxidase superfamily protein
AT3G12620	Protein phosphatase 2C family protein
AT5G11360	Interleukin-1 receptor-associated kinase 4 protein
AT2G37700	Fatty acid hydroxylase superfamily
AT4G06748	0
AT4G17080	Histone H3 K4-specific methyltransferase SET7/9 family protein
AT3G29670	HXXXD-type acyl-transferase family protein
AT3G07720	Galactose oxidase/kelch repeat superfamily protein
AT2G16720	myb domain protein 7
AT1G07410	RAB GTPase homolog A2B
AT4G37680	heptahelical protein 4
AT1G70440	similar to RCD one 3
AT5G35090	0
AT3G54280	DNA binding;ATP binding;nucleic acid binding;binding;helicases;ATP binding;DNA binding;helicases
AT5G53740	0
AT4G22235	Arabidopsis defensin-like protein
AT4G17790	SNARE associated Golgi protein family
AT4G28540	casein kinase I-like 6
AT2G31090	0
AT2G36600	pre-tRNA
AT3G02010	Pentatricopeptide repeat (PPR) superfamily protein
AT5G16600	myb domain protein 43
AT5G11640	Thioredoxin superfamily protein
AT1G76360	Protein kinase superfamily protein
AT2G22620	Rhamnogalacturonate lyase family protein
AT5G51545	low psii accumulation2
AT2G13790	somatic embryogenesis receptor-like kinase 4
AT5G54810	tryptophan synthase beta-subunit 1
AT3G15810	Protein of unknown function (DUF567)
AT4G15240	Protein of unknown function (DUF604)
AT4G24620	phosphoglucose isomerase 1
AT5G57200	ENTH/ANTH/VHS superfamily protein
AT5G03240	polyubiquitin 3
AT1G52150	Homeobox-leucine zipper family protein / lipid-binding START domain-containing protein
AT5G44650	0
AT1G63030	Integrase-type DNA-binding superfamily protein
AT3G48090	alpha/beta-Hydrolases superfamily protein
AT1G05010	ethylene-forming enzyme
AT4G37770	1-amino-cyclopropane-1-carboxylate synthase 8
AT2G17160	Interleukin-1 receptor-associated kinase 4 protein
AT3G30260	AGAMOUS-like 79
AT2G18950	homogentisate phytyltransferase 1
AT3G15518	0
AT1G58122	conserved peptide upstream open reading frame 45
AT3G13750	beta galactosidase 1
AT1G22670	Protease-associated (PA) RING/U-box zinc finger family protein
AT5G22310	0
AT5G44040	0
AT3G08810	Galactose oxidase/kelch repeat superfamily protein
AT1G07485	0
AT5G40370	Glutaredoxin family protein
AT1G12940	nitrate transporter2.5
AT2G32800	protein kinase family protein
AT4G35060	Heavy metal transport/detoxification superfamily protein
AT3G49340	Cysteine proteinases superfamily protein
AT1G62695	transposable element gene
AT2G47900	tubby like protein 3
AT1G24650	Leucine-rich repeat protein kinase family protein
AT3G55950	CRINKLY4 related 3
AT2G44620	mitochondrial acyl carrier protein 1
AT3G26744	basic helix-loop-helix (bHLH) DNA-binding superfamily protein
AT5G12020	17.6 kDa class II heat shock protein
AT1G66590	cytochrome c oxidase 19-1
AT1G61660	basic helix-loop-helix (bHLH) DNA-binding superfamily protein
AT3G49980	F-box and associated interaction domains-containing protein
AT4G34720	ATPase, F0/V0 complex, subunit C protein
AT1G23090	sulfate transporter 91
AT1G71450	Integrase-type DNA-binding superfamily protein
AT5G14580	polyribonucleotide nucleotidyltransferase, putative
AT4G39850	peroxisomal ABC transporter 1
AT5G28773	transposable element gene
AT5G64520	homolog of X-ray repair cross complementing 2 (XRCC2)
AT3G04110	glutamate receptor 1.1
AT5G41340	ubiquitin conjugating enzyme 4
AT4G33030	sulfoquinovosyldiacylglycerol 1
AT3G07230	wound-responsive protein-related
AT5G47820	P-loop containing nucleoside triphosphate hydrolases superfamily protein
AT2G18260	syntaxin of plants 112
AT3G14720	MAP kinase 19
AT1G76030	ATPase, V1 complex, subunit B protein
AT3G04080	apyrase 1
AT2G18170	MAP kinase 7
AT3G14870	Plant protein of unknown function (DUF641)
AT1G21430	Flavin-binding monooxygenase family protein
AT1G16510	SAUR-like auxin-responsive protein family
AT3G19860	basic helix-loop-helix (bHLH) DNA-binding superfamily protein
AT1G59640	BIG PETAL P
AT3G26430	GDSL-like Lipase/Acylhydrolase superfamily protein
AT5G49525	0
AT1G08800	Protein of unknown function, DUF593
AT4G04710	calcium-dependent protein kinase 22
AT5G43700	AUX/IAA transcriptional regulator family protein
AT4G08949	0
AT2G32280	Protein of unknown function (DUF1218)
AT3G52840	beta-galactosidase 2
AT3G51265	pre-tRNA
AT1G63245	CLAVATA3/ESR-RELATED 14
AT2G41451	0
AT5G46510	Disease resistance protein (TIR-NBS-LRR class) family
AT1G09040	0
AT4G36410	ubiquitin-conjugating enzyme 17
AT5G67070	ralf-like 34
AT4G37930	serine transhydroxymethyltransferase 1
AT2G42320	nucleolar protein gar2-related
AT1G08590	Leucine-rich receptor-like protein kinase family protein
AT5G39840	ATP-dependent RNA helicase, mitochondrial, putative
AT5G39570	0
AT5G63140	purple acid phosphatase 29
AT2G01680	Ankyrin repeat family protein
AT4G00940	Dof-type zinc finger DNA-binding family protein
AT3G21990	Domain of unknown function (DUF26)
AT3G47341	0
AT1G07500	0
AT1G22250	0
AT1G10020	Protein of unknown function (DUF1005)
AT2G24260	LJRHL1-like 1
AT2G41860	calcium-dependent protein kinase 14
AT1G08200	UDP-D-apiose/UDP-D-xylose synthase 2
AT3G62980	F-box/RNI-like superfamily protein
AT5G16410	HXXXD-type acyl-transferase family protein
AT1G51500	ABC-2 type transporter family protein
AT2G45890	RHO guanyl-nucleotide exchange factor 4
AT2G05920	Subtilase family protein
AT5G49448	conserved peptide upstream open reading frame 4
AT5G24879	0
AT4G15920	Nodulin MtN3 family protein
AT5G20110	Dynein light chain type 1 family protein
AT5G66170	sulfurtransferase 18
AT1G31320	LOB domain-containing protein 4
AT4G35250	NAD(P)-binding Rossmann-fold superfamily protein
AT5G47310	PPPDE putative thiol peptidase family protein
AT4G28130	diacylglycerol kinase 6
AT2G01840	transposable element gene
AT1G75710	C2H2-like zinc finger protein
AT1G76090	sterol methyltransferase 3
AT3G23490	cyanase
AT3G05165	Major facilitator superfamily protein
AT4G14440	3-hydroxyacyl-CoA dehydratase 1
AT2G36630	Sulfite exporter TauE/SafE family protein
AT2G35230	VQ motif-containing protein
AT2G35630	ARM repeat superfamily protein
AT5G01950	Leucine-rich repeat protein kinase family protein
AT1G54660	0
AT1G44170	aldehyde dehydrogenase 3H1
AT2G40610	expansin A8
AT2G23171	0
AT2G40750	WRKY DNA-binding protein 54
AT5G08350	GRAM domain-containing protein / ABA-responsive protein-related
AT3G51960	basic leucine zipper 24
AT2G21180	0
AT1G74750	Pentatricopeptide repeat (PPR) superfamily protein
AT3G60800	DHHC-type zinc finger family protein
AT5G64620	cell wall / vacuolar inhibitor of fructosidase 2
AT3G07310	Protein of unknown function (DUF760)
AT3G13404	0
AT5G65340	Protein of unknown function, DUF617
AT2G19840	transposable element gene
AT5G44080	Basic-leucine zipper (bZIP) transcription factor family protein
AT2G27820	prephenate dehydratase 1
AT3G53620	pyrophosphorylase 4
AT5G26220	ChaC-like family protein
AT5G48610	0
AT5G60010	ferric reductase-like transmembrane component family protein
AT5G23240	DNAJ heat shock N-terminal domain-containing protein
AT4G37370	cytochrome P450, family 81, subfamily D, polypeptide 8
AT4G31860	Protein phosphatase 2C family protein
AT5G48070	xyloglucan endotransglucosylase/hydrolase 20
AT5G45950	GDSL-like Lipase/Acylhydrolase superfamily protein
AT5G64590	0
AT2G30360	SOS3-interacting protein 4
AT1G14530	Protein of unknown function (DUF1084)
AT2G38110	glycerol-3-phosphate acyltransferase 6
AT5G55200	Co-chaperone GrpE family protein
AT1G74780	Nodulin-like / Major Facilitator Superfamily protein
AT1G06100	Fatty acid desaturase family protein
AT1G19640	jasmonic acid carboxyl methyltransferase
AT4G02680	ETO1-like 1
AT2G44690	Arabidopsis RAC-like 9
AT2G07100	transposable element gene
AT5G37150	P-loop containing nucleoside triphosphate hydrolases superfamily protein
AT1G80520	Sterile alpha motif (SAM) domain-containing protein
AT5G62920	response regulator 6
AT3G55870	ADC synthase superfamily protein
AT1G23480	cellulose synthase-like A3
AT3G26820	Esterase/lipase/thioesterase family protein
AT1G58400	Disease resistance protein (CC-NBS-LRR class) family
AT2G44200	CBF1-interacting co-repressor CIR, N-terminal;Pre-mRNA splicing factor
AT4G30770	Putative membrane lipoprotein
AT1G54950	0
AT4G14320	Zinc-binding ribosomal protein family protein
AT1G14330	Galactose oxidase/kelch repeat superfamily protein
AT4G08950	Phosphate-responsive 1 family protein
AT5G62500	end binding protein 1B
AT3G19400	Cysteine proteinases superfamily protein
AT1G55770	Plant invertase/pectin methylesterase inhibitor superfamily protein
AT2G15480	UDP-glucosyl transferase 73B5
AT1G63170	Zinc finger, C3HC4 type (RING finger) family protein
AT1G22030	0
AT5G58550	ETO1-like 2
AT5G51670	Protein of unknown function (DUF668)
AT3G44290	NAC domain containing protein 60
AT5G18260	RING/U-box superfamily protein
AT3G13310	Chaperone DnaJ-domain superfamily protein
AT1G72420	NADH:ubiquinone oxidoreductase intermediate-associated protein 30
AT3G06220	AP2/B3-like transcriptional factor family protein
AT2G38255	Protein of Unknown Function (DUF239)
AT1G15045	0
AT5G18280	apyrase 2
AT3G13370	0
AT1G51780	IAA-leucine resistant (ILR)-like gene 5
AT1G51520	RNA-binding (RRM/RBD/RNP motifs) family protein
AT1G35560	TCP family transcription factor
AT3G16240	delta tonoplast integral protein
AT2G23790	Protein of unknown function (DUF607)
AT2G43970	RNA-binding protein
AT3G58490	Phosphatidic acid phosphatase (PAP2) family protein
AT5G49970	pyridoxin (pyrodoxamine) 5'-phosphate oxidase
AT2G18100	Protein of unknown function (DUF726)
AT3G44320	nitrilase 3
AT3G17410	Protein kinase superfamily protein
AT1G22650	Plant neutral invertase family protein
AT1G72141	0
AT4G29735	0
AT3G23170	0
AT4G34740	GLN phosphoribosyl pyrophosphate amidotransferase 2
AT3G02380	CONSTANS-like 2
AT3G61070	peroxin 11E
AT3G28170	0
AT4G30097	0
AT5G60760	P-loop containing nucleoside triphosphate hydrolases superfamily protein
AT4G00570	NAD-dependent malic enzyme 2
AT4G35905	0
AT1G30930	F-box family protein
AT3G23480	Cyclopropane-fatty-acyl-phospholipid synthase
AT5G51812	0
AT3G14980	Acyl-CoA N-acyltransferase with RING/FYVE/PHD-type zinc finger protein
AT1G18870	isochorismate synthase 2
AT5G16560	Homeodomain-like superfamily protein
AT3G06433	0
AT1G20840	tonoplast monosaccharide transporter1
AT2G26520	0
AT5G42350	Galactose oxidase/kelch repeat superfamily protein
AT1G36950	RING/U-box superfamily protein
AT2G28570	0
AT3G23800	selenium-binding protein 3
AT2G33400	0
AT4G38840	SAUR-like auxin-responsive protein family
AT4G30825	Tetratricopeptide repeat (TPR)-like superfamily protein
AT5G07670	RNI-like superfamily protein
AT5G43960	Nuclear transport factor 2 (NTF2) family protein with RNA binding (RRM-RBD-RNP motifs) domain
AT5G67350	0
AT3G58020	Chaperone DnaJ-domain superfamily protein
AT4G09020	isoamylase 3
AT4G22360	SWIB complex BAF60b domain-containing protein
AT2G28000	chaperonin-60alpha
AT5G01990	Auxin efflux carrier family protein
AT3G62070	0
AT5G15780	Pollen Ole e 1 allergen and extensin family protein
AT2G29320	NAD(P)-binding Rossmann-fold superfamily protein
AT2G41250	Haloacid dehalogenase-like hydrolase (HAD) superfamily protein
AT1G52160	tRNAse Z3
AT2G28671	0
AT5G63860	Regulator of chromosome condensation (RCC1) family protein
AT1G59710	Protein of unknown function (DUF569)
AT1G66830	Leucine-rich repeat protein kinase family protein
AT3G23230	Integrase-type DNA-binding superfamily protein
AT4G35040	Basic-leucine zipper (bZIP) transcription factor family protein
AT3G01430	0
AT3G57670	C2H2-type zinc finger family protein
AT1G30760	FAD-binding Berberine family protein
AT3G20640	basic helix-loop-helix (bHLH) DNA-binding superfamily protein
AT1G09155	phloem protein 2-B15
AT5G48150	GRAS family transcription factor
AT5G48350	Polynucleotidyl transferase, ribonuclease H-like superfamily protein
AT5G37550	0
AT5G58120	Disease resistance protein (TIR-NBS-LRR class) family
AT1G06460	alpha-crystallin domain 32.1
AT3G24830	Ribosomal protein L13 family protein
AT1G78170	0
AT3G42670	chromatin remodeling 38
AT5G13730	sigma factor 4
AT1G58460	0
AT5G22490	O-acyltransferase (WSD1-like) family protein
AT4G37750	Integrase-type DNA-binding superfamily protein
AT3G46490	2-oxoglutarate (2OG) and Fe(II)-dependent oxygenase superfamily protein
AT5G60260	0
AT2G46100	Nuclear transport factor 2 (NTF2) family protein
AT5G65305	pre-tRNA
AT4G21330	basic helix-loop-helix (bHLH) DNA-binding superfamily protein
AT5G63990	Inositol monophosphatase family protein
AT4G27820	beta glucosidase 9
AT4G15250	B-box type zinc finger protein with CCT domain
AT4G16620	nodulin MtN21 /EamA-like transporter family protein
AT1G47380	Protein phosphatase 2C family protein
AT1G44770	0
AT5G56950	nucleosome assembly protein 1;3
AT5G56150	ubiquitin-conjugating enzyme 30
AT3G61690	nucleotidyltransferases
AT5G49760	Leucine-rich repeat protein kinase family protein
AT2G23030	SNF1-related protein kinase 2.9
AT2G40805	MIR319C; miRNA
AT2G30424	Homeodomain-like superfamily protein
AT4G14746	0
AT2G33760	Pentatricopeptide repeat (PPR) superfamily protein
AT3G23530	Cyclopropane-fatty-acyl-phospholipid synthase
AT3G16410	nitrile specifier protein 4
AT3G50270	HXXXD-type acyl-transferase family protein
AT1G08710	F-box family protein
AT5G01270	carboxyl-terminal domain (ctd) phosphatase-like 2
AT3G45260	C2H2-like zinc finger protein
AT2G41310	response regulator 3
AT4G20310	Peptidase M50 family protein
AT5G49840	ATP-dependent Clp protease
AT3G49700	1-aminocyclopropane-1-carboxylate synthase 9
AT1G03820	0
AT1G14640	SWAP (Suppressor-of-White-APricot)/surp domain-containing protein
AT4G03110	RNA-binding protein-defense related 1
AT1G44641	transposable element gene
AT2G40970	Homeodomain-like superfamily protein
AT4G17800	Predicted AT-hook DNA-binding family protein
AT2G02870	Galactose oxidase/kelch repeat superfamily protein
AT5G60460	Preprotein translocase Sec, Sec61-beta subunit protein
AT1G60450	galactinol synthase 7
AT4G00900	ER-type Ca2+-ATPase 2
AT3G46120	purple acid phosphatase 19
AT1G31580	ECS1
AT3G02170	longifolia2
AT3G43200	0
AT4G11040	Protein phosphatase 2C family protein
AT4G22020	0
AT3G14830	0
AT3G27350	0
AT5G26060	Plant self-incompatibility protein S1 family
AT5G58340	myb-like HTH transcriptional regulator family protein
AT2G18140	Peroxidase superfamily protein
AT3G16190	Isochorismatase family protein
AT3G47510	0
AT4G29310	Protein of unknown function (DUF1005)
AT5G22070	Core-2/I-branching beta-1,6-N-acetylglucosaminyltransferase family protein
AT1G23270	0
AT3G60070	Major facilitator superfamily protein
AT2G37130	Peroxidase superfamily protein
AT4G16130	arabinose kinase
AT3G56070	rotamase cyclophilin 2
AT5G64110	Peroxidase superfamily protein
AT5G28160	Galactose oxidase/kelch repeat superfamily protein
AT1G16520	0
AT1G48490	Protein kinase superfamily protein
AT4G33220	pectin methylesterase 44
AT3G48370	transposable element gene
AT1G54575	0
AT4G24120	YELLOW STRIPE like 1
AT4G37660	Ribosomal protein L12/ ATP-dependent Clp protease adaptor protein ClpS family protein
AT1G70200	RNA-binding (RRM/RBD/RNP motifs) family protein
AT4G18290	potassium channel in Arabidopsis thaliana 2
AT1G32090	early-responsive to dehydration stress protein (ERD4)
AT3G02470	S-adenosylmethionine decarboxylase
AT1G54000	GDSL-like Lipase/Acylhydrolase superfamily protein
AT5G28642	0
AT3G57540	Remorin family protein
AT1G31910	GHMP kinase family protein
AT5G15820	RING/U-box superfamily protein
AT1G72700	ATPase E1-E2 type family protein / haloacid dehalogenase-like hydrolase family protein
AT4G26000	RNA-binding KH domain-containing protein
AT5G02160	0
AT5G62670	H(+)-ATPase 11
AT5G64510	0
AT2G36860	pre-tRNA
AT1G29160	Dof-type zinc finger DNA-binding family protein
AT1G59870	ABC-2 and Plant PDR ABC-type transporter family protein
AT5G64560	magnesium transporter 9
AT2G22201	0
AT1G08410	P-loop containing nucleoside triphosphate hydrolases superfamily protein
AT2G02955	maternal effect embryo arrest 12
AT5G16470	zinc finger (C2H2 type) family protein
AT3G54450	Major facilitator superfamily protein
AT5G56367	transposable element gene
AT3G14960	Galactosyltransferase family protein
AT1G66230	myb domain protein 20
AT2G34655	0
AT4G17900	PLATZ transcription factor family protein
AT1G14880	PLANT CADMIUM RESISTANCE 1
AT5G13580	ABC-2 type transporter family protein
AT4G04610	APS reductase 1
AT1G36650	transposable element gene
AT3G52310	ABC-2 type transporter family protein
AT1G78980	STRUBBELIG-receptor family 5
AT4G24350	Phosphorylase superfamily protein
AT1G43765	other RNA
AT4G17770	trehalose phosphatase/synthase 5
AT1G60440	pantothenate kinase 1
AT4G27070	tryptophan synthase beta-subunit 2
AT1G48360	zinc ion binding;nucleic acid binding;hydrolases, acting on acid anhydrides, in phosphorus-containing anhydrides
AT3G63200	PATATIN-like protein 9
AT4G04460	Saposin-like aspartyl protease family protein
AT3G09080	Transducin/WD40 repeat-like superfamily protein
AT4G33430	BRI1-associated receptor kinase
AT5G53570	Ypt/Rab-GAP domain of gyp1p superfamily protein
AT5G05050	Cysteine proteinases superfamily protein
AT1G63090	phloem protein 2-A11
AT1G11450	nodulin MtN21 /EamA-like transporter family protein
AT5G01370	ALC-interacting protein 1
AT1G74000	strictosidine synthase 3
AT4G36550	ARM repeat superfamily protein
AT1G18540	Ribosomal protein L6 family protein
AT2G02470	alfin-like 6
AT4G17505	Protein of Unknown Function (DUF239)
AT5G05810	RING/U-box superfamily protein
AT4G20365	transposable element gene
AT1G49190	response regulator 19
AT5G42730	0
AT3G16430	jacalin-related lectin 31
AT3G26805	0
AT2G33840	Tyrosyl-tRNA synthetase, class Ib, bacterial/mitochondrial
AT1G26300	BSD domain-containing protein
AT5G14890	NHL domain-containing protein
AT2G18780	F-box and associated interaction domains-containing protein
AT5G62720	Integral membrane HPP family protein
AT5G47225	transposable element gene
AT1G47540	Scorpion toxin-like knottin superfamily protein
AT1G60050	Nodulin MtN21 /EamA-like transporter family protein
AT5G18610	Protein kinase superfamily protein
AT5G52820	WD-40 repeat family protein / notchless protein, putative
AT3G26730	RING/U-box superfamily protein
AT4G23390	Protein of Unknown Function (DUF239)
AT5G13300	ARF GTPase-activating protein
AT5G67520	adenosine-5'-phosphosulfate (APS) kinase 4
AT5G45720	AAA-type ATPase family protein
AT1G02190	Fatty acid hydroxylase superfamily
AT4G03115	Mitochondrial substrate carrier family protein
AT5G38230	transposable element gene
AT1G70944	0
AT5G65170	VQ motif-containing protein
AT1G49030	PLAC8 family protein
AT4G16045	TRAF-like superfamily protein
AT1G49850	RING/U-box superfamily protein
AT2G30020	Protein phosphatase 2C family protein
AT5G62430	cycling DOF factor 1
AT4G23980	auxin response factor 9
AT2G46140	Late embryogenesis abundant protein
AT1G14280	phytochrome kinase substrate 2
AT2G33880	homeobox-3
AT4G17410	DWNN domain, a CCHC-type zinc finger
AT1G21395	0
AT3G54130	Josephin family protein
AT5G60630	0
AT4G28000	P-loop containing nucleoside triphosphate hydrolases superfamily protein
AT1G68526	0
AT3G26750	0
AT3G15530	S-adenosyl-L-methionine-dependent methyltransferases superfamily protein
AT2G30220	GDSL-like Lipase/Acylhydrolase family protein
AT1G32540	lsd one like 1
AT5G64710	Putative endonuclease or glycosyl hydrolase
AT5G12010	0
AT3G44610	Protein kinase superfamily protein
AT1G07135	glycine-rich protein
AT2G41190	Transmembrane amino acid transporter family protein
AT1G04650	0
AT4G35480	RING-H2 finger A3B
AT4G16500	Cystatin/monellin superfamily protein
AT4G30290	xyloglucan endotransglucosylase/hydrolase 19
AT1G54090	exocyst subunit exo70 family protein D2
AT1G26771	0
AT3G60310	0
AT1G16260	Wall-associated kinase family protein
AT1G35910	Haloacid dehalogenase-like hydrolase (HAD) superfamily protein
AT3G50350	Protein of unknown function (DUF1685)
AT3G25960	Pyruvate kinase family protein
[truncated: 946 more rows]

## Sheet: unique in ChIP-chip
Supplementary Dataset S2
850 elements included exclusively in "ChIP-chip":
AT1G02210	NAC (No Apical Meristem) domain transcriptional regulator superfamily protein
AT1G02360	Chitinase family protein
AT1G02500	S-adenosylmethionine synthetase 1
AT1G02670	P-loop containing nucleoside triphosphate hydrolases superfamily protein
AT1G02990	0
AT1G03040	basic helix-loop-helix (bHLH) DNA-binding superfamily protein
AT1G03140	splicing factor Prp18 family protein
AT1G03160	FZO-like
AT1G03170	Protein of unknown function (DUF3049)
AT1G03220	Eukaryotic aspartyl protease family protein
AT1G03310	debranching enzyme 1
AT1G03560	Pentatricopeptide repeat (PPR-like) superfamily protein
AT1G03930	dual specificity kinase 1
AT1G04050	homolog of SU(var)3-9 1
AT1G04130	Tetratricopeptide repeat (TPR)-like superfamily protein
AT1G04150	C2 calcium/lipid-binding plant phosphoribosyltransferase family protein
AT1G04310	ethylene response sensor 2
AT1G04580	aldehyde oxidase 4
AT1G04684	0
AT1G04710	peroxisomal 3-ketoacyl-CoA thiolase 4
AT1G04820	tubulin alpha-4 chain
AT1G04940	translocon at the inner envelope membrane of chloroplasts 20
AT1G05020	ENTH/ANTH/VHS superfamily protein
AT1G05060	0
AT1G05080	F-box/RNI-like/FBD-like domains-containing protein
AT1G05136	0
AT1G05577	Domain of unknown function (DUF966)
AT1G05700	Leucine-rich repeat transmembrane protein kinase protein
AT1G05810	RAB GTPase homolog A5E
AT1G05850	Chitinase family protein
AT1G06475	0
AT1G06570	phytoene desaturation 1
AT1G06680	photosystem II subunit P-1
AT1G06840	Leucine-rich repeat protein kinase family protein
AT1G07390	receptor like protein 1
AT1G07600	metallothionein 1A
AT1G07620	GTP-binding protein Obg/CgtA
AT1G07690	0
AT1G07760	pre-tRNA
AT1G07900	LOB domain-containing protein 1
AT1G07930	GTP binding Elongation factor Tu family protein
AT1G07940	GTP binding Elongation factor Tu family protein
AT1G08130	DNA ligase 1
AT1G08180	0
AT1G08280	Glycosyltransferase family 29 (sialyltransferase) family protein
AT1G08570	atypical CYS HIS rich thioredoxin 4
AT1G09176	0
AT1G09560	germin-like protein 5
AT1G09580	emp24/gp25L/p24 family/GOLD family protein
AT1G09840	shaggy-like protein kinase 41
AT1G09940	Glutamyl-tRNA reductase family protein
AT1G10090	Early-responsive to dehydration stress protein (ERD4)
AT1G10520	DNA polymerase lambda (POLL)
AT1G10540	nucleobase-ascorbate transporter 8
AT1G10700	phosphoribosyl pyrophosphate (PRPP) synthase 3
AT1G10840	translation initiation factor 3 subunit H1
AT1G11200	Protein of unknown function (DUF300)
AT1G11260	sugar transporter 1
AT1G11660	heat shock protein 70 (Hsp 70) family protein
AT1G11840	glyoxalase I homolog
AT1G11950	Transcription factor jumonji (jmjC) domain-containing protein
AT1G12120	Plant protein of unknown function (DUF863)
AT1G12320	Protein of unknown function (DUF1442)
AT1G13000	Protein of unknown function (DUF707)
---	#N/A
AT1G13700	6-phosphogluconolactonase 1
AT1G13720	pre-tRNA
AT1G13760	0
AT1G14380	IQ-domain 28
AT1G14620	decoy
AT1G15010	0
AT1G15040	Class I glutamine amidotransferase-like superfamily protein
AT1G15165	RING/FYVE/PHD zinc finger superfamily protein
AT1G15260	0
AT1G15400	0
AT1G15415	0
AT1G15750	Transducin family protein / WD-40 repeat family protein
AT1G15800	0
AT1G16420	metacaspase 8
AT1G16740	Ribosomal protein L20
AT1G17090	0
AT1G17120	cationic amino acid transporter 8
AT1G17230	Leucine-rich receptor-like protein kinase family protein
AT1G17360	0
AT1G17495	transposable element gene
AT1G17830	Protein of unknown function (DUF789)
AT1G18160	Protein kinase superfamily protein
AT1G18370	ATP binding microtubule motor family protein
AT1G18470	Transmembrane Fragile-X-F-associated protein
AT1G18620	0
AT1G18650	plasmodesmata callose-binding protein 3
AT1G18740	Protein of unknown function (DUF793)
AT1G18770	RING/U-box superfamily protein
AT1G18850	0
AT1G19190	alpha/beta-Hydrolases superfamily protein
AT1G19500	0
AT1G19560	0
AT1G19660	Wound-responsive family protein
AT1G20010	tubulin beta-5 chain
AT1G20405	0
AT1G20440	cold-regulated 47
AT1G20930	cyclin-dependent kinase B2;2
AT1G20980	squamosa promoter binding protein-like 14
AT1G21110	O-methyltransferase family protein
AT1G21380	Target of Myb protein 1
AT1G21420	pre-tRNA
AT1G21450	SCARECROW-like 1
AT1G21750	PDI-like 1-1
AT1G22060	0
AT1G22170	Phosphoglycerate mutase family protein
AT1G22280	phytochrome-associated protein phosphatase type 2C
AT1G22403	other RNA
AT1G22560	transposable element gene
AT1G22580	transposable element gene
AT1G22830	Tetratricopeptide repeat (TPR)-like superfamily protein
AT1G23010	Cupredoxin superfamily protein
AT1G23110	0
AT1G23710	Protein of unknown function (DUF1645)
AT1G23880	NHL domain-containing protein
AT1G24140	Matrixin family protein
AT1G24150	formin homologue 4
AT1G24625	zinc finger protein 7
AT1G24706	THO2
AT1G25275	0
AT1G25290	RHOMBOID-like protein 10
AT1G25360	Pentatricopeptide repeat (PPR) superfamily protein
AT1G26160	Metal-dependent phosphohydrolase
AT1G26960	homeobox protein 23
AT1G27190	Leucine-rich repeat protein kinase family protein
AT1G27480	alpha/beta-Hydrolases superfamily protein
AT1G27500	Tetratricopeptide repeat (TPR)-like superfamily protein
AT1G27700	Syntaxin/t-SNARE family protein
AT1G27730	salt tolerance zinc finger
AT1G27890	Polynucleotidyl transferase, ribonuclease H-like superfamily protein
AT1G27950	glycosylphosphatidylinositol-anchored lipid protein transfer 1
AT1G27970	nuclear transport factor 2B
AT1G28250	0
AT1G28350	Nucleotidylyl transferase superfamily protein
AT1G29150	non-ATPase subunit 9
AT1G29240	Protein of unknown function (DUF688)
AT1G29300	Plant protein of unknown function (DUF641)
AT1G30110	nudix hydrolase homolog 25
AT1G30250	0
AT1G30380	photosystem I subunit K
AT1G30730	FAD-binding Berberine family protein
AT1G30810	Transcription factor jumonji (jmj) family protein / zinc finger (C5HC2 type) family protein
AT1G31817	Ribosomal L18p/L5e family protein
AT1G31885	NOD26-like intrinsic protein 3;1
AT1G32160	Protein of unknown function (DUF760)
AT1G32170	xyloglucan endotransglucosylase/hydrolase 30
AT1G32200	phospholipid/glycerol acyltransferase family protein
AT1G32230	WWE protein-protein interaction domain protein family
AT1G32410	Vacuolar protein sorting 55 (VPS55) family protein
AT1G32510	NAC domain containing protein 11
AT1G32550	2Fe-2S ferredoxin-like superfamily protein
AT1G32560	Late embryogenesis abundant protein, group 1 protein
AT1G33230	TMPIT-like protein
AT1G33440	Major facilitator superfamily protein
AT1G33590	Leucine-rich repeat (LRR) family protein
AT1G33610	Leucine-rich repeat (LRR) family protein
AT1G33970	P-loop containing nucleoside triphosphate hydrolases superfamily protein
AT1G34370	C2H2 and C2HC zinc fingers superfamily protein
AT1G35230	arabinogalactan protein 5
AT1G35430	0
AT1G36610	transposable element gene
AT1G45688	0
AT1G45976	S-ribonuclease binding protein 1
AT1G47750	peroxin 11A
AT1G48315	other RNA
AT1G49200	RING/U-box superfamily protein
AT1G49740	PLC-like phosphodiesterases superfamily protein
AT1G49760	poly(A) binding protein 8
AT1G49870	0
AT1G50480	10-formyltetrahydrofolate synthetase
AT1G52330	Late embryogenesis abundant (LEA) hydroxyproline-rich glycoprotein family
AT1G52347	other RNA
AT1G52570	phospholipase D alpha 2
AT1G52600	Peptidase S24/S26A/S26B/S26C family protein
AT1G52890	NAC domain containing protein 19
AT1G53170	ethylene response factor 8
AT1G53380	Plant protein of unknown function (DUF641)
AT1G53580	glyoxalase II 3
AT1G54270	eif4a-2
AT1G55110	indeterminate(ID)-domain 7
AT1G55210	Disease resistance-responsive (dirigent-like protein) family protein
AT1G55365	0
AT1G55475	0
AT1G55490	chaperonin 60 beta
AT1G55740	seed imbibition 1
AT1G55810	uridine kinase-like 3
AT1G56430	nicotianamine synthase 4
AT1G56550	RhamnoGalacturonan speci&#64257;c Xylosyltransferase 1
AT1G56560	Plant neutral invertase family protein
AT1G58030	cationic amino acid transporter 2
AT1G58200	MSCS-like 3
AT1G59910	Actin-binding FH2 (formin homology 2) family protein
AT1G60760	Plant invertase/pectin methylesterase inhibitor superfamily protein
AT1G60800	NSP-interacting kinase 3
AT1G62310	transcription factor jumonji (jmjC) domain-containing protein
AT1G62710	beta vacuolar processing enzyme
AT1G63020	nuclear RNA polymerase D1A
AT1G63140	O-methyltransferase family protein
AT1G63930	from the Czech 'roh' meaning 'corner'
AT1G65880	benzoyloxyglucosinolate 1
AT1G66260	RNA-binding (RRM/RBD/RNP motifs) family protein
AT1G67540	0
AT1G67750	Pectate lyase family protein
AT1G67890	PAS domain-containing protein tyrosine kinase family protein
AT1G68360	C2H2 and C2HC zinc fingers superfamily protein
AT1G68620	alpha/beta-Hydrolases superfamily protein
AT1G68660	Ribosomal protein L12/ ATP-dependent Clp protease adaptor protein ClpS family protein
AT1G68670	myb-like transcription factor family protein
AT1G68820	Transmembrane Fragile-X-F-associated protein
AT1G69252	other RNA
AT1G69310	WRKY DNA-binding protein 57
AT1G69320	CLAVATA3/ESR-RELATED 10
AT1G69570	Dof-type zinc finger DNA-binding family protein
AT1G70180	Sterile alpha motif (SAM) domain-containing protein
AT1G70230	TRICHOME BIREFRINGENCE-LIKE 27
AT1G70480	Domain of unknown function (DUF220)
AT1G70520	cysteine-rich RLK (RECEPTOR-like protein kinase) 2
AT1G70540	Plant invertase/pectin methylesterase inhibitor superfamily protein
AT1G70949	0
AT1G71710	DNAse I-like superfamily protein
AT1G71960	ATP-binding casette family G25
AT1G72270	0
AT1G72416	Chaperone DnaJ-domain superfamily protein
AT1G72450	jasmonate-zim-domain protein 6
AT1G72600	hydroxyproline-rich glycoprotein family protein
AT1G72750	translocase inner membrane subunit 23-2
AT1G73480	alpha/beta-Hydrolases superfamily protein
AT1G73600	S-adenosyl-L-methionine-dependent methyltransferases superfamily protein
AT1G73680	alpha dioxygenase
AT1G73770	0
AT1G74030	enolase 1
AT1G74130	Rhomboid-related intramembrane serine protease family protein
AT1G74448	0
AT1G74840	Homeodomain-like superfamily protein
AT1G74860	0
AT1G74910	ADP-glucose pyrophosphorylase family protein
AT1G75020	lysophosphatidyl acyltransferase 4
AT1G75180	Erythronate-4-phosphate dehydrogenase family protein
AT1G75240	homeobox protein 33
AT1G75295	other RNA
AT1G75440	ubiquitin-conjugating enzyme 16
AT1G76080	chloroplastic drought-induced stress protein of 32 kD
AT1G76160	SKU5 similar 5
AT1G76185	0
AT1G76230	0
AT1G76250	0
AT1G76320	FAR1-related sequence 4
AT1G76520	Auxin efflux carrier family protein
AT1G76580	Squamosa promoter-binding protein-like (SBP domain) transcription factor family protein
AT1G76590	PLATZ transcription factor family protein
AT1G76940	RNA-binding (RRM/RBD/RNP motifs) family protein
AT1G76990	ACT domain repeat 3
AT1G77400	0
AT1G77640	Integrase-type DNA-binding superfamily protein
AT1G77730	Pleckstrin homology (PH) domain superfamily protein
AT1G77840	Translation initiation factor IF2/IF5
AT1G78240	S-adenosyl-L-methionine-dependent methyltransferases superfamily protein
AT1G78420	RING/U-box superfamily protein
AT1G78590	NAD(H) kinase 3
AT1G78650	DNA-directed DNA polymerases
AT1G78700	BES1/BZR1 homolog 4
AT1G78860	D-mannose binding lectin protein with Apple-like carbohydrate-binding domain
AT1G79010	Alpha-helical ferredoxin
AT1G79550	phosphoglycerate kinase
AT1G79630	Protein phosphatase 2C family protein
AT1G80250	pre-tRNA
AT1G80290	Nucleotide-diphospho-sugar transferases superfamily protein
AT1G80300	nucleotide transporter 1
AT1G80450	VQ motif-containing protein
AT1G80490	TOPLESS-related 1
AT1G80500	SNARE-like superfamily protein
AT1G80530	Major facilitator superfamily protein
AT1G80780	Polynucleotidyl transferase, ribonuclease H-like superfamily protein
AT1G80831	0
AT2G01610	Plant invertase/pectin methylesterase inhibitor superfamily protein
AT2G03250	EXS (ERD1/XPR1/SYG1) family protein
AT2G03350	Protein of unknown function, DUF538
AT2G04480	0
AT2G06050	oxophytodienoate-reductase 3
AT2G14210	AGAMOUS-like 44
AT2G14790	transposable element gene
AT2G14890	arabinogalactan protein 9
AT2G16870	Disease resistance protein (TIR-NBS-LRR class) family
AT2G17560	high mobility group B4
AT2G19210	Leucine-rich repeat transmembrane protein kinase protein
AT2G19830	SNF7 family protein
AT2G22420	Peroxidase superfamily protein
AT2G22780	peroxisomal NAD-malate dehydrogenase 1
AT2G23430	Cyclin-dependent kinase inhibitor family protein
AT2G23680	Cold acclimation protein WCOR413 family
AT2G26330	Leucine-rich receptor-like protein kinase family protein
AT2G26560	phospholipase A 2A
AT2G26670	Plant haem oxygenase (decyclizing) family protein
AT2G26770	plectin-related
AT2G28830	PLANT U-BOX 12
AT2G28840	XB3 ortholog 1 in Arabidopsis thaliana
AT2G29250	Concanavalin A-like lectin protein kinase family protein
AT2G30100	pentatricopeptide (PPR) repeat-containing protein
AT2G30150	UDP-Glycosyltransferase superfamily protein
AT2G30500	Kinase interacting (KIP1-like) family protein
AT2G30530	0
AT2G31750	UDP-glucosyl transferase 74D1
AT2G32670	vesicle-associated membrane protein 725
AT2G32680	receptor like protein 23
AT2G32930	zinc finger nuclease 2
AT2G33330	plasmodesmata-located protein 3
AT2G33509	0
AT2G33585	0
AT2G34070	TRICHOME BIREFRINGENCE-LIKE 37
AT2G35290	0
AT2G35470	0
AT2G35800	mitochondrial substrate carrier family protein
AT2G35920	RNA helicase family protein
AT2G35930	plant U-box 23
AT2G36340	DNA-binding storekeeper protein-related transcriptional regulator
AT2G36950	Heavy metal transport/detoxification superfamily protein
AT2G37970	SOUL heme-binding family protein
AT2G38250	Homeodomain-like superfamily protein
AT2G38370	Plant protein of unknown function (DUF827)
AT2G39130	Transmembrane amino acid transporter family protein
AT2G39270	P-loop containing nucleoside triphosphate hydrolases superfamily protein
AT2G39360	Protein kinase superfamily protein
AT2G40410	Staphylococcal nuclease homologue
AT2G40450	BTB/POZ domain-containing protein
AT2G40620	Basic-leucine zipper (bZIP) transcription factor family protein
AT2G40720	Tetratricopeptide repeat (TPR)-like superfamily protein
AT2G41430	dehydration-induced protein (ERD15)
AT2G41550	Rho termination factor
AT2G41905	0
AT2G42260	uv-b-insensitive 4
AT2G42300	basic helix-loop-helix (bHLH) DNA-binding superfamily protein
AT2G42690	alpha/beta-Hydrolases superfamily protein
AT2G42970	pre-tRNA
AT2G43340	Protein of unknown function (DUF1685)
AT2G43780	0
AT2G43870	Pectin lyase-like superfamily protein
AT2G43920	S-adenosyl-L-methionine-dependent methyltransferases superfamily protein
AT2G44450	beta glucosidase 15
AT2G44660	ALG6, ALG8 glycosyltransferase family
AT2G44670	Protein of unknown function (DUF581)
AT2G44820	0
AT2G44950	histone mono-ubiquitination 1
AT2G45126	0
AT2G45260	Plant protein of unknown function (DUF641)
AT2G45880	beta-amylase 7
AT2G45910	U-box domain-containing protein kinase family protein
AT2G46520	cellular apoptosis susceptibility protein, putative / importin-alpha re-exporter, putative
AT2G46580	Pyridoxamine 5'-phosphate oxidase family protein
AT2G46600	Calcium-binding EF-hand family protein
AT2G46660	cytochrome P450, family 78, subfamily A, polypeptide 6
AT2G47180	galactinol synthase 1
AT2G47190	myb domain protein 2
AT2G47650	UDP-xylose synthase 4
AT2G47790	Transducin/WD40 repeat-like superfamily protein
AT2G47844	0
AT2G48040	#N/A
AT3G01300	Protein kinase superfamily protein
AT3G01480	cyclophilin 38
AT3G01640	glucuronokinase G
AT3G01810	0
AT3G02468	conserved peptide upstream open reading frame 9
AT3G02800	Tyrosine phosphatase family protein
AT3G02870	Inositol monophosphatase family protein
AT3G03250	UDP-GLUCOSE PYROPHOSPHORYLASE 1
AT3G03310	lecithin:cholesterol acyltransferase 3
AT3G03770	Leucine-rich repeat protein kinase family protein
AT3G04120	glyceraldehyde-3-phosphate dehydrogenase C subunit 1
AT3G05360	receptor like protein 30
AT3G05510	Phospholipid/glycerol acyltransferase family protein
AT3G05530	regulatory particle triple-A ATPase 5A
AT3G06070	0
AT3G06140	RING/U-box superfamily protein
AT3G06510	Glycosyl hydrolase superfamily protein
AT3G07960	Phosphatidylinositol-4-phosphate 5-kinase family protein
AT3G08590	Phosphoglycerate mutase, 2,3-bisphosphoglycerate-independent
AT3G08730	protein-serine kinase 1
AT3G09520	exocyst subunit exo70 family protein H4
AT3G09630	Ribosomal protein L4/L1 family
AT3G09920	phosphatidyl inositol monophosphate 5 kinase
AT3G10330	Cyclin-like family protein
AT3G10420	P-loop containing nucleoside triphosphate hydrolases superfamily protein
AT3G10570	cytochrome P450, family 77, subfamily A, polypeptide 6
AT3G10760	Homeodomain-like superfamily protein
AT3G10815	RING/U-box superfamily protein
AT3G10960	AZA-guanine resistant1
AT3G10985	senescence associated gene 20
AT3G11160	0
AT3G11420	Protein of unknown function (DUF604)
AT3G11490	rac GTPase activating protein
AT3G12120	fatty acid desaturase 2
AT3G12320	0
AT3G12965	other RNA
AT3G13650	Disease resistance-responsive (dirigent-like protein) family protein
AT3G14110	Tetratricopeptide repeat (TPR)-like superfamily protein
AT3G14750	0
AT3G14840	Leucine-rich repeat transmembrane protein kinase
AT3G14860	NHL domain-containing protein
AT3G14880	0
AT3G14990	Class I glutamine amidotransferase-like superfamily protein
AT3G15095	0
AT3G15115	0
AT3G15400	anther 20
AT3G15510	NAC domain containing protein 2
AT3G15520	Cyclophilin-like peptidyl-prolyl cis-trans isomerase family protein
AT3G15710	Peptidase S24/S26A/S26B/S26C family protein
AT3G15880	WUS-interacting protein 2
AT3G15980	Coatomer, beta' subunit
AT3G16180	Major facilitator superfamily protein
AT3G16510	Calcium-dependent lipid-binding (CaLB domain) family protein
AT3G16560	Protein phosphatase 2C family protein
AT3G16830	TOPLESS-related 2
AT3G16870	GATA transcription factor 17
AT3G17310	S-adenosyl-L-methionine-dependent methyltransferases superfamily protein
AT3G17390	S-adenosylmethionine synthetase family protein
AT3G17810	pyrimidine 1
AT3G17850	Protein kinase superfamily protein
AT3G17950	0
AT3G18070	beta glucosidase 43
AT3G18310	0
AT3G18485	iaa-leucine resistant 2
AT3G19100	Protein kinase superfamily protein
AT3G19390	Granulin repeat cysteine protease family protein
AT3G20310	ethylene response factor 7
AT3G20600	Late embryogenesis abundant (LEA) hydroxyproline-rich glycoprotein family
AT3G21550	DUF679 domain membrane protein 2
AT3G22425	imidazoleglycerol-phosphate dehydratase
AT3G22830	heat shock transcription factor A6B
AT3G23140	C2H2 and C2HC zinc fingers superfamily protein
AT3G24503	aldehyde dehydrogenase 2C4
AT3G25620	ABC-2 type transporter family protein
AT3G26830	Cytochrome P450 superfamily protein
AT3G27250	0
AT3G27960	Tetratricopeptide repeat (TPR)-like superfamily protein
AT3G30210	myb domain protein 121
AT3G30300	O-fucosyltransferase family protein
AT3G42790	alfin-like 3
AT3G43300	HOPM interactor 7
AT3G43700	BTB-POZ and MATH domain 6
AT3G44340	clone eighty-four
AT3G44400	Disease resistance protein (TIR-NBS-LRR class) family
AT3G46510	plant U-box 13
AT3G46520	actin-12
AT3G46630	Protein of unknown function (DUF3223)
AT3G46980	phosphate transporter 4;3
AT3G47120	RNA recognition motif (RRM)-containing protein
AT3G47570	Leucine-rich repeat protein kinase family protein
AT3G47830	DNA glycosylase superfamily protein
AT3G47965	0
AT3G48050	BAH domain ;TFIIS helical bundle-like domain
AT3G48060	BAH domain ;TFIIS helical bundle-like domain
AT3G48510	0
AT3G48790	Pyridoxal phosphate (PLP)-dependent transferases superfamily protein
AT3G49160	pyruvate kinase family protein
AT3G49530	NAC domain containing protein 62
AT3G49580	response to low sulfur 1
AT3G49730	Tetratricopeptide repeat (TPR)-like superfamily protein
AT3G49744	0
AT3G49930	C2H2 and C2HC zinc fingers superfamily protein
AT3G49950	GRAS family transcription factor
AT3G50660	Cytochrome P450 superfamily protein
AT3G50830	cold-regulated 413-plasma membrane 2
AT3G50850	Putative methyltransferase family protein
AT3G51400	Arabidopsis protein of unknown function (DUF241)
AT3G51820	UbiA prenyltransferase family protein
AT3G52090	DNA-directed RNA polymerase, RBP11-like
AT3G52285	pre-tRNA
AT3G52470	Late embryogenesis abundant (LEA) hydroxyproline-rich glycoprotein family
AT3G52710	0
AT3G53380	Concanavalin A-like lectin protein kinase family protein
AT3G53550	FBD-like domain family protein
AT3G53720	cation/H+ exchanger 20
AT3G53740	Ribosomal protein L36e family protein
AT3G53780	RHOMBOID-like protein 4
AT3G53800	Fes1B
AT3G53830	Regulator of chromosome condensation (RCC1) family protein
AT3G53850	Uncharacterised protein family (UPF0497)
AT3G53990	Adenine nucleotide alpha hydrolases-like superfamily protein
AT3G54200	Late embryogenesis abundant (LEA) hydroxyproline-rich glycoprotein family
AT3G54810	Plant-specific GATA-type zinc finger transcription factor family protein
AT3G54900	CAX interacting protein 1
AT3G54950	patatin-like protein 6
AT3G55460	SC35-like splicing factor 30
AT3G55850	Amidohydrolase family
AT3G56080	S-adenosyl-L-methionine-dependent methyltransferases superfamily protein
AT3G56360	0
AT3G56480	myosin heavy chain-related
AT3G56800	calmodulin 3
AT3G56810	0
AT3G56880	VQ motif-containing protein
AT3G57062	0
AT3G57072	0
AT3G57380	Glycosyltransferase family 61 protein
AT3G57520	seed imbibition 2
AT3G57530	calcium-dependent protein kinase 32
AT3G57790	Pectin lyase-like superfamily protein
AT3G58070	C2H2 and C2HC zinc fingers superfamily protein
AT3G58100	plasmodesmata callose-binding protein 5
AT3G58790	galacturonosyltransferase 15
AT3G59050	polyamine oxidase 3
AT3G60075	pre-tRNA
AT3G60080	RING/U-box superfamily protein
AT3G60630	GRAS family transcription factor
AT3G60820	N-terminal nucleophile aminohydrolases (Ntn hydrolases) superfamily protein
AT3G61010	Ferritin/ribonucleotide reductase-like family protein
AT3G61440	cysteine synthase C1
AT3G61571	0
AT3G61580	Fatty acid/sphingolipid desaturase
AT3G61630	cytokinin response factor 6
AT3G61680	alpha/beta-Hydrolases superfamily protein
AT3G61897	MIR166/MIR166B; miRNA
AT3G62270	HCO3- transporter family
AT3G62499	YTH family protein
AT3G62630	Protein of unknown function (DUF1645)
AT3G63020	Protein of unknown function (DUF3049)
AT3G63210	Protein of unknown function (DUF581)
AT3G63460	transducin family protein / WD-40 repeat family protein
AT3G63500	Protein of unknown function (DUF1423)
AT4G00430	plasma membrane intrinsic protein 1;4
AT4G00580	COP1-interacting protein-related
AT4G00650	FRIGIDA-like protein
AT4G00710	BR-signaling kinase 3
AT4G00730	Homeobox-leucine zipper family protein / lipid-binding START domain-containing protein
AT4G01070	UDP-Glycosyltransferase superfamily protein
AT4G01220	Nucleotide-diphospho-sugar transferase family protein
AT4G01290	0
AT4G01671	0
AT4G01870	tolB protein-related
AT4G01940	NFU domain protein 1
AT4G01980	transposable element gene
AT4G02070	MUTS homolog 6
AT4G02590	basic helix-loop-helix (bHLH) DNA-binding superfamily protein
AT4G02890	Ubiquitin family protein
AT4G03010	RNI-like superfamily protein
AT4G03113	0
AT4G03420	Protein of unknown function (DUF789)
AT4G03435	pre-tRNA
AT4G03510	RING membrane-anchor 1
AT4G04560	transposable element gene
AT4G04600	transposable element gene
AT4G04720	calcium-dependent protein kinase 21
AT4G04830	methionine sulfoxide reductase B5
AT4G05320	polyubiquitin 10
AT4G08160	glycosyl hydrolase family 10 protein / carbohydrate-binding domain-containing protein
AT4G08920	cryptochrome 1
AT4G09760	Protein kinase superfamily protein
AT4G11280	1-aminocyclopropane-1-carboxylic acid (acc) synthase 6
AT4G11600	glutathione peroxidase 6
AT4G12290	Copper amine oxidase family protein
AT4G12610	transcription activators;DNA binding;RNA polymerase II transcription factors;catalytics;transcription initiation factors
AT4G13195	CLAVATA3/ESR-RELATED 44
AT4G13330	S-adenosyl-L-methionine-dependent methyltransferases superfamily protein
AT4G13360	ATP-dependent caseinolytic (Clp) protease/crotonase family protein
AT4G13530	0
AT4G13610	DNA (cytosine-5-)-methyltransferase family protein
AT4G13750	Histidine kinase-, DNA gyrase B-, and HSP90-like ATPase family protein
AT4G15210	beta-amylase 5
AT4G15260	UDP-Glycosyltransferase superfamily protein
AT4G15545	0
AT4G16550	HSP20-like chaperone
AT4G17098	other RNA
AT4G17450	transposable element gene
AT4G18170	WRKY DNA-binding protein 28
AT4G18205	Nucleotide-sugar transporter family protein
AT4G18220	Drug/metabolite transporter superfamily protein
AT4G18710	Protein kinase superfamily protein
AT4G18890	BES1/BZR1 homolog 3
AT4G19430	0
AT4G19650	Mitochondrial transcription termination factor family protein
AT4G19820	Glycosyl hydrolase family protein with chitinase insertion domain
AT4G19860	alpha/beta-Hydrolases superfamily protein
AT4G19970	0
AT4G20140	Leucine-rich repeat transmembrane protein kinase
AT4G21070	breast cancer susceptibility1
AT4G21110	G10 family protein
AT4G21610	lsd one like 2
AT4G21690	gibberellin 3-oxidase 3
AT4G21926	0
AT4G21940	calcium-dependent protein kinase 15
AT4G21980	Ubiquitin-like superfamily protein
AT4G22470	protease inhibitor/seed storage/lipid transfer protein (LTP) family protein
AT4G22570	adenine phosphoribosyl transferase 3
AT4G22770	AT hook motif DNA-binding family protein
AT4G23100	glutamate-cysteine ligase
AT4G23103	0
AT4G23220	cysteine-rich RLK (RECEPTOR-like protein kinase) 14
AT4G23460	Adaptin family protein
AT4G23840	Leucine-rich repeat (LRR) family protein
AT4G23885	0
AT4G23990	cellulose synthase like G3
AT4G24020	NIN like protein 7
AT4G24110	0
AT4G24280	chloroplast heat shock protein 70-1
AT4G24380	0
AT4G24660	homeobox protein 22
AT4G24670	tryptophan aminotransferase related 2
AT4G24740	FUS3-complementing gene 2
AT4G24780	Pectin lyase-like superfamily protein
AT4G24810	Protein kinase superfamily protein
AT4G24960	HVA22 homologue D
AT4G24990	Ubiquitin family protein
AT4G25170	Uncharacterised conserved protein (UCP012943)
AT4G25340	FK506 BINDING PROTEIN 53
AT4G25350	EXS (ERD1/XPR1/SYG1) family protein
AT4G25386	0
AT4G26380	Cysteine/Histidine-rich C1 domain family protein
AT4G26400	RING/U-box superfamily protein
AT4G27280	Calcium-binding EF-hand family protein
AT4G27520	early nodulin-like protein 2
AT4G27970	SLAC1 homologue 2
AT4G28100	0
AT4G28260	0
AT4G28290	0
AT4G28490	Leucine-rich receptor-like protein kinase family protein
AT4G28790	basic helix-loop-helix (bHLH) DNA-binding superfamily protein
AT4G28850	xyloglucan endotransglucosylase/hydrolase 26
AT4G29300	low-molecular-weight cysteine-rich 27
AT4G29680	Alkaline-phosphatase-like family protein
AT4G30490	AFG1-like ATPase family protein
AT4G30780	0
AT4G30950	fatty acid desaturase 6
AT4G31340	myosin heavy chain-related
AT4G31550	WRKY DNA-binding protein 11
AT4G31620	Transcriptional factor B3 family protein
AT4G31870	glutathione peroxidase 7
AT4G31970	cytochrome P450, family 82, subfamily C, polypeptide 2
AT4G32460	Protein of unknown function, DUF642
AT4G33080	AGC (cAMP-dependent, cGMP-dependent and protein kinase C) kinase family protein
AT4G33150	lysine-ketoglutarate reductase/saccharopine dehydrogenase bifunctional enzyme
AT4G33660	0
AT4G33940	RING/U-box superfamily protein
AT4G33950	Protein kinase superfamily protein
AT4G33990	Tetratricopeptide repeat (TPR)-like superfamily protein
AT4G34050	S-adenosyl-L-methionine-dependent methyltransferases superfamily protein
AT4G34490	cyclase associated protein 1
AT4G34555	Ribosomal protein S25 family protein
AT4G34810	SAUR-like auxin-responsive protein family
AT4G34960	Cyclophilin-like peptidyl-prolyl cis-trans isomerase family protein
AT4G35070	SBP (S-ribonuclease binding protein) family protein
AT4G35090	catalase 2
AT4G35180	LYS/HIS transporter 7
AT4G35310	calmodulin-domain protein kinase 5
AT4G35580	NAC transcription factor-like 9
AT4G35720	Arabidopsis protein of unknown function (DUF241)
AT4G35750	SEC14 cytosolic factor family protein / phosphoglyceride transfer family protein
AT4G36000	Pathogenesis-related thaumatin superfamily protein
AT4G36050	endonuclease/exonuclease/phosphatase family protein
AT4G36190	Serine carboxypeptidase S28 family protein
AT4G36360	beta-galactosidase 3
AT4G36650	plant-specific TFIIB-related protein
AT4G36700	RmlC-like cupins superfamily protein
AT4G37070	Acyl transferase/acyl hydrolase/lysophospholipase superfamily protein
AT4G37100	Pyridoxal phosphate (PLP)-dependent transferases superfamily protein
AT4G37150	methyl esterase 9
AT4G37240	0
AT4G37250	Leucine-rich repeat protein kinase family protein
AT4G37390	Auxin-responsive GH3 family protein
AT4G37520	Peroxidase superfamily protein
AT4G37550	Acetamidase/Formamidase family protein
AT4G37610	BTB and TAZ domain protein 5
AT4G37800	xyloglucan endotransglucosylase/hydrolase 7
AT4G38430	rho guanyl-nucleotide exchange factor 1
AT4G38710	glycine-rich protein
AT4G39230	NmrA-like negative transcriptional regulator family protein
AT4G39350	cellulose synthase A2
AT4G39520	GTP-binding protein-related
AT4G39800	myo-inositol-1-phosphate synthase 1
AT4G40030	Histone superfamily protein
AT5G01090	Concanavalin A-like lectin family protein
AT5G01200	Duplicated homeodomain-like superfamily protein
AT5G01410	Aldolase-type TIM barrel family protein
AT5G01530	light harvesting complex photosystem II
AT5G01790	0
AT5G01870	Bifunctional inhibitor/lipid-transfer protein/seed storage 2S albumin superfamily protein
AT5G01920	Protein kinase superfamily protein
AT5G01960	RING/U-box superfamily protein
AT5G02120	one helix protein
AT5G02890	HXXXD-type acyl-transferase family protein
AT5G03050	0
AT5G03070	importin alpha isoform 9
AT5G03545	0
AT5G03560	Tetratricopeptide repeat (TPR)-like superfamily protein
AT5G03720	heat shock transcription factor A3
AT5G04240	Zinc finger (C2H2 type) family protein / transcription factor jumonji (jmj) family protein
AT5G04880	0
AT5G04940	SU(VAR)3-9 homolog 1
AT5G05230	RING/U-box superfamily protein
AT5G05250	0
AT5G05490	Rad21/Rec8-like family protein
AT5G05590	phosphoribosylanthranilate isomerase 2
AT5G05820	Nucleotide-sugar transporter family protein
AT5G05940	ROP guanine nucleotide exchange factor 5
AT5G06043	0
AT5G06140	sorting nexin 1
AT5G06570	alpha/beta-Hydrolases superfamily protein
AT5G06800	myb-like HTH transcriptional regulator family protein
AT5G06960	OCS-element binding factor 5
AT5G07770	Actin-binding FH2 protein
AT5G07780	Actin-binding FH2 (formin homology 2) family protein
AT5G07920	diacylglycerol kinase1
AT5G07980	dentin sialophosphoprotein-related
AT5G08391	Protein of unknown function (DUF 3339)
AT5G08565	Transcription initiation Spt4-like protein
AT5G08790	NAC (No Apical Meristem) domain transcriptional regulator superfamily protein
AT5G09430	alpha/beta-Hydrolases superfamily protein
AT5G09711	0
AT5G10170	myo-inositol-1-phosphate synthase 3
AT5G10400	Histone superfamily protein
AT5G11050	myb domain protein 64
AT5G11070	0
AT5G11270	overexpressor of cationic peroxidase 3
AT5G11310	Pentatricopeptide repeat (PPR) superfamily protein
AT5G11425	0
AT5G11470	bromo-adjacent homology (BAH) domain-containing protein
AT5G11650	alpha/beta-Hydrolases superfamily protein
AT5G11740	arabinogalactan protein 15
AT5G11900	Translation initiation factor SUI1 family protein
AT5G11970	Protein of unknown function (DUF3511)
AT5G12330	Lateral root primordium (LRP) protein-related
AT5G12860	dicarboxylate transporter 1
AT5G12990	CLAVATA3/ESR-RELATED 40
AT5G13270	Pentatricopeptide repeat (PPR) superfamily protein
AT5G13400	Major facilitator superfamily protein
AT5G13590	0
AT5G13630	magnesium-chelatase subunit chlH, chloroplast, putative / Mg-protoporphyrin IX chelatase, putative (CHLH)
AT5G13750	zinc induced facilitator-like 1
AT5G14080	Tetratricopeptide repeat (TPR)-like superfamily protein
AT5G14550	Core-2/I-branching beta-1,6-N-acetylglucosaminyltransferase family protein
AT5G14570	high affinity nitrate transporter 2.7
AT5G15490	UDP-glucose 6-dehydrogenase family protein
AT5G15581	0
AT5G15830	basic leucine-zipper 3
AT5G15845	other RNA
AT5G16000	NSP-interacting kinase 1
AT5G16250	0
AT5G17000	Zinc-binding dehydrogenase family protein
AT5G18130	0
AT5G18470	Curculin-like (mannose-binding) lectin family protein
AT5G18540	0
AT5G18590	Galactose oxidase/kelch repeat superfamily protein
AT5G19120	Eukaryotic aspartyl protease family protein
AT5G19290	alpha/beta-Hydrolases superfamily protein
AT5G19770	tubulin alpha-3
AT5G20190	Tetratricopeptide repeat (TPR)-like superfamily protein
AT5G20300	Avirulence induced gene (AIG1) family protein
AT5G21080	Uncharacterized protein
AT5G21990	Tetratricopeptide repeat (TPR)-like superfamily protein
AT5G22920	CHY-type/CTCHY-type/RING-type Zinc finger protein
AT5G23630	phosphate deficiency response 2
AT5G23860	tubulin beta 8
AT5G24470	pseudo-response regulator 5
AT5G24630	double-stranded DNA binding
AT5G24735	other RNA
AT5G25920	0
AT5G27420	carbon/nitrogen insensitive 1
AT5G28840	GDP-D-mannose 3',5'-epimerase
AT5G28888	transposable element gene
AT5G35200	ENTH/ANTH/VHS superfamily protein
AT5G35735	Auxin-responsive family protein
AT5G36980	0
AT5G38210	Protein kinase family protein
AT5G38530	tryptophan synthase beta type 2
AT5G38600	Proline-rich spliceosome-associated (PSP) family protein / zinc knuckle (CCHC-type) family protein
AT5G38980	0
AT5G39670	Calcium-binding EF-hand family protein
AT5G40190	RNA ligase/cyclic nucleotide phosphodiesterase family protein
AT5G40250	RING/U-box superfamily protein
AT5G40340	Tudor/PWWP/MBT superfamily protein
AT5G40770	prohibitin 3
AT5G41950	Tetratricopeptide repeat (TPR)-like superfamily protein
AT5G42100	beta-1,3-glucanase_putative
AT5G42780	homeobox protein 27
AT5G43330	Lactate/malate dehydrogenase family protein
AT5G45276	0
AT5G45810	CBL-interacting protein kinase 19
AT5G46180	ornithine-delta-aminotransferase
AT5G46360	Ca2+ activated outward rectifying K+ channel 3
AT5G46460	Pentatricopeptide repeat (PPR) superfamily protein
AT5G46910	Transcription factor jumonji (jmj) family protein / zinc finger (C5HC2 type) family protein
AT5G47180	Plant VAMP (vesicle-associated membrane protein) family protein
AT5G47380	Protein of unknown function, DUF547
AT5G47520	RAB GTPase homolog A5A
AT5G47600	HSP20-like chaperones superfamily protein
AT5G48200	0
AT5G48850	Tetratricopeptide repeat (TPR)-like superfamily protein
AT5G49300	GATA transcription factor 16
AT5G49510	prefoldin 3
AT5G49730	ferric reduction oxidase 6
AT5G50900	ARM repeat superfamily protein
AT5G50915	basic helix-loop-helix (bHLH) DNA-binding superfamily protein
AT5G50940	RNA-binding KH domain-containing protein
AT5G51110	Transcriptional coactivator/pterin dehydratase
AT5G51845	Defensin-like (DEFL) family protein
AT5G52882	P-loop containing nucleoside triphosphate hydrolases superfamily protein
AT5G53560	cytochrome B5 isoform E
AT5G53830	VQ motif-containing protein
AT5G54270	light-harvesting chlorophyll B-binding protein 3
AT5G54490	pinoid-binding protein 1
AT5G54780	Ypt/Rab-GAP domain of gyp1p superfamily protein
AT5G55470	Na+/H+ (sodium hydrogen) exchanger 3
AT5G55860	Plant protein of unknown function (DUF827)
AT5G56180	actin-related protein 8
AT5G56230	prenylated RAB acceptor 1.G2
AT5G56310	Pentatricopeptide repeat (PPR) superfamily protein
AT5G56530	Protein of Unknown Function (DUF239)
AT5G56880	0
AT5G57030	Lycopene beta/epsilon cyclase protein
AT5G57100	Nucleotide/sugar transporter family protein
AT5G57180	chloroplast import apparatus 2
AT5G57550	xyloglucan endotransglucosylase/hydrolase 25
AT5G57580	Calmodulin-binding protein
AT5G57650	eukaryotic translation initiation factor-related
AT5G57690	diacylglycerol kinase 4
AT5G57785	0
AT5G57910	0
AT5G58140	phototropin 2
AT5G58440	sorting nexin 2A
AT5G58480	O-Glycosyl hydrolases family 17 protein
AT5G58620	zinc finger (CCCH-type) family protein
AT5G59020	Protein of unknown function (DUF3527)
AT5G59450	GRAS family transcription factor
AT5G59760	Protein of unknown function (DUF1635)
AT5G59820	C2H2-type zinc finger family protein
AT5G59910	Histone superfamily protein
AT5G59970	Histone superfamily protein
AT5G60170	RNA binding (RRM/RBD/RNP motifs) family protein
AT5G60400	0
AT5G60910	AGAMOUS-like 8
AT5G61560	U-box domain-containing protein kinase family protein
AT5G61850	floral meristem identity control protein LEAFY (LFY)
AT5G62000	auxin response factor 2
AT5G62130	Per1-like family protein
AT5G62400	0
AT5G62930	SGNH hydrolase-type esterase superfamily protein
AT5G63060	Sec14p-like phosphatidylinositol transfer family protein
AT5G63950	chromatin remodeling 24
AT5G64120	Peroxidase superfamily protein
AT5G64310	arabinogalactan protein 1
AT5G64410	oligopeptide transporter 4
AT5G64630	Transducin/WD40 repeat-like superfamily protein
AT5G64790	O-Glycosyl hydrolases family 17 protein
AT5G64850	0
AT5G65030	0
AT5G66190	ferredoxin-NADP(+)-oxidoreductase 1
AT5G66520	Tetratricopeptide repeat (TPR)-like superfamily protein
AT5G66631	Tetratricopeptide repeat (TPR)-like superfamily protein
AT5G67560	ADP-ribosylation factor-like A1D
