# Supplementary material for: Revisiting AGAMOUS-LIKE15, a Key Somatic Embryogenesis Regulator, Using Next Generation Sequencing Analysis in Arabidopsis
Source: Int J Mol Sci. 2022 Dec 1;23(23):15082. doi: 10.3390/ijms232315082 (PMC9736886; doi:10.3390/ijms232315082)
Supplement: Supplementary file 1 [file ijms-23-15082-s001.zip › Dataset-S3-Col vs 35SAGL15-RNA-seq-SAM SE.xlsx]

## Sheet: Sheet1
Supplementary Dataset S3
Expressed Targets for 35S:AGL15:: Col, SAM SE (RNA-seq)
Gene ID	Gene Description	Fold Change (normalized values)	P-value
AT3G01345	Expressed protein	427.201	0
AT1G14950	Polyketide cyclase/dehydrase and lipid transport superfamily protein	184.861	0.0468661
AT3G21370	beta glucosidase 19	84.9625	0.0416366
AT5G13790	AGAMOUS-like 15	63.8987	0.000426996
AT5G15360	0	57.499	2.51319e-07
AT1G14940	Polyketide cyclase/dehydrase and lipid transport superfamily protein	56.2517	0.00134044
AT3G45290	Seven transmembrane MLO family protein	53.9206	2.25424e-06
AT2G45315	other RNA	49.2042	0.0352876
AT5G20630	germin 3	45.5399	0.000333325
AT4G21650	Subtilase family protein	34.7405	0.00399562
AT1G13670	0	31.104	3.1714e-05
AT3G51240	flavanone 3-hydroxylase	23.0589	9.63674e-14
AT5G38430	Ribulose bisphosphate carboxylase (small chain) family protein	22.898	8.54673e-06
AT5G13930	Chalcone and stilbene synthase family protein	22.5331	1.98292e-10
AT4G10250	HSP20-like chaperones superfamily protein	22.5066	0.0098411
AT3G22840	Chlorophyll A-B binding family protein	22.1886	8.40753e-08
AT3G04290	Li-tolerant lipase 1	20.4277	0.000193199
AT1G78820	D-mannose binding lectin protein with Apple-like carbohydrate-binding domain	18.5561	3.64153e-14
AT5G14740	carbonic anhydrase 2	18.3552	0.000278761
AT4G35160	O-methyltransferase family protein	17.6643	0.00043835
AT5G52250	Transducin/WD40 repeat-like superfamily protein	16.6156	0.000275214
AT5G44440	FAD-binding Berberine family protein	14.9525	3.33067e-15
AT2G27385	Pollen Ole e 1 allergen and extensin family protein	14.0889	8.05134e-13
AT1G27990	0	13.854	0.0035976
AT1G52100	Mannose-binding lectin superfamily protein	13.7361	0
AT3G01500	carbonic anhydrase 1	13.2051	0.000665148
AT4G00050	basic helix-loop-helix (bHLH) DNA-binding superfamily protein	12.8712	4.08914e-05
AT2G14610	pathogenesis-related gene 1	11.9636	0
AT5G12020	17.6 kDa class II heat shock protein	11.8229	0.0414156
AT1G19150	photosystem I light harvesting complex gene 6	11.1471	0.00107269
AT4G30250	P-loop containing nucleoside triphosphate hydrolases superfamily protein	10.8221	0.00143676
AT1G70830	MLP-like protein 28	10.5909	0
AT1G13710	cytochrome P450, family 78, subfamily A, polypeptide 5	10.5746	0.00129286
AT3G56290	0	10.4149	1.44823e-08
AT2G34430	light-harvesting chlorophyll-protein complex II subunit B1	10.0923	0.0470512
AT1G68320	myb domain protein 62	10.0848	0.0032133
AT1G15840	0	9.96108	0.00248621
AT5G05270	Chalcone-flavanone isomerase family protein	9.65194	0.000144004
AT5G08640	flavonol synthase 1	9.04377	9.46666e-08
AT1G48100	Pectin lyase-like superfamily protein	8.82549	5.84752e-07
AT3G62410	CP12 domain-containing protein 2	8.66619	4.17974e-05
AT2G24270	aldehyde dehydrogenase 11A3	8.6327	0
AT1G27140	glutathione S-transferase tau 14	8.4469	0.0015412
AT1G07400	HSP20-like chaperones superfamily protein	8.38297	0.0112861
AT1G75830	low-molecular-weight cysteine-rich 67	8.2887	0.0307713
AT5G09660	peroxisomal NAD-malate dehydrogenase 2	8.06871	3.95262e-12
AT5G54630	zinc finger protein-related	7.92796	0.00636045
AT1G32960	Subtilase family protein	7.87719	1.47692e-06
AT1G24020	MLP-like protein 423	7.87346	0.00594279
AT2G39400	alpha/beta-Hydrolases superfamily protein	7.66612	1.64629e-10
AT2G02320	phloem protein 2-B7	7.59182	0.0165914
AT1G29920	chlorophyll A/B-binding protein 2	7.53105	0
AT2G13360	alanine:glyoxylate aminotransferase	7.5041	4.24061e-11
AT1G13930	0	7.48347	0
AT1G05680	Uridine diphosphate glycosyltransferase 74E2	7.3949	0.0110393
AT1G80670	Transducin/WD40 repeat-like superfamily protein	7.29081	7.81153e-13
AT2G41730	0	7.19811	0.0480308
AT1G05510	Protein of unknown function (DUF1264)	7.18737	0.0322478
AT1G68010	hydroxypyruvate reductase	7.17698	8.63824e-07
AT1G14440	homeobox protein 31	7.01339	0.00909645
AT1G29910	chlorophyll A/B binding protein 3	6.77692	0.000594705
AT2G43590	Chitinase family protein	6.72819	0.000374235
AT2G36870	xyloglucan endotransglucosylase/hydrolase 32	6.68417	0.0126189
AT4G38860	SAUR-like auxin-responsive protein family	6.56535	4.23905e-07
AT2G05400	Ubiquitin-specific protease family C19-related protein	6.47039	0.00856263
AT5G53730	Late embryogenesis abundant (LEA) hydroxyproline-rich glycoprotein family	6.46818	3.65422e-06
AT5G05290	expansin A2	6.36301	0.021556
AT2G45560	cytochrome P450, family 76, subfamily C, polypeptide 1	6.31015	0.0178441
AT1G15180	MATE efflux family protein	6.18953	0.000412423
AT1G80240	Protein of unknown function, DUF642	6.13011	9.29096e-08
AT2G04050	MATE efflux family protein	6.11119	1.66794e-09
AT2G22122	0	6.09646	0.000242202
AT3G08940	light harvesting complex photosystem II	6.07961	0
AT5G38410	Ribulose bisphosphate carboxylase (small chain) family protein	6.03837	1.83231e-12
AT5G08050	Protein of unknown function (DUF1118)	6.00723	5.10703e-15
AT1G67910	0	5.98661	6.9568e-06
AT1G52342	0	5.98148	0.0139644
AT3G50820	photosystem II subunit O-2	5.97721	0
AT2G15880	Leucine-rich repeat (LRR) family protein	5.89992	2.19892e-06
AT1G01390	UDP-Glycosyltransferase superfamily protein	5.8939	0.00311454
AT1G75240	homeobox protein 33	5.86583	6.28386e-13
AT4G34138	UDP-glucosyl transferase 73B1	5.8502	6.77639e-05
AT4G15760	monooxygenase 1	5.62822	0.00715319
AT3G47340	glutamine-dependent asparagine synthase 1	5.59464	0.0036537
AT4G36850	PQ-loop repeat family protein / transmembrane family protein	5.59172	0.000464658
AT4G22880	leucoanthocyanidin dioxygenase	5.58416	0.0182158
AT4G25580	CAP160 protein	5.56407	0.00298428
AT2G37640	Barwin-like endoglucanases superfamily protein	5.52178	3.07479e-07
AT1G21120	O-methyltransferase family protein	5.51612	2.04124e-09
AT1G33050	0	5.49852	0.00618907
AT3G61490	Pectin lyase-like superfamily protein	5.49693	2.81524e-05
AT1G05560	UDP-glucosyltransferase 75B1	5.46882	0.0479908
AT1G59660	Nucleoporin autopeptidase	5.44084	0.000112565
AT1G32080	membrane protein, putative	5.41814	0.00511781
AT5G40850	urophorphyrin methylase 1	5.41325	6.5059e-08
AT2G34390	NOD26-like intrinsic protein 2;1	5.39158	0
AT5G49870	Mannose-binding lectin superfamily protein	5.38691	0.0116674
AT1G78490	cytochrome P450, family 708, subfamily A, polypeptide 3	5.36085	0.000105192
AT1G12200	Flavin-binding monooxygenase family protein	5.36024	5.1857e-10
AT2G36800	don-glucosyltransferase 1	5.35897	0.000185654
AT1G69680	Mog1/PsbP/DUF1795-like photosystem II reaction center PsbP family protein	5.32884	4.1573e-07
AT3G29240	Protein of unknown function (DUF179)	5.30649	0
AT3G23560	MATE efflux family protein	5.24944	2.38051e-06
AT2G45220	Plant invertase/pectin methylesterase inhibitor superfamily	5.19926	0.00353887
AT5G61590	Integrase-type DNA-binding superfamily protein	5.11657	0.000154106
AT5G59100	Subtilisin-like serine endopeptidase family protein	5.08428	0.0189362
AT1G32060	phosphoribulokinase	5.06675	0
AT5G56860	GATA type zinc finger transcription factor family protein	5.03483	0.00817159
AT5G20740	Plant invertase/pectin methylesterase inhibitor superfamily protein	5.01753	0.00674593
AT1G48598	conserved peptide upstream open reading frame 31	4.97447	7.99814e-11
AT3G23880	F-box and associated interaction domains-containing protein	4.92441	3.36953e-12
AT2G16890	UDP-Glycosyltransferase superfamily protein	4.91299	0.00695626
AT2G20500	0	4.88556	5.07373e-08
AT4G16563	Eukaryotic aspartyl protease family protein	4.87718	0
AT1G19610	Arabidopsis defensin-like protein	4.86918	0.00941998
AT5G38420	Ribulose bisphosphate carboxylase (small chain) family protein	4.86755	1.1644e-05
AT4G35350	xylem cysteine peptidase 1	4.84066	0.000524297
AT1G72800	RNA-binding (RRM/RBD/RNP motifs) family protein	4.82829	0
AT2G34420	photosystem II light harvesting complex gene B1B2	4.82332	0
AT2G03760	sulphotransferase 12	4.82067	8.33702e-11
AT3G14420	Aldolase-type TIM barrel family protein	4.80286	9.52085e-09
AT1G72610	germin-like protein 1	4.7389	0.000305787
AT1G07440	NAD(P)-binding Rossmann-fold superfamily protein	4.73796	0.00106882
AT5G17780	alpha/beta-Hydrolases superfamily protein	4.7271	0.00252737
AT2G27830	0	4.7198	1.35408e-07
AT2G15620	nitrite reductase 1	4.70335	4.15312e-12
AT1G07985	Expressed protein	4.68386	0.0155675
AT2G29360	NAD(P)-binding Rossmann-fold superfamily protein	4.67507	0.0182848
AT5G42460	F-box and associated interaction domains-containing protein	4.66923	0.000764599
AT3G46780	plastid transcriptionally active 16	4.65416	0
AT5G64040	photosystem I reaction center subunit PSI-N, chloroplast, putative / PSI-N, putative (PSAN)	4.64249	7.91642e-10
AT1G04560	AWPM-19-like family protein	4.60888	0.00568898
AT1G17810	beta-tonoplast intrinsic protein	4.58467	0.0022564
AT1G47960	cell wall / vacuolar inhibitor of fructosidase 1	4.48919	2.28895e-05
AT4G24150	growth-regulating factor 8	4.48319	0.00351709
AT2G33855	0	4.44519	0.0014972
AT1G14860	nudix hydrolase homolog 18	4.44454	0.00279993
AT4G14690	Chlorophyll A-B binding family protein	4.44453	5.32907e-15
AT3G25240	Protein of unknown function (DUF506)	4.43785	0.00929826
AT2G02930	glutathione S-transferase F3	4.43251	2.5725e-08
AT5G61820	0	4.40829	5.41145e-12
AT1G23460	Pectin lyase-like superfamily protein	4.37585	0.0271158
AT1G77450	NAC domain containing protein 32	4.3758	9.03722e-14
AT5G42900	cold regulated gene 27	4.37477	4.37638e-06
AT2G24940	membrane-associated progesterone binding protein 2	4.36397	0.00153777
AT4G02160	0	4.3572	1.71076e-10
AT5G17170	rubredoxin family protein	4.35612	7.38792e-06
AT3G27170	chloride channel B	4.3293	0.00797834
AT5G11260	Basic-leucine zipper (bZIP) transcription factor family protein	4.32481	0.00857613
AT3G54050	high cyclic electron flow 1	4.28735	1.91513e-12
AT5G50760	SAUR-like auxin-responsive protein family	4.2779	0.0157007
AT3G50220	Protein of unknown function (DUF579)	4.27537	0.0127559
AT5G52570	beta-carotene hydroxylase 2	4.2591	0.00188022
AT1G02335	germin-like protein subfamily 2 member 2 precursor	4.25675	0.000270074
AT2G39310	jacalin-related lectin 22	4.24687	7.22755e-13
AT1G78460	SOUL heme-binding family protein	4.22284	0.000246704
AT2G29310	NAD(P)-binding Rossmann-fold superfamily protein	4.2135	0.00727834
AT1G49320	unknown seed protein like 1	4.21259	0.000396748
AT3G54820	plasma membrane intrinsic protein 2;5	4.1956	2.08468e-05
AT1G44575	Chlorophyll A-B binding family protein	4.19487	0
AT4G38970	fructose-bisphosphate aldolase 2	4.18784	9.99602e-08
AT5G13770	Pentatricopeptide repeat (PPR-like) superfamily protein	4.18225	6.46564e-06
AT1G42970	glyceraldehyde-3-phosphate dehydrogenase B subunit	4.15671	0
AT4G26950	Protein of unknown function, DUF584	4.14676	0.00763355
AT3G22370	alternative oxidase 1A	4.1458	5.60814e-06
AT2G03750	P-loop containing nucleoside triphosphate hydrolases superfamily protein	4.13185	0.00114961
AT4G40060	homeobox protein 16	4.12429	0
AT5G51440	HSP20-like chaperones superfamily protein	4.09461	0.0128456
AT3G48200	0	4.08902	0.00302172
AT5G44410	FAD-binding Berberine family protein	4.08763	0.000839399
AT5G04230	phenyl alanine ammonia-lyase 3	4.08293	2.49653e-05
AT2G27380	extensin proline-rich 1	4.06612	0
AT1G29930	chlorophyll A/B binding protein 1	3.97535	3.10693e-09
AT1G64660	methionine gamma-lyase	3.96599	0
AT4G15390	HXXXD-type acyl-transferase family protein	3.96286	3.72081e-05
AT1G47655	Dof-type zinc finger DNA-binding family protein	3.95511	0.000617247
AT3G57020	Calcium-dependent phosphotriesterase superfamily protein	3.9545	6.84119e-13
AT5G41670	6-phosphogluconate dehydrogenase family protein	3.93718	5.9956e-08
AT1G64500	Glutaredoxin family protein	3.93695	0.00547083
AT1G63530	0	3.92261	6.58775e-06
AT1G09340	chloroplast RNA binding	3.89587	2.75566e-06
AT3G29644	other RNA	3.87921	0.00437905
AT4G33110	S-adenosyl-L-methionine-dependent methyltransferases superfamily protein	3.85823	1.54977e-05
AT1G20691	0	3.84051	0.00321675
AT4G37930	serine transhydroxymethyltransferase 1	3.83128	3.77123e-09
AT4G05180	photosystem II subunit Q-2	3.80274	0
AT1G11175	other RNA	3.80099	0.000482919
AT3G14990	Class I glutamine amidotransferase-like superfamily protein	3.79782	1.25522e-05
AT1G20850	xylem cysteine peptidase 2	3.78932	0.00465581
AT5G57550	xyloglucan endotransglucosylase/hydrolase 25	3.78921	0.00537648
AT1G14870	PLANT CADMIUM RESISTANCE 2	3.78625	5.70655e-14
AT1G16030	heat shock protein 70B	3.78213	0.0349848
AT5G39530	Protein of unknown function (DUF1997)	3.76771	0.00932947
AT2G42220	Rhodanese/Cell cycle control phosphatase superfamily protein	3.75455	2.21419e-08
AT2G39730	rubisco activase	3.74795	8.88178e-16
AT5G56100	glycine-rich protein / oleosin	3.73292	0.000146489
AT5G42200	RING/U-box superfamily protein	3.71597	4.0953e-10
AT2G21330	fructose-bisphosphate aldolase 1	3.70526	2.54907e-12
AT1G03600	photosystem II family protein	3.69955	0
AT1G29050	TRICHOME BIREFRINGENCE-LIKE 38	3.68716	0.00245901
AT1G21680	DPP6 N-terminal domain-like protein	3.68577	0
AT1G24280	glucose-6-phosphate dehydrogenase 3	3.68463	2.51523e-05
AT4G02380	senescence-associated gene 21	3.67015	0
AT1G06430	FTSH protease 8	3.66883	1.20792e-10
AT3G02480	Late embryogenesis abundant protein (LEA) family protein	3.6685	0.000807483
AT3G44798	other RNA	3.66545	4.95927e-06
AT5G38520	alpha/beta-Hydrolases superfamily protein	3.6569	1.06962e-05
AT5G66480	0	3.65363	0.00149874
AT1G12900	glyceraldehyde 3-phosphate dehydrogenase A subunit 2	3.64719	3.15847e-11
AT5G08370	alpha-galactosidase 2	3.64248	0.0031817
AT5G57180	chloroplast import apparatus 2	3.63712	0.00364668
AT5G54270	light-harvesting chlorophyll B-binding protein 3	3.6304	0
AT4G32480	Protein of unknown function (DUF506)	3.62762	0.000152489
AT5G24120	sigma factor E	3.60147	2.20783e-07
AT4G16410	0	3.60147	0.0109888
AT3G26650	glyceraldehyde 3-phosphate dehydrogenase A subunit	3.58584	0
AT1G71500	Rieske (2Fe-2S) domain-containing protein	3.57621	1.5607e-07
AT5G01200	Duplicated homeodomain-like superfamily protein	3.56979	0.00147736
AT2G47460	myb domain protein 12	3.55258	0.00723356
AT2G30570	photosystem II reaction center W	3.54145	9.27533e-10
AT2G18193	P-loop containing nucleoside triphosphate hydrolases superfamily protein	3.5262	1.57736e-10
AT1G55110	indeterminate(ID)-domain 7	3.50254	0.000552491
AT1G67090	ribulose bisphosphate carboxylase small chain 1A	3.49835	0.000446528
AT5G04530	3-ketoacyl-CoA synthase 19	3.49705	0.000792508
AT5G39050	HXXXD-type acyl-transferase family protein	3.47719	0.0302096
AT1G48130	1-cysteine peroxiredoxin 1	3.47692	0.000548891
AT2G35370	glycine decarboxylase complex H	3.46556	0.000218367
AT4G11100	0	3.4603	0.00862955
AT3G21560	UDP-Glycosyltransferase superfamily protein	3.45874	0.000282692
AT1G43790	tracheary element differentiation-related 6	3.44949	0.000252976
AT1G62480	Vacuolar calcium-binding protein-related	3.44301	4.31028e-05
AT4G02970	7SL RNA1	3.44216	0.0319203
AT5G54960	pyruvate decarboxylase-2	3.44078	0
AT5G40020	Pathogenesis-related thaumatin superfamily protein	3.44077	0.0349434
AT4G40070	RING/U-box superfamily protein	3.44025	0.000397435
AT2G15960	0	3.43894	0.00188561
AT2G41280	late embryogenesis abundant protein (M10) / LEA protein M10	3.43489	0.00172517
AT5G42680	Protein of unknown function, DUF617	3.41419	0.000336406
AT2G41100	Calcium-binding EF hand family protein	3.4117	0
AT3G54390	sequence-specific DNA binding transcription factors	3.40364	7.47614e-05
AT3G21360	2-oxoglutarate (2OG) and Fe(II)-dependent oxygenase superfamily protein	3.39815	0.000496022
AT5G39080	HXXXD-type acyl-transferase family protein	3.39477	0.0262491
AT1G60010	0	3.3879	3.54006e-12
AT3G19480	D-3-phosphoglycerate dehydrogenase	3.38084	0.0118905
AT2G04040	MATE efflux family protein	3.37842	0.00473741
AT2G05070	photosystem II light harvesting complex gene 2.2	3.3783	0.000280013
AT1G76100	plastocyanin 1	3.36916	0.0064956
AT5G27890	0	3.36452	0.00314039
AT4G09010	ascorbate peroxidase 4	3.36241	0.0009374
AT1G45474	photosystem I light harvesting complex gene 5	3.35803	0.00242657
AT3G05800	AtBS1(activation-tagged BRI1 suppressor 1)-interacting factor 1	3.35563	0.00923185
AT3G17040	high chlorophyll fluorescent 107	3.34852	4.14621e-05
AT3G47470	light-harvesting chlorophyll-protein complex I subunit A4	3.34722	1.11022e-14
AT5G18170	glutamate dehydrogenase 1	3.33783	0
AT1G17170	glutathione S-transferase TAU 24	3.3326	4.35083e-09
AT5G18660	NAD(P)-binding Rossmann-fold superfamily protein	3.30093	1.04247e-05
AT1G15820	light harvesting complex photosystem II subunit 6	3.28213	0
AT1G30530	UDP-glucosyl transferase 78D1	3.27691	0.000128457
AT3G26690	nudix hydrolase homolog 13	3.27679	0.00493932
AT5G48920	tracheary element differentiation-related 7	3.27603	0.017141
AT3G59400	enzyme binding;tetrapyrrole binding	3.27477	5.97067e-07
AT4G39675	0	3.2713	2.65787e-13
AT1G02640	beta-xylosidase 2	3.26513	0.00148418
AT4G35250	NAD(P)-binding Rossmann-fold superfamily protein	3.25728	2.3723e-05
AT4G27440	protochlorophyllide oxidoreductase B	3.25381	0.000167298
AT5G65207	0	3.2504	0
AT1G76080	chloroplastic drought-induced stress protein of 32 kD	3.24842	0.000170538
AT1G26960	homeobox protein 23	3.2409	0.00687612
AT4G37370	cytochrome P450, family 81, subfamily D, polypeptide 8	3.23701	0.00080967
AT3G48740	Nodulin MtN3 family protein	3.23597	0.00401989
AT5G44110	P-loop containing nucleoside triphosphate hydrolases superfamily protein	3.22882	2.64722e-06
AT5G19140	Aluminium induced protein with YGL and LRDR motifs	3.2243	4.43591e-06
AT3G23800	selenium-binding protein 3	3.22414	0.022503
AT1G13590	phytosulfokine 1 precursor	3.21971	0.0043238
AT1G10370	Glutathione S-transferase family protein	3.21778	0.00812418
AT3G53420	plasma membrane intrinsic protein 2A	3.21733	1.24567e-13
AT1G73640	RAB GTPase homolog A6A	3.19975	0.00648903
AT3G54890	photosystem I light harvesting complex gene 1	3.19461	0
AT5G63160	BTB and TAZ domain protein 1	3.19206	0.0269636
AT1G28330	dormancy-associated protein-like 1	3.18345	0
AT1G30720	FAD-binding Berberine family protein	3.18022	5.12614e-06
AT1G15980	NDH-dependent cyclic electron flow 1	3.16906	0.00455493
AT3G15650	alpha/beta-Hydrolases superfamily protein	3.16146	0.0189999
AT3G61470	photosystem I light harvesting complex gene 2	3.15653	1.64386e-05
AT5G01240	like AUXIN RESISTANT 1	3.15128	7.20104e-06
AT3G47070	0	3.13618	0.000105005
AT1G05240	Peroxidase superfamily protein	3.13523	0.0372571
AT2G42690	alpha/beta-Hydrolases superfamily protein	3.13402	0.00510862
AT2G43910	HARMLESS TO OZONE LAYER 1	3.13035	1.98659e-05
AT5G58330	lactate/malate dehydrogenase family protein	3.12879	9.55813e-07
AT1G30380	photosystem I subunit K	3.12734	0
AT4G37750	Integrase-type DNA-binding superfamily protein	3.1196	0.00616668
AT1G52870	Peroxisomal membrane 22 kDa (Mpv17/PMP22) family protein	3.11712	0.00148725
AT2G21640	0	3.10847	0.00368949
AT1G05060	0	3.10335	1.65373e-06
AT3G55120	Chalcone-flavanone isomerase family protein	3.09346	0.00678379
AT4G25780	CAP (Cysteine-rich secretory proteins, Antigen 5, and Pathogenesis-related 1 protein) superfamily protein	3.09301	0.0265026
AT1G78050	phosphoglycerate/bisphosphoglycerate mutase	3.08843	0.00908631
AT3G61630	cytokinin response factor 6	3.08696	6.70708e-05
AT1G60730	NAD(P)-linked oxidoreductase superfamily protein	3.08255	0.00585365
AT3G17609	HY5-homolog	3.06824	0.00318244
AT3G47200	Plant protein of unknown function (DUF247)	3.06778	0.0262413
AT1G60550	enoyl-CoA hydratase/isomerase D	3.06586	3.77144e-05
AT4G25080	magnesium-protoporphyrin IX methyltransferase	3.06181	0
AT1G20020	ferredoxin-NADP(+)-oxidoreductase 2	3.05877	0.00196668
AT1G16310	Cation efflux family protein	3.05552	0.00953727
AT2G02100	low-molecular-weight cysteine-rich 69	3.05479	0.00338812
AT2G39420	alpha/beta-Hydrolases superfamily protein	3.05373	0.000368562
AT1G42550	plastid movement impaired1	3.04718	0.000371586
AT2G31380	salt tolerance homologue	3.04501	0.0039504
AT5G14320	Ribosomal protein S13/S18 family	3.02635	1.18261e-12
AT3G51420	strictosidine synthase-like 4	3.02626	0.0277498
AT4G28750	Photosystem I reaction centre subunit IV / PsaE protein	3.01828	0.000421385
AT3G59940	Galactose oxidase/kelch repeat superfamily protein	3.01519	0.0442828
AT3G12580	heat shock protein 70	3.01479	0.00036393
AT5G13110	glucose-6-phosphate dehydrogenase 2	3.01443	0
AT1G72760	Protein kinase superfamily protein	3.01119	0.0233032
AT5G64240	metacaspase 3	3.00891	3.39514e-08
AT3G10985	senescence associated gene 20	2.99405	8.61889e-10
AT1G06680	photosystem II subunit P-1	2.98818	0
AT1G48280	hydroxyproline-rich glycoprotein family protein	2.97824	0.00420044
AT5G64260	EXORDIUM like 2	2.97215	0
AT2G31750	UDP-glucosyl transferase 74D1	2.96749	0.000274406
AT1G61520	photosystem I light harvesting complex gene 3	2.95843	4.44089e-16
AT4G12735	0	2.95477	0.0424331
AT5G20010	RAS-related nuclear protein-1	2.95445	5.62853e-08
AT2G47950	0	2.9493	0.0369666
AT1G20340	Cupredoxin superfamily protein	2.94657	0.00013033
AT4G25050	acyl carrier protein 4	2.93903	3.30379e-05
AT1G30510	root FNR 2	2.92815	7.4524e-05
AT2G01940	C2H2-like zinc finger protein	2.92525	0.0134218
AT2G29480	glutathione S-transferase tau 2	2.9121	0.00011615
AT5G06860	polygalacturonase inhibiting protein 1	2.9092	0.0246732
AT1G26570	UDP-glucose dehydrogenase 1	2.90771	0.000206455
AT2G36460	Aldolase superfamily protein	2.8982	1.64829e-06
AT2G42170	Actin family protein	2.89175	0.0117271
AT2G27510	ferredoxin 3	2.89007	0
AT2G47890	B-box type zinc finger protein with CCT domain	2.88934	0.0195126
AT2G26500	cytochrome b6f complex subunit (petM), putative	2.88934	9.93278e-08
AT2G46600	Calcium-binding EF-hand family protein	2.8879	9.76079e-07
AT5G04140	glutamate synthase 1	2.88708	1.23252e-06
AT3G11930	Adenine nucleotide alpha hydrolases-like superfamily protein	2.8841	7.29359e-05
AT4G12580	0	2.88299	0.00637135
AT1G50250	FTSH protease 1	2.87927	9.69935e-10
AT3G57157	other RNA	2.87642	2.84226e-05
AT1G32470	Single hybrid motif superfamily protein	2.8764	0.00279985
AT1G21130	O-methyltransferase family protein	2.87307	1.61776e-05
AT1G22985	Integrase-type DNA-binding superfamily protein	2.86971	0.00707652
AT4G17900	PLATZ transcription factor family protein	2.86628	8.43805e-11
AT3G55800	sedoheptulose-bisphosphatase	2.86378	9.57925e-09
AT3G16140	photosystem I subunit H-1	2.86172	4.90173e-07
AT2G18570	UDP-Glycosyltransferase superfamily protein	2.85208	0.0443487
AT1G51400	Photosystem II 5 kD protein	2.84957	8.94347e-09
AT5G24470	pseudo-response regulator 5	2.84828	0.000720355
AT3G17225	Plant invertase/pectin methylesterase inhibitor superfamily protein	2.84592	0.0481042
AT1G19330	0	2.83589	0.00012613
AT5G59030	copper transporter 1	2.83474	1.44545e-08
AT1G73885	0	2.82953	1.24465e-05
AT1G72030	Acyl-CoA N-acyltransferases (NAT) superfamily protein	2.82913	0.00648596
AT1G33700	Beta-glucosidase, GBA2 type family protein	2.82704	0.0198252
AT1G37130	nitrate reductase 2	2.82348	0
AT4G05150	Octicosapeptide/Phox/Bem1p family protein	2.82207	4.18662e-09
AT5G25460	Protein of unknown function, DUF642	2.81458	3.6782e-05
AT4G17840	0	2.81272	0.0017427
AT5G13870	xyloglucan endotransglucosylase/hydrolase 5	2.81238	9.759e-05
AT1G74730	Protein of unknown function (DUF1118)	2.80583	0.000701602
AT4G18970	GDSL-like Lipase/Acylhydrolase superfamily protein	2.80464	0.000700077
AT5G44190	GOLDEN2-like 2	2.80138	0.000244779
AT5G07330	0	2.80119	0.00126693
AT3G56940	dicarboxylate diiron protein, putative (Crd1)	2.79043	9.58522e-11
AT1G17100	SOUL heme-binding family protein	2.78966	6.48127e-05
AT1G48870	Transducin/WD40 repeat-like superfamily protein	2.78648	0.0303967
AT3G18960	AP2/B3-like transcriptional factor family protein	2.76848	0.000475231
AT5G13630	magnesium-chelatase subunit chlH, chloroplast, putative / Mg-protoporphyrin IX chelatase, putative (CHLH)	2.76695	3.22011e-10
AT4G22690	cytochrome P450, family 706, subfamily A, polypeptide 1	2.75995	3.9369e-09
AT5G13370	Auxin-responsive GH3 family protein	2.74995	6.64155e-06
AT1G05835	PHD finger protein	2.74668	0.00213413
AT1G62840	Protein of unknown function (DUF1442)	2.74368	0.0408208
AT5G38200	Class I glutamine amidotransferase-like superfamily protein	2.74353	2.7389e-09
AT1G08380	photosystem I subunit O	2.7425	0.000828554
AT4G31730	glutamine dumper 1	2.7375	0.000752574
AT3G22420	with no lysine (K) kinase 2	2.73261	0.00893163
AT5G59520	ZRT/IRT-like protein 2	2.73261	0.0303381
AT5G58070	temperature-induced lipocalin	2.73228	0
AT3G12345	0	2.73189	5.92437e-05
AT1G19660	Wound-responsive family protein	2.72052	0.00015885
AT3G07870	F-box and associated interaction domains-containing protein	2.7151	0.000725688
AT3G53950	glyoxal oxidase-related protein	2.71413	0.00462235
AT1G32870	NAC domain protein 13	2.71379	9.54792e-15
AT1G72940	Toll-Interleukin-Resistance (TIR) domain-containing protein	2.71334	7.33443e-06
AT3G25717	ROTUNDIFOLIA like 16	2.71146	0.0447932
AT5G63195	other RNA	2.71114	5.69941e-06
AT1G70850	MLP-like protein 34	2.70518	0.0405179
AT5G17230	PHYTOENE SYNTHASE	2.70346	1.13915e-06
AT2G17280	Phosphoglycerate mutase family protein	2.69969	7.45287e-05
AT1G17180	glutathione S-transferase TAU 25	2.69776	0.0142862
AT5G51890	Peroxidase superfamily protein	2.69731	2.67708e-05
AT3G04730	indoleacetic acid-induced protein 16	2.69616	6.35027e-08
AT5G19530	S-adenosyl-L-methionine-dependent methyltransferases superfamily protein	2.69212	0.00305455
AT2G05100	photosystem II light harvesting complex gene 2.1	2.68971	0.00024387
AT4G21280	photosystem II subunit QA	2.68073	0.00637663
AT2G36580	Pyruvate kinase family protein	2.66514	3.42094e-07
AT1G03630	protochlorophyllide oxidoreductase C	2.66436	0.00607709
AT3G01900	cytochrome P450, family 94, subfamily B, polypeptide 2	2.66381	0.00222624
AT1G55670	photosystem I subunit G	2.65932	1.27567e-05
AT2G36990	RNApolymerase sigma-subunit F	2.65562	6.39002e-05
AT5G51060	NADPH/respiratory burst oxidase protein D	2.655	0.0415438
AT5G20830	sucrose synthase 1	2.6495	9.79061e-07
AT3G19240	Vacuolar import/degradation, Vid27-related protein	2.64747	0.0123583
AT4G01580	AP2/B3-like transcriptional factor family protein	2.64567	0.00194509
AT5G44574	0	2.64083	0.0386547
AT5G02120	one helix protein	2.6396	0.02646
AT3G50685	0	2.63574	0.000171517
AT5G01530	light harvesting complex photosystem II	2.62934	7.08752e-09
AT4G34190	stress enhanced protein 1	2.62728	0.000171996
AT3G02910	AIG2-like (avirulence induced gene) family protein	2.62687	7.41172e-05
AT1G08230	Transmembrane amino acid transporter family protein	2.62407	0.027032
AT1G08430	aluminum-activated malate transporter 1	2.61928	0.000118302
AT3G21055	photosystem II subunit T	2.61131	1.53207e-09
AT3G61430	plasma membrane intrinsic protein 1A	2.60636	0.000148722
AT5G59690	Histone superfamily protein	2.60546	9.61915e-07
AT4G23890	0	2.6029	0.000113358
AT5G66570	PS II oxygen-evolving complex 1	2.59774	4.66294e-15
AT4G22290	Ubiquitin-specific protease family C19-related protein	2.59714	2.11098e-11
AT4G32770	tocopherol cyclase, chloroplast / vitamin E deficient 1 (VTE1) / sucrose export defective 1 (SXD1)	2.5895	0.00780864
AT2G02010	glutamate decarboxylase 4	2.58677	0.00034313
AT1G74470	Pyridine nucleotide-disulphide oxidoreductase family protein	2.58347	0
AT4G28660	photosystem II reaction center PSB28 protein	2.58316	0.00175958
AT1G04940	translocon at the inner envelope membrane of chloroplasts 20	2.56806	0.000300156
AT1G58340	MATE efflux family protein	2.56776	0.0124183
AT1G60870	maternal effect embryo arrest 9	2.56596	3.62596e-05
AT4G33010	glycine decarboxylase P-protein 1	2.56273	3.20739e-06
AT4G26850	mannose-1-phosphate guanylyltransferase (GDP)s;GDP-galactose:mannose-1-phosphate guanylyltransferases;GDP-galactose:glucose-1-phosphate guanylyltransferases;GDP-galactose:myoinositol-1-phosphate guanylyltransferases;glucose-1-phosphate guanylyltransferase	2.56259	2.36167e-12
AT1G21000	PLATZ transcription factor family protein	2.55927	1.26816e-07
AT1G19540	NmrA-like negative transcriptional regulator family protein	2.557	0.0148071
AT2G35635	ubiquitin 7	2.5497	0.000222714
AT5G46110	Glucose-6-phosphate/phosphate translocator-related	2.54742	7.00454e-09
AT1G07010	Calcineurin-like metallo-phosphoesterase superfamily protein	2.54702	0.0119236
AT1G55480	protein containing PDZ domain, a K-box domain, and a TPR region	2.54679	0.0106618
AT3G26080	plastid-lipid associated protein PAP / fibrillin family protein	2.54239	0.00268667
AT3G12630	A20/AN1-like zinc finger family protein	2.54118	0.0025816
AT2G24100	0	2.54036	1.18239e-09
AT5G24490	30S ribosomal protein, putative	2.53908	0.000422642
AT1G32100	pinoresinol reductase 1	2.53884	0.0188019
AT4G00180	Plant-specific transcription factor YABBY family protein	2.53346	0.0184051
AT1G79040	photosystem II subunit R	2.52535	4.5719e-06
AT1G15330	Cystathionine beta-synthase (CBS) protein	2.52344	0.000105906
AT5G17300	Homeodomain-like superfamily protein	2.52147	8.85194e-08
AT1G64680	0	2.52065	0.0340749
AT1G02750	Drought-responsive family protein	2.51956	0.00041765
AT4G38540	FAD/NAD(P)-binding oxidoreductase family protein	2.51771	0.00284741
AT4G39190	0	2.51359	0.0322867
AT4G00250	DNA-binding storekeeper protein-related transcriptional regulator	2.51055	0.0350247
AT4G36530	alpha/beta-Hydrolases superfamily protein	2.50935	0.006749
AT3G61990	S-adenosyl-L-methionine-dependent methyltransferases superfamily protein	2.50823	0.0226591
AT1G77120	alcohol dehydrogenase 1	2.5076	0
AT1G74310	heat shock protein 101	2.50531	0.0369837
AT3G53280	cytochrome p450 71b5	2.50372	0.0322726
AT4G30270	xyloglucan endotransglucosylase/hydrolase 24	2.5018	9.83429e-06
AT4G33070	Thiamine pyrophosphate dependent pyruvate decarboxylase family protein	2.49881	0
AT1G79270	evolutionarily conserved C-terminal region 8	2.49877	0.0027643
AT1G30320	Remorin family protein	2.49857	4.47557e-10
AT5G64250	Aldolase-type TIM barrel family protein	2.4944	2.04007e-06
AT5G57345	0	2.49347	0.00476004
AT3G47160	RING/U-box superfamily protein	2.49193	2.52855e-07
AT5G14370	CCT motif family protein	2.48535	1.51346e-05
AT1G70660	MMS ZWEI homologue 2	2.48232	3.19045e-08
AT4G24510	HXXXD-type acyl-transferase family protein	2.48	0.00737202
AT1G21410	F-box/RNI-like superfamily protein	2.47945	0.000107893
AT2G35830	0	2.46347	0.043509
AT3G46600	GRAS family transcription factor	2.45847	0.00101088
AT3G09390	metallothionein 2A	2.4564	0.0485258
AT5G22290	NAC domain containing protein 89	2.44883	3.58412e-07
AT2G37970	SOUL heme-binding family protein	2.44754	0.046305
AT4G10340	light harvesting complex of photosystem II 5	2.44602	0
AT3G16520	UDP-glucosyl transferase 88A1	2.4438	0.00143575
AT2G06520	photosystem II subunit X	2.44334	0.00274632
AT1G04350	2-oxoglutarate (2OG) and Fe(II)-dependent oxygenase superfamily protein	2.44241	0.0178079
AT2G15970	cold regulated 413 plasma membrane 1	2.43729	0.0226477
AT1G29660	GDSL-like Lipase/Acylhydrolase superfamily protein	2.43171	0.00455761
AT1G69570	Dof-type zinc finger DNA-binding family protein	2.42767	0.0318498
AT3G24190	Protein kinase superfamily protein	2.42743	0.000446181
AT2G01110	Sec-independent periplasmic protein translocase	2.42594	2.31815e-08
AT2G23670	homolog of Synechocystis YCF37	2.42453	0.00307371
AT5G66700	homeobox 53	2.42279	7.38992e-09
AT3G14690	cytochrome P450, family 72, subfamily A, polypeptide 15	2.41984	0.00170208
AT2G37130	Peroxidase superfamily protein	2.41536	0.000242303
AT1G23310	glutamate:glyoxylate aminotransferase	2.41262	7.19869e-13
AT5G17650	glycine/proline-rich protein	2.40525	1.1618e-06
AT1G71695	Peroxidase superfamily protein	2.40442	4.36577e-06
AT2G19572	0	2.40306	0.0327544
AT2G16365	F-box family protein	2.40143	3.80794e-09
AT5G52640	heat shock protein 90.1	2.39683	0.038886
AT5G13140	Pollen Ole e 1 allergen and extensin family protein	2.39248	0.00266905
AT1G26940	Cyclophilin-like peptidyl-prolyl cis-trans isomerase family protein	2.39187	0.014857
AT1G52230	photosystem I subunit H2	2.3838	5.12225e-05
AT1G01720	NAC (No Apical Meristem) domain transcriptional regulator superfamily protein	2.38221	0.000616238
AT1G08980	amidase 1	2.38202	0.00248062
AT4G25910	NFU domain protein 3	2.37376	0.00540925
AT1G27461	0	2.3732	0.00791581
AT5G48800	Phototropic-responsive NPH3 family protein	2.37165	0.0062392
AT2G43540	0	2.37003	0.000793019
AT3G52590	ubiquitin extension protein 1	2.36596	0.000991415
AT3G12500	basic chitinase	2.36579	3.47091e-05
AT1G25440	B-box type zinc finger protein with CCT domain	2.36293	0.00126795
AT1G03130	photosystem I subunit D-2	2.3608	0.01506
AT1G26945	basic helix-loop-helix (bHLH) DNA-binding superfamily protein	2.36025	0.0393444
AT4G17670	Protein of unknown function (DUF581)	2.35918	0
AT2G35260	0	2.3547	4.39243e-06
AT3G48530	SNF1-related protein kinase regulatory subunit gamma 1	2.35215	0
AT1G17290	alanine aminotransferas	2.35153	0
AT2G37750	0	2.35045	0.0471347
AT5G54130	Calcium-binding endonuclease/exonuclease/phosphatase family	2.34541	0.00955444
AT5G05410	DRE-binding protein 2A	2.34482	0.00374623
AT1G31330	photosystem I subunit F	2.34433	7.71378e-08
AT2G18670	RING/U-box superfamily protein	2.34256	0.000164012
AT1G60000	RNA-binding (RRM/RBD/RNP motifs) family protein	2.34136	0.000725262
AT2G31980	PHYTOCYSTATIN 2	2.33987	6.05388e-08
AT1G16720	high chlorophyll fluorescence phenotype 173	2.33859	0.00209855
AT1G23440	Peptidase C15, pyroglutamyl peptidase I-like	2.3375	9.75866e-07
AT3G25920	ribosomal protein L15	2.3349	5.80431e-10
AT4G03280	photosynthetic electron transfer C	2.33323	0.00236988
AT2G37470	Histone superfamily protein	2.3331	2.5942e-05
AT5G47720	Thiolase family protein	2.32712	0.00979418
AT3G26510	Octicosapeptide/Phox/Bem1p family protein	2.32591	0.013265
AT3G08590	Phosphoglycerate mutase, 2,3-bisphosphoglycerate-independent	2.32327	7.72893e-12
AT5G47190	Ribosomal protein L19 family protein	2.3214	6.48497e-05
AT2G16060	hemoglobin 1	2.32056	2.42363e-07
AT5G62720	Integral membrane HPP family protein	2.31918	1.80597e-07
AT5G25490	Ran BP2/NZF zinc finger-like superfamily protein	2.31892	0.00648739
AT1G80120	Protein of unknown function (DUF567)	2.31536	4.84949e-07
AT1G05970	RNA-binding (RRM/RBD/RNP motifs) family protein	2.31419	0.000542855
AT1G29400	MEI2-like protein 5	2.31259	2.81633e-07
AT2G47910	chlororespiratory reduction 6	2.31242	0.0160568
AT2G46550	0	2.31117	3.4639e-14
AT4G19420	Pectinacetylesterase family protein	2.30906	0.0124769
AT4G18810	NAD(P)-binding Rossmann-fold superfamily protein	2.30903	0.0200835
AT1G09420	glucose-6-phosphate dehydrogenase 4	2.30879	0.0269898
AT2G43535	Scorpion toxin-like knottin superfamily protein	2.30784	0.000695073
AT1G05190	Ribosomal protein L6 family	2.30566	0.000135275
AT2G01540	Calcium-dependent lipid-binding (CaLB domain) family protein	2.30341	0.0158112
AT3G16850	Pectin lyase-like superfamily protein	2.29748	0.00388718
AT3G14415	Aldolase-type TIM barrel family protein	2.29729	0.00323166
AT5G67480	BTB and TAZ domain protein 4	2.29521	0.0115345
AT4G14890	2Fe-2S ferredoxin-like superfamily protein	2.29428	0.00996964
AT1G61170	0	2.2918	0.0320778
AT3G29370	0	2.29138	3.29217e-09
AT2G35820	ureidoglycolate hydrolases	2.28846	0.0016416
AT1G78630	Ribosomal protein L13 family protein	2.28842	5.32803e-11
AT1G72330	alanine aminotransferase 2	2.28463	1.69614e-06
AT1G10960	ferredoxin 1	2.27268	0.00424107
AT2G47520	Integrase-type DNA-binding superfamily protein	2.2715	6.3286e-11
AT4G18020	CheY-like two-component responsive regulator family protein	2.26844	0.000194849
AT1G33055	0	2.26757	5.77527e-08
AT2G47730	glutathione S-transferase phi 8	2.26679	0.0113937
AT1G29670	GDSL-like Lipase/Acylhydrolase superfamily protein	2.26661	0.0438661
AT4G24660	homeobox protein 22	2.26504	0.0017609
AT1G14345	NAD(P)-linked oxidoreductase superfamily protein	2.26334	0.0159987
AT1G78370	glutathione S-transferase TAU 20	2.26263	0.0314215
AT4G13670	plastid transcriptionally active 5	2.25957	0.00960555
AT4G33030	sulfoquinovosyldiacylglycerol 1	2.2573	1.09523e-06
AT2G17380	associated protein 19	2.25664	0.00674442
AT2G20260	photosystem I subunit E-2	2.25407	4.25371e-06
AT2G03270	DNA-binding protein, putative	2.25369	8.96404e-06
AT4G04640	ATPase, F1 complex, gamma subunit protein	2.25209	0.0154623
AT3G61700	Plant protein 1589 of unknown function	2.25065	0.0254304
AT1G19790	SHI-related sequence 7	2.24823	0.00583157
AT1G23740	Oxidoreductase, zinc-binding dehydrogenase family protein	2.24529	0.00144735
AT4G12800	photosystem I subunit l	2.24262	9.34024e-05
AT5G53490	Tetratricopeptide repeat (TPR)-like superfamily protein	2.24055	0.0100227
AT1G64740	alpha-1 tubulin	2.24027	2.56318e-07
AT1G64970	gamma-tocopherol methyltransferase	2.23933	0.0192492
AT5G42780	homeobox protein 27	2.23892	2.04269e-05
AT1G80180	0	2.23797	0.0201814
AT4G03210	xyloglucan endotransglucosylase/hydrolase 9	2.23779	1.41988e-05
AT3G52870	IQ calmodulin-binding motif family protein	2.23681	0.00681247
AT5G59700	Protein kinase superfamily protein	2.23618	0.0168011
AT1G16260	Wall-associated kinase family protein	2.23424	0.0433226
AT1G07200	Double Clp-N motif-containing P-loop nucleoside triphosphate hydrolases superfamily protein	2.23309	0.000154788
AT1G07150	mitogen-activated protein kinase kinase kinase 13	2.23203	0.0245328
AT2G40100	light harvesting complex photosystem II	2.23179	0.0114603
AT4G15630	Uncharacterised protein family (UPF0497)	2.22728	0.0248591
AT3G04520	threonine aldolase 2	2.22308	3.47702e-05
AT5G17050	UDP-glucosyl transferase 78D2	2.22162	1.59051e-05
AT3G27160	Ribosomal protein S21 family protein	2.22072	0.000598453
AT1G74840	Homeodomain-like superfamily protein	2.22026	1.99503e-06
AT4G19880	Glutathione S-transferase family protein	2.2188	0
AT5G10695	0	2.21231	0.030001
AT3G26640	Transducin/WD40 repeat-like superfamily protein	2.20791	5.2222e-06
AT4G02770	photosystem I subunit D-1	2.20782	0.00245585
AT4G20830	FAD-binding Berberine family protein	2.20583	0.0100254
AT5G57240	OSBP(oxysterol binding protein)-related protein 4C	2.20406	0.00536891
AT1G75800	Pathogenesis-related thaumatin superfamily protein	2.20343	7.21857e-05
AT1G19700	BEL1-like homeodomain 10	2.2019	0.0317518
AT2G30520	Phototropic-responsive NPH3 family protein	2.20135	0.0152836
AT2G45960	plasma membrane intrinsic protein 1B	2.20117	7.90479e-14
AT5G60850	OBF binding protein 4	2.20091	3.25258e-11
AT5G23120	photosystem II stability/assembly factor, chloroplast (HCF136)	2.19953	0.00172946
AT1G72680	cinnamyl-alcohol dehydrogenase	2.19764	1.57069e-08
AT1G17200	Uncharacterised protein family (UPF0497)	2.19343	0.00191592
AT4G35750	SEC14 cytosolic factor family protein / phosphoglyceride transfer family protein	2.19283	6.66134e-16
AT1G15350	0	2.18624	1.95052e-05
AT5G44460	calmodulin like 43	2.18548	0.00663176
AT5G14120	Major facilitator superfamily protein	2.1854	1.54947e-06
AT2G01020	rRNA	2.18445	0.0405607
AT2G47450	chloroplast signal recognition particle component (CAO)	2.18184	5.84643e-13
AT4G39660	alanine:glyoxylate aminotransferase 2	2.17484	1.26722e-05
AT5G02020	0	2.17464	0.000158996
AT5G39660	cycling DOF factor 2	2.17423	5.67597e-06
AT3G61870	0	2.17332	0.0122659
AT3G10020	0	2.17027	0.0192395
AT5G19855	Chaperonin-like RbcX protein	2.16864	0.000965878
AT3G53110	P-loop containing nucleoside triphosphate hydrolases superfamily protein	2.16829	5.21249e-05
AT1G14920	GRAS family transcription factor family protein	2.16761	6.66134e-16
AT3G60520	0	2.16547	0.0017068
AT1G10140	Uncharacterised conserved protein UCP031279	2.16465	1.59158e-10
AT1G04540	Calcium-dependent lipid-binding (CaLB domain) family protein	2.16458	0.0132324
AT3G07350	Protein of unknown function (DUF506)	2.16344	0.000351456
AT1G70290	trehalose-6-phosphatase synthase S8	2.16279	0.00147342
AT5G51110	Transcriptional coactivator/pterin dehydratase	2.16048	0.000934898
AT5G67385	Phototropic-responsive NPH3 family protein	2.15833	0.0255471
AT4G33565	RING/U-box superfamily protein	2.15832	8.06534e-05
AT2G29340	NAD-dependent epimerase/dehydratase family protein	2.15759	0.00914775
AT4G38770	proline-rich protein 4	2.15143	4.54672e-06
AT3G15450	Aluminium induced protein with YGL and LRDR motifs	2.15024	0.00413335
AT4G11650	osmotin 34	2.14768	0.00246042
AT4G15420	Ubiquitin fusion degradation UFD1 family protein	2.14517	2.53851e-05
AT1G15110	phosphatidyl serine synthase family protein	2.14365	0.0137346
AT2G46790	pseudo-response regulator 9	2.14365	0.0446723
AT1G68670	myb-like transcription factor family protein	2.14336	0.00178022
AT2G38230	pyridoxine biosynthesis 1.1	2.14316	0
AT3G16330	0	2.14286	0.0291117
AT2G15480	UDP-glucosyl transferase 73B5	2.14196	0.00180326
AT3G47420	phosphate starvation-induced gene 3	2.14105	5.61295e-08
AT5G08340	Nucleotidylyl transferase superfamily protein	2.14012	0.00463804
AT5G59910	Histone superfamily protein	2.13997	1.12628e-07
AT4G01150	0	2.13842	0.00151039
AT4G31248	other RNA	2.13821	0.00488765
AT1G58290	Glutamyl-tRNA reductase family protein	2.13456	9.14113e-12
AT3G03520	non-specific phospholipase C3	2.13363	0.00644136
AT1G07870	Protein kinase superfamily protein	2.13346	0.00138872
AT1G33560	Disease resistance protein (CC-NBS-LRR class) family	2.1329	1.37145e-05
AT1G20650	Protein kinase superfamily protein	2.13134	0.0130163
AT5G04820	ovate family protein 13	2.12878	0.0409118
AT5G27920	F-box family protein	2.12859	3.67113e-05
AT1G73655	FKBP-like peptidyl-prolyl cis-trans isomerase family protein	2.12793	0.00180481
AT4G14270	0	2.12774	4.4803e-05
AT5G23060	calcium sensing receptor	2.12604	0.0073062
AT1G09710	Homeodomain-like superfamily protein	2.12235	0.0263631
AT5G23050	acyl-activating enzyme 17	2.12189	2.29032e-06
AT1G77760	nitrate reductase 1	2.12116	0.0015077
AT1G20693	high mobility group B2	2.1112	2.05701e-05
AT2G42260	uv-b-insensitive 4	2.10931	0.0286171
AT1G14340	RNA-binding (RRM/RBD/RNP motifs) family protein	2.109	0.009681
AT3G60750	Transketolase	2.10644	0
AT3G20395	RING/U-box superfamily protein	2.10595	0.000148243
AT5G24890	0	2.10443	1.99599e-06
AT3G07650	CONSTANS-like 9	2.10197	9.41247e-10
AT2G17830	F-box and associated interaction domains-containing protein	2.10078	0.0148837
AT5G19940	Plastid-lipid associated protein PAP / fibrillin family protein	2.10067	0.000186977
AT4G27940	manganese tracking factor for mitochondrial SOD2	2.095	0.0112649
AT1G45170	0	2.09268	0.0119314
AT2G46220	Uncharacterized conserved protein (DUF2358)	2.09176	0.0041785
AT5G65660	hydroxyproline-rich glycoprotein family protein	2.09135	1.06626e-12
AT5G16400	thioredoxin F2	2.08917	0.0202508
AT2G29630	thiaminC	2.08661	2.92848e-08
AT3G44720	arogenate dehydratase 4	2.08554	1.70327e-07
AT1G15100	RING-H2 finger A2A	2.08527	0.00107886
AT2G24820	translocon at the inner envelope membrane of chloroplasts 55-II	2.08453	0.000259544
AT3G09350	Fes1A	2.08407	1.5644e-05
AT3G07700	Protein kinase superfamily protein	2.08378	0.0123222
AT1G56090	Tetratricopeptide repeat (TPR)-like superfamily protein	2.0837	0.000463191
AT4G29900	autoinhibited Ca(2+)-ATPase 10	2.08234	0.0135479
AT5G17400	endoplasmic reticulum-adenine nucleotide transporter 1	2.08181	4.72256e-05
AT5G39890	Protein of unknown function (DUF1637)	2.08172	2.3823e-06
AT2G39770	Glucose-1-phosphate adenylyltransferase family protein	2.08092	0
AT4G05320	polyubiquitin 10	2.079	2.26616e-05
AT3G11580	AP2/B3-like transcriptional factor family protein	2.07885	0.00931269
AT2G30490	cinnamate-4-hydroxylase	2.07808	9.39557e-05
AT1G17830	Protein of unknown function (DUF789)	2.07776	0.0252201
AT5G35970	P-loop containing nucleoside triphosphate hydrolases superfamily protein	2.07581	3.44297e-05
AT5G19430	RING/U-box superfamily protein	2.07345	0.000216069
AT1G70420	Protein of unknown function (DUF1645)	2.07022	0.000488056
AT3G46030	Histone superfamily protein	2.06895	0
AT1G67740	photosystem II BY	2.06848	0.00422695
AT2G30270	Protein of unknown function (DUF567)	2.06756	0.0199154
AT4G27450	Aluminium induced protein with YGL and LRDR motifs	2.05706	1.46553e-05
AT1G69410	eukaryotic elongation factor 5A-3	2.05314	0.00460072
AT4G27960	ubiquitin conjugating enzyme 9	2.04872	5.50514e-05
AT1G07320	ribosomal protein L4	2.0442	2.3257e-12
AT2G41660	Protein of unknown function, DUF617	2.04247	0.00611839
AT1G79710	Major facilitator superfamily protein	2.04187	0.0213246
AT3G46640	Homeodomain-like superfamily protein	2.03504	3.71243e-11
AT1G60950	2Fe-2S ferredoxin-like superfamily protein	2.03314	0.0151432
AT1G60140	trehalose phosphate synthase	2.03298	2.17604e-14
AT5G60460	Preprotein translocase Sec, Sec61-beta subunit protein	2.03237	1.50413e-05
AT5G38850	Disease resistance protein (TIR-NBS-LRR class)	2.03202	0.0328541
AT3G10420	P-loop containing nucleoside triphosphate hydrolases superfamily protein	2.02893	0.00376255
AT1G28140	0	2.02819	0.00418056
AT5G20150	SPX domain gene 1	2.02411	1.03845e-06
AT2G36950	Heavy metal transport/detoxification superfamily protein	2.0237	0.00218502
AT1G01500	Erythronate-4-phosphate dehydrogenase family protein	2.02244	0.00778657
AT1G55000	peptidoglycan-binding LysM domain-containing protein	2.02177	0.00014032
AT1G28260	Telomerase activating protein Est1	2.01654	0.00253791
AT2G18915	LOV KELCH protein 2	2.01499	7.40338e-06
AT4G01310	Ribosomal L5P family protein	2.01384	5.46024e-06
AT5G01720	RNI-like superfamily protein	2.0123	1.69255e-09
AT1G16320	Uncharacterized conserved protein (DUF2358)	2.01126	0.00092358
AT3G26760	NAD(P)-binding Rossmann-fold superfamily protein	2.0108	0.000398593
AT2G36160	Ribosomal protein S11 family protein	2.00999	0.00216214
AT4G29100	basic helix-loop-helix (bHLH) DNA-binding superfamily protein	2.00879	0.00453408
AT2G30410	tubulin folding cofactor A (KIESEL)	2.00582	0.0211312
AT5G19340	0	2.00566	0.0024036
AT1G08550	non-photochemical quenching 1	2.00247	0.010151
AT4G31020	alpha/beta-Hydrolases superfamily protein	2.00038	1.78589e-07
AT1G62750	Translation elongation factor EFG/EF2 protein	2.00002	0.000205116
AT1G03610	Protein of unknown function (DUF789)	1.99465	1.2518e-10
AT1G54100	aldehyde dehydrogenase 7B4	1.99351	1.05604e-05
AT1G62290	Saposin-like aspartyl protease family protein	1.99299	1.14744e-05
AT1G44920	0	1.99179	0.00547778
AT4G32260	ATPase, F0 complex, subunit B/B', bacterial/chloroplast	1.99084	5.75025e-05
AT1G63090	phloem protein 2-A11	1.99033	1.73624e-08
AT4G32940	gamma vacuolar processing enzyme	1.98963	0.00127565
AT5G65220	Ribosomal L29 family protein	1.98921	0.00241011
AT5G60760	P-loop containing nucleoside triphosphate hydrolases superfamily protein	1.98761	0.0469126
AT4G22890	PGR5-LIKE A	1.98662	0.00405005
AT4G19700	SBP (S-ribonuclease binding protein) family protein	1.98581	2.44639e-05
AT5G26820	iron-regulated protein 3	1.9846	0.00113571
AT3G52240	0	1.98277	4.13868e-06
AT3G45300	isovaleryl-CoA-dehydrogenase	1.98233	0.00305926
AT1G12820	auxin signaling F-box 3	1.9814	2.23218e-09
AT3G12350	F-box family protein	1.98075	0.000277473
AT3G03270	Adenine nucleotide alpha hydrolases-like superfamily protein	1.97994	0.000232111
AT5G58800	Quinone reductase family protein	1.97667	0.0181809
AT1G62710	beta vacuolar processing enzyme	1.97646	0.0164249
AT3G14830	0	1.97595	4.18225e-06
AT1G54500	Rubredoxin-like superfamily protein	1.97517	0.0122853
AT2G01620	RNI-like superfamily protein	1.97236	0.0384977
AT2G31200	actin depolymerizing factor 6	1.97213	9.69742e-06
AT1G54780	thylakoid lumen 18.3 kDa protein	1.97206	0.00370769
AT5G54980	Uncharacterised protein family (UPF0497)	1.97099	0.0331612
AT2G34860	DnaJ/Hsp40 cysteine-rich domain superfamily protein	1.97048	0.0290594
AT1G11350	S-domain-1 13	1.96839	0.0347802
AT3G09480	Histone superfamily protein	1.96728	0.0366898
AT3G54560	histone H2A 11	1.966	0.00320623
AT5G53160	regulatory components of ABA receptor 3	1.96549	1.31894e-13
AT1G05810	RAB GTPase homolog A5E	1.96528	0.0151404
AT1G56170	nuclear factor Y, subunit C2	1.96481	2.86312e-05
AT4G08685	Pollen Ole e 1 allergen and extensin family protein	1.96183	0.02819
AT2G45410	LOB domain-containing protein 19	1.96062	0.00300248
AT4G31510	0	1.96018	0.0211718
AT5G47830	0	1.95851	0.00216319
AT1G26270	Phosphatidylinositol 3- and 4-kinase family protein	1.95515	1.15241e-13
AT1G70590	F-box family protein	1.95478	0.000771784
AT3G53920	RNApolymerase sigma-subunit C	1.95139	0.0158113
AT1G18060	0	1.95093	0.0180177
AT1G32540	lsd one like 1	1.94615	0.00890031
AT2G29420	glutathione S-transferase tau 7	1.94589	0.00272289
AT3G09260	Glycosyl hydrolase superfamily protein	1.94575	0.000263287
AT5G43720	Protein of unknown function (DUF2361)	1.94489	9.7396e-05
AT1G22700	Tetratricopeptide repeat (TPR)-like superfamily protein	1.94478	0.00558571
AT5G60270	Concanavalin A-like lectin protein kinase family protein	1.94289	0.0018413
AT1G52690	Late embryogenesis abundant protein (LEA) family protein	1.94248	0.0366522
AT4G24230	acyl-CoA-binding domain 3	1.94001	0.0342165
AT5G57930	Arabidopsis thaliana protein of unknown function (DUF794)	1.9396	3.56559e-05
AT3G52770	protein binding	1.93944	0.0499842
AT4G31270	sequence-specific DNA binding transcription factors	1.93739	0.0158341
AT5G42270	FtsH extracellular protease family	1.93438	1.22001e-10
AT2G43340	Protein of unknown function (DUF1685)	1.93348	7.43174e-05
AT1G44446	Pheophorbide a oxygenase family protein with Rieske [2Fe-2S] domain	1.93262	0.00110101
AT5G54080	homogentisate 1,2-dioxygenase	1.93129	2.32955e-05
AT1G78690	Phospholipid/glycerol acyltransferase family protein	1.92521	0.0279083
AT5G60190	Cysteine proteinases superfamily protein	1.92458	0.000901032
AT5G52660	Homeodomain-like superfamily protein	1.92412	0.0166024
AT1G53520	Chalcone-flavanone isomerase family protein	1.92301	0.0381623
AT4G16760	acyl-CoA oxidase 1	1.92158	5.21339e-06
AT5G35690	0	1.91989	0.000152132
AT2G43030	Ribosomal protein L3 family protein	1.91955	3.4469e-05
AT2G37170	plasma membrane intrinsic protein 2	1.91875	0.0329018
AT2G04690	Pyridoxamine 5'-phosphate oxidase family protein	1.91838	0.0286586
AT5G07440	glutamate dehydrogenase 2	1.91445	2.08595e-08
AT5G06980	0	1.91299	0.0261966
AT1G60160	Potassium transporter family protein	1.91195	0.0490005
AT3G17790	purple acid phosphatase 17	1.90947	0.0325598
AT2G21240	basic pentacysteine 4	1.9085	1.49131e-06
AT2G15890	maternal effect embryo arrest 14	1.90611	0.00643224
AT1G07128	0	1.906	0.017281
AT2G41430	dehydration-induced protein (ERD15)	1.90326	2.73227e-10
AT5G49690	UDP-Glycosyltransferase superfamily protein	1.90222	0.0403679
AT3G45980	Histone superfamily protein	1.90177	1.62537e-13
AT3G23240	ethylene response factor 1	1.90108	0.04168
AT4G29310	Protein of unknown function (DUF1005)	1.90089	3.01775e-06
AT1G20696	high mobility group B3	1.89889	0.00495216
AT4G37000	accelerated cell death 2 (ACD2)	1.8976	0.00702988
AT4G34830	Pentatricopeptide repeat (PPR) superfamily protein	1.89736	0.0499875
AT4G29070	Phospholipase A2 family protein	1.89732	0.00313522
AT1G13450	Homeodomain-like superfamily protein	1.89671	0.0185739
AT1G33240	GT-2-like 1	1.89545	1.57029e-05
AT2G30350	Excinuclease ABC, C subunit, N-terminal	1.89545	0.0448454
AT3G10500	NAC domain containing protein 53	1.89462	0.000203357
AT3G02730	thioredoxin F-type 1	1.89418	0.0233716
AT3G15070	RING/U-box superfamily protein	1.89393	0.000236848
AT3G55610	delta 1-pyrroline-5-carboxylate synthase 2	1.89303	0.00696266
AT2G28660	Chloroplast-targeted copper chaperone protein	1.89162	0.0100749
AT2G05620	proton gradient regulation 5	1.89097	0.0201866
AT4G25650	ACD1-like	1.89073	0.0186547
AT5G35790	glucose-6-phosphate dehydrogenase 1	1.89025	0.00351504
AT3G04870	zeta-carotene desaturase	1.88948	0.00790535
AT4G38932	0	1.88851	1.29183e-05
AT1G02520	P-glycoprotein 11	1.88821	0.00269997
AT2G32120	heat-shock protein 70T-2	1.88713	0.0196766
AT3G11900	aromatic and neutral transporter 1	1.8838	0.0104651
AT4G35790	phospholipase D delta	1.88274	0.000744549
AT4G33980	0	1.87693	0.00229803
AT3G08740	elongation factor P (EF-P) family protein	1.87636	0.0198678
AT1G24440	RING/U-box superfamily protein	1.87559	0.000813662
AT3G16350	Homeodomain-like superfamily protein	1.8747	0.00926436
AT1G75380	bifunctional nuclease in basal defense response 1	1.8737	0.00267274
AT5G08380	alpha-galactosidase 1	1.87367	0.0281049
AT1G55530	RING/U-box superfamily protein	1.87293	1.57138e-05
AT5G38660	acclimation of photosynthesis to environment	1.87274	0.00313571
AT4G32040	KNOTTED1-like homeobox gene 5	1.87268	0.0014757
AT5G01810	CBL-interacting protein kinase 15	1.87205	1.28786e-14
AT5G47570	0	1.87152	0.0247852
AT1G14130	2-oxoglutarate (2OG) and Fe(II)-dependent oxygenase superfamily protein	1.871	0.00641927
AT4G00200	AT hook motif DNA-binding family protein	1.87073	2.3174e-06
AT1G27210	ARM repeat superfamily protein	1.87016	3.75588e-06
AT5G22880	histone B2	1.86918	2.62241e-10
AT5G21170	5'-AMP-activated protein kinase beta-2 subunit protein	1.86901	1.37246e-05
AT5G52580	RabGAP/TBC domain-containing protein	1.86567	0.00253106
AT1G21450	SCARECROW-like 1	1.86511	8.38119e-07
AT2G15400	DNA-directed RNA polymerase family protein	1.8651	0.0130291
AT1G67700	0	1.8619	0.00641935
AT2G39800	delta1-pyrroline-5-carboxylate synthase 1	1.85882	0.00591186
AT2G17850	Rhodanese/Cell cycle control phosphatase superfamily protein	1.85881	0.017674
AT1G34000	one-helix protein 2	1.85865	0.0342829
AT5G66190	ferredoxin-NADP(+)-oxidoreductase 1	1.85421	0.00163685
AT4G26500	chloroplast sulfur E	1.85239	0.000278761
AT1G64860	sigma factor A	1.85015	0.00371167
AT4G01050	thylakoid rhodanese-like	1.84991	1.78142e-05
AT4G37470	alpha/beta-Hydrolases superfamily protein	1.84952	0.0286582
AT4G27730	oligopeptide transporter 1	1.84836	0.000334919
AT5G27760	Hypoxia-responsive family protein	1.84799	0.000407167
AT1G74940	Protein of unknown function (DUF581)	1.84633	0.00153883
AT4G03420	Protein of unknown function (DUF789)	1.84607	0.0209933
AT3G16450	Mannose-binding lectin superfamily protein	1.84585	1.06774e-05
AT1G50110	D-aminoacid aminotransferase-like PLP-dependent enzymes superfamily protein	1.84437	0.0245034
AT1G47128	Granulin repeat cysteine protease family protein	1.84261	0.0155015
AT1G08880	Histone superfamily protein	1.8426	4.67704e-07
AT2G33585	0	1.84247	0.00126656
AT4G11211	0	1.84176	0.0387823
AT5G03240	polyubiquitin 3	1.84082	0.0452829
AT5G46410	SCP1-like small phosphatase 4	1.83924	0.00638048
AT4G36800	RUB1 conjugating enzyme 1	1.83871	4.21491e-06
AT2G33800	Ribosomal protein S5 family protein	1.83788	1.21293e-07
AT1G22270	Trm112p-like protein	1.83753	0.00950685
AT5G57360	Galactose oxidase/kelch repeat superfamily protein	1.83551	6.85252e-07
AT5G04720	ADR1-like 2	1.83533	0.00912818
AT3G14660	cytochrome P450, family 72, subfamily A, polypeptide 13	1.8346	0.00338031
AT2G44360	0	1.83261	0.000376971
AT2G21970	stress enhanced protein 2	1.83236	0.0064524
AT2G40510	Ribosomal protein S26e family protein	1.83133	0.0206035
AT4G36040	Chaperone DnaJ-domain superfamily protein	1.83069	0.00217742
AT1G75350	Ribosomal protein L31	1.8303	0.00683148
AT1G51950	indole-3-acetic acid inducible 18	1.82995	0.00642515
AT5G19000	BTB-POZ and MATH domain 1	1.82954	0.000328532
AT1G35670	calcium-dependent protein kinase 2	1.82947	0.000184165
AT3G49800	BSD domain-containing protein	1.82933	2.61925e-06
AT4G34860	Plant neutral invertase family protein	1.82852	2.33871e-06
AT2G45170	AUTOPHAGY 8E	1.8267	0.0117998
AT4G09620	Mitochondrial transcription termination factor family protein	1.82633	0.00294379
AT5G24800	basic leucine zipper 9	1.8255	0.0470013
AT1G01970	Tetratricopeptide repeat (TPR)-like superfamily protein	1.82449	0.0123251
AT2G46820	photosystem I P subunit	1.82358	0.011552
AT4G23570	phosphatase-related	1.82014	0.040049
AT2G16600	rotamase CYP 3	1.82007	0.0148599
AT5G05750	DNAJ heat shock N-terminal domain-containing protein	1.81849	1.86604e-06
AT2G42130	Plastid-lipid associated protein PAP / fibrillin family protein	1.81492	0.0490619
AT1G28150	0	1.81479	0.0375551
AT1G59700	glutathione S-transferase TAU 16	1.81443	0.0325037
AT3G18035	winged-helix DNA-binding transcription factor family protein	1.813	1.55042e-07
AT5G07030	Eukaryotic aspartyl protease family protein	1.81169	0.0276128
AT4G02530	chloroplast thylakoid lumen protein	1.81145	0.0195463
AT1G28110	serine carboxypeptidase-like 45	1.81122	0.00547932
AT5G54600	Translation protein SH3-like family protein	1.81081	0.00474433
AT3G06510	Glycosyl hydrolase superfamily protein	1.81016	0.000336817
AT5G58140	phototropin 2	1.81013	0.00350005
AT1G32070	nuclear shuttle interacting	1.80957	0.0435583
AT5G54520	Transducin/WD40 repeat-like superfamily protein	1.80732	0.0332149
AT2G42670	Protein of unknown function (DUF1637)	1.80731	0.00982265
AT2G26980	CBL-interacting protein kinase 3	1.80728	0.0258706
AT4G40042	Microsomal signal peptidase 12 kDa subunit (SPC12)	1.80447	0.000926994
AT1G47056	VIER F-box proteine 1	1.803	0.00137371
AT1G34370	C2H2 and C2HC zinc fingers superfamily protein	1.80265	3.37286e-06
AT4G02990	Mitochondrial transcription termination factor family protein	1.79984	0.00113497
AT1G76650	calmodulin-like 38	1.79814	0.00355771
AT3G13120	Ribosomal protein S10p/S20e family protein	1.798	0.000102854
AT4G02210	0	1.79746	0.0144635
AT5G59570	Homeodomain-like superfamily protein	1.79671	0.00308834
AT1G29070	Ribosomal protein L34	1.79586	0.022262
AT5G64840	general control non-repressible 5	1.79502	0.00257111
AT1G50570	Calcium-dependent lipid-binding (CaLB domain) family protein	1.79432	3.45886e-07
AT5G64880	0	1.79363	0.0241553
AT4G34280	transducin family protein / WD-40 repeat family protein	1.79266	0.00807313
AT5G08410	ferredoxin/thioredoxin reductase subunit A (variable subunit) 2	1.79262	0.0252986
AT1G78670	gamma-glutamyl hydrolase 3	1.79016	0.0243165
AT4G00895	ATPase, F1 complex, OSCP/delta subunit protein	1.78842	0.0108696
AT5G10040	0	1.78765	0.02565
AT3G06780	glycine-rich protein	1.78662	0.000741286
AT2G39900	GATA type zinc finger transcription factor family protein	1.78572	0.00977352
AT4G11600	glutathione peroxidase 6	1.78552	0.000186361
AT4G38100	0	1.78431	0.0323822
AT3G47650	DnaJ/Hsp40 cysteine-rich domain superfamily protein	1.78386	0.047498
AT5G01670	NAD(P)-linked oxidoreductase superfamily protein	1.78325	0.0181945
AT1G43800	Plant stearoyl-acyl-carrier-protein desaturase family protein	1.7829	3.72054e-05
AT3G48930	Nucleic acid-binding, OB-fold-like protein	1.7798	0.000270339
AT5G05950	maternal effect embryo arrest 60	1.7793	0.0113256
AT1G08570	atypical CYS HIS rich thioredoxin 4	1.77899	2.21301e-06
AT4G33940	RING/U-box superfamily protein	1.77538	0.0258917
AT5G06370	NC domain-containing protein-related	1.77189	1.45067e-05
AT4G12400	stress-inducible protein, putative	1.77151	0.00130331
AT2G44410	RING/U-box superfamily protein	1.77097	2.32962e-07
AT4G39100	PHD finger family protein / bromo-adjacent homology (BAH) domain-containing protein	1.77067	0.000307341
AT5G22800	Alanyl-tRNA synthetase, class IIc	1.7693	0.0331597
AT2G33830	Dormancy/auxin associated family protein	1.76833	0.0402056
AT1G23380	KNOTTED1-like homeobox gene 6	1.76808	0.0379963
AT1G78380	glutathione S-transferase TAU 19	1.76773	0.00688742
AT2G01450	MAP kinase 17	1.76736	6.46207e-06
AT3G63000	NPL4-like protein 1	1.76713	1.25662e-06
AT3G49360	6-phosphogluconolactonase 2	1.76709	0.00558661
AT3G02340	RING/U-box superfamily protein	1.76661	0.000400411
AT4G19960	K+ uptake permease 9	1.76557	0.0272654
AT3G51500	0	1.76549	0.00886922
AT1G62770	Plant invertase/pectin methylesterase inhibitor superfamily protein	1.76465	0.00772785
AT3G17510	CBL-interacting protein kinase 1	1.76396	0.0456405
AT3G12510	MADS-box family protein	1.76361	0.0471057
AT2G33530	serine carboxypeptidase-like 46	1.76302	0.0217456
AT2G35390	Phosphoribosyltransferase family protein	1.76237	0.031533
AT1G10350	DNAJ heat shock family protein	1.76037	0.00105057
AT1G75810	0	1.76035	0.0206626
AT5G30510	ribosomal protein S1	1.75958	3.64699e-06
AT5G02800	Protein kinase superfamily protein	1.75809	0.00254692
AT5G62280	Protein of unknown function (DUF1442)	1.75758	0.000917662
AT4G02590	basic helix-loop-helix (bHLH) DNA-binding superfamily protein	1.75709	0.00178608
AT2G30040	mitogen-activated protein kinase kinase kinase 14	1.75651	0.00708312
AT3G24500	multiprotein bridging factor 1C	1.75629	0.0344759
AT4G17560	Ribosomal protein L19 family protein	1.75465	0.00368334
AT5G51880	2-oxoglutarate (2OG) and Fe(II)-dependent oxygenase superfamily protein	1.75339	0.00829668
AT3G26710	cofactor assembly of complex C	1.75255	0.00817049
AT3G52560	ubiquitin E2 variant 1D-4	1.75246	1.15207e-06
AT3G13310	Chaperone DnaJ-domain superfamily protein	1.7524	4.04606e-05
AT1G32170	xyloglucan endotransglucosylase/hydrolase 30	1.75134	0.0492768
AT4G17260	Lactate/malate dehydrogenase family protein	1.75134	1.30425e-05
AT1G10990	0	1.75081	0.0421721
AT1G62200	Major facilitator superfamily protein	1.75059	0.0451041
AT1G10170	NF-X-like 1	1.75012	1.40399e-12
AT5G51750	subtilase 1.3	1.74866	0.0159797
AT3G07890	Ypt/Rab-GAP domain of gyp1p superfamily protein	1.7468	0.00123007
AT3G51510	0	1.74519	0.0490991
AT3G60530	GATA transcription factor 4	1.74474	0.00827341
AT4G35730	Regulator of Vps4 activity in the MVB pathway protein	1.7447	0.00100211
AT2G30440	thylakoid processing peptide	1.74466	6.08136e-07
AT5G65310	homeobox protein 5	1.74355	0.00676022
AT1G72970	Glucose-methanol-choline (GMC) oxidoreductase family protein	1.74245	0.00329168
AT1G64720	Polyketide cyclase/dehydrase and lipid transport superfamily protein	1.74233	2.33179e-05
AT2G24260	LJRHL1-like 1	1.74226	0.00129124
AT2G44140	Peptidase family C54 protein	1.74121	0.000767457
AT3G07310	Protein of unknown function (DUF760)	1.7409	3.2292e-05
AT1G11580	methylesterase PCR A	1.74038	0
AT3G57860	UV-B-insensitive 4-like	1.73816	0.00659911
AT5G03200	RING/U-box superfamily protein	1.7379	0.006031
AT5G63190	MA3 domain-containing protein	1.73428	2.4395e-07
AT4G28652	0	1.73339	0.025043
AT4G35140	Transducin/WD40 repeat-like superfamily protein	1.73195	0.0135643
AT4G37900	Protein of unknown function (duplicated DUF1399)	1.73166	0.0229579
AT3G57870	sumo conjugation enzyme 1	1.7309	7.92407e-05
AT1G42990	basic region/leucine zipper motif 60	1.73056	0.0417316
AT3G05010	Protein of unknown function, transmembrane-40	1.72925	0.0080884
AT4G03960	Phosphotyrosine protein phosphatases superfamily protein	1.72798	0.0063663
AT5G09440	EXORDIUM like 4	1.72744	8.71905e-07
AT4G27600	pfkB-like carbohydrate kinase family protein	1.72642	0.00405999
AT2G22240	myo-inositol-1-phosphate synthase 2	1.7253	0.0304441
AT3G62030	rotamase CYP 4	1.7252	1.81178e-06
AT5G62560	RING/U-box superfamily protein with ARM repeat domain	1.72491	9.7638e-05
AT1G18470	Transmembrane Fragile-X-F-associated protein	1.72428	0.0303833
AT4G37760	squalene epoxidase 3	1.72359	0.0170404
AT5G47700	60S acidic ribosomal protein family	1.72188	0.00385628
AT1G10210	mitogen-activated protein kinase 1	1.72129	0.0336967
AT5G24850	cryptochrome 3	1.72005	0.044752
AT4G23530	Protein of unknown function (DUF793)	1.71991	0.00116188
AT3G48330	protein-l-isoaspartate methyltransferase 1	1.71975	0.0463252
AT5G66170	sulfurtransferase 18	1.7189	5.50513e-05
AT3G57340	Heat shock protein DnaJ, N-terminal with domain of unknown function (DUF1977)	1.71824	5.64222e-08
AT2G39940	RNI-like superfamily protein	1.71752	4.09315e-06
AT4G24730	Calcineurin-like metallo-phosphoesterase superfamily protein	1.71685	0.0218212
AT2G33590	NAD(P)-binding Rossmann-fold superfamily protein	1.71448	0.000285663
AT4G05390	root FNR 1	1.71446	1.52917e-09
AT4G37870	phosphoenolpyruvate carboxykinase 1	1.71218	0.00107657
AT5G24930	CONSTANS-like 4	1.709	0.000340177
AT1G15700	ATPase, F1 complex, gamma subunit protein	1.70804	0.0284803
AT4G16447	0	1.70726	0.0280371
AT4G27230	histone H2A 2	1.70721	7.30176e-05
AT2G29490	glutathione S-transferase TAU 1	1.70703	0.000921421
AT2G47400	CP12 domain-containing protein 1	1.70661	4.51389e-09
AT5G59890	actin depolymerizing factor 4	1.70608	3.2021e-08
AT3G47850	0	1.70554	0.00247275
AT3G26060	Thioredoxin superfamily protein	1.70484	0.0448114
AT3G06430	Tetratricopeptide repeat (TPR)-like superfamily protein	1.70462	0.000973179
AT3G06570	Galactose oxidase/kelch repeat superfamily protein	1.70429	0.0195975
AT1G55490	chaperonin 60 beta	1.70145	1.40551e-06
AT1G01080	RNA-binding (RRM/RBD/RNP motifs) family protein	1.7014	0.0338973
AT2G32650	RmlC-like cupins superfamily protein	1.70104	0.00878419
AT5G10460	Haloacid dehalogenase-like hydrolase (HAD) superfamily protein	1.69951	0.044352
AT1G02410	cytochrome c oxidase assembly protein CtaG / Cox11 family	1.69926	0.0163218
AT2G37220	RNA-binding (RRM/RBD/RNP motifs) family protein	1.69867	4.70694e-05
AT5G10960	Polynucleotidyl transferase, ribonuclease H-like superfamily protein	1.69793	2.22045e-16
AT1G33110	MATE efflux family protein	1.69761	0.00667298
AT4G16480	inositol transporter 4	1.69515	0.00972361
AT4G32840	phosphofructokinase 6	1.69443	0.0110317
AT5G66530	Galactose mutarotase-like superfamily protein	1.69442	0.0114231
AT5G11270	overexpressor of cationic peroxidase 3	1.69377	0.0282004
AT5G56590	O-Glycosyl hydrolases family 17 protein	1.68941	0.0388619
AT4G31010	RNA-binding CRS1 / YhbY (CRM) domain-containing protein	1.6891	0.0283964
AT5G25280	serine-rich protein-related	1.68866	0.00117413
AT4G26270	phosphofructokinase 3	1.68865	0.00766781
AT1G03475	Coproporphyrinogen III oxidase	1.68817	3.74671e-05
AT5G67270	end binding protein 1C	1.68774	0.00453727
AT5G48990	Galactose oxidase/kelch repeat superfamily protein	1.6875	0.0445576
AT5G18140	Chaperone DnaJ-domain superfamily protein	1.68742	0.00783571
AT2G26660	SPX domain gene 2	1.68696	0.00199812
AT3G06590	basic helix-loop-helix (bHLH) DNA-binding superfamily protein	1.68686	0.00256358
AT4G00940	Dof-type zinc finger DNA-binding family protein	1.68534	0.0188724
AT3G02040	senescence-related gene 3	1.68448	0.000146661
AT3G27850	ribosomal protein L12-C	1.68417	0.00872486
AT1G66620	Protein with RING/U-box and TRAF-like domains	1.68396	0.0152306
AT5G54170	Polyketide cyclase/dehydrase and lipid transport superfamily protein	1.68324	0.0205106
AT5G40950	ribosomal protein large subunit 27	1.68304	0.00173973
AT4G21020	Late embryogenesis abundant protein (LEA) family protein	1.68296	0.0119014
AT5G21920	YGGT family protein	1.68287	0.020356
AT3G54850	plant U-box 14	1.68239	0.00477308
AT5G18680	tubby like protein 11	1.68105	0.0065596
AT4G22750	DHHC-type zinc finger family protein	1.68087	0.0135349
AT2G15695	Protein of unknown function DUF829, transmembrane 53	1.68069	0.0119761
AT4G21350	plant U-box 8	1.6794	0.0315823
AT1G59740	Major facilitator superfamily protein	1.67887	0.0181346
AT1G79720	Eukaryotic aspartyl protease family protein	1.6782	0.0123506
AT1G48350	Ribosomal L18p/L5e family protein	1.67647	0.00704828
AT5G10770	Eukaryotic aspartyl protease family protein	1.67599	0.0350524
AT5G26280	TRAF-like family protein	1.67431	0.00179044
AT5G54770	thiazole biosynthetic enzyme, chloroplast (ARA6) (THI1) (THI4)	1.67277	0.000387959
AT3G04760	Pentatricopeptide repeat (PPR-like) superfamily protein	1.67247	0.0201467
AT4G13640	Homeodomain-like superfamily protein	1.66955	0.00091221
AT1G17930	Aminotransferase-like, plant mobile domain family protein	1.66838	0.0100539
AT1G22850	SNARE associated Golgi protein family	1.66811	0.0165807
AT2G30950	FtsH extracellular protease family	1.66738	1.17577e-06
AT5G52550	0	1.66691	0.0297516
AT3G53230	ATPase, AAA-type, CDC48 protein	1.66608	0.0163324
AT1G50600	scarecrow-like 5	1.66577	0.0216287
AT3G55420	0	1.66457	0.00338789
AT1G80230	Rubredoxin-like superfamily protein	1.66444	0.000488548
AT1G66530	Arginyl-tRNA synthetase, class Ic	1.66375	0.0199838
AT2G24090	Ribosomal protein L35	1.663	0.0328415
AT3G58850	phy rapidly regulated 2	1.66268	0.0229577
AT5G51400	PLAC8 family protein	1.66213	2.53664e-05
AT4G19600	Cyclin family protein	1.66126	0.000101436
AT5G52552	conserved peptide upstream open reading frame 14	1.66125	0.0239431
AT1G03970	G-box binding factor 4	1.66103	0.000504456
AT5G58020	0	1.65986	1.15251e-06
AT5G37740	Calcium-dependent lipid-binding (CaLB domain) family protein	1.65942	0.00700901
AT5G48590	Protein of unknown function (DUF760)	1.65887	0.0385103
AT3G15190	chloroplast 30S ribosomal protein S20, putative	1.65743	0.00968037
AT2G22720	SPT2 chromatin protein	1.65678	4.73336e-05
AT5G46760	Basic helix-loop-helix (bHLH) DNA-binding family protein	1.65621	2.87619e-05
AT5G44250	Protein of unknown function DUF829, transmembrane 53	1.65534	0.00336057
AT1G07820	Histone superfamily protein	1.65456	7.54952e-15
AT3G61180	RING/U-box superfamily protein	1.6539	0.00167531
AT5G02840	LHY/CCA1-like 1	1.65336	0.0363977
AT1G52340	NAD(P)-binding Rossmann-fold superfamily protein	1.65298	0.000105588
AT2G24420	DNA repair ATPase-related	1.65286	0.00627213
AT5G65250	0	1.65015	0.00202676
AT4G15560	Deoxyxylulose-5-phosphate synthase	1.64992	1.35462e-07
AT1G06570	phytoene desaturation 1	1.64826	0.000264553
AT4G19390	Uncharacterised protein family (UPF0114)	1.64784	0.0377287
AT4G20870	fatty acid hydroxylase 2	1.64754	0.0280491
AT5G01800	saposin B domain-containing protein	1.64643	0.0045394
AT5G10980	Histone superfamily protein	1.64598	1.28318e-07
AT2G18710	SECY homolog 1	1.64487	0.000563129
AT3G17100	sequence-specific DNA binding transcription factors	1.64412	7.80108e-07
AT1G22220	F-box family protein	1.64296	0.00561228
AT3G20820	Leucine-rich repeat (LRR) family protein	1.64085	0.0107988
AT4G29720	polyamine oxidase 5	1.64042	0.000302056
AT5G11810	0	1.63961	0.0220453
AT2G48070	resistance to phytophthora 1	1.63953	0.0481893
AT5G42240	serine carboxypeptidase-like 42	1.63867	0.0365851
AT2G01320	ABC-2 type transporter family protein	1.63567	0.0227384
AT1G74970	ribosomal protein S9	1.63549	0.0065122
AT4G35100	plasma membrane intrinsic protein 3	1.63494	1.25047e-11
AT4G37550	Acetamidase/Formamidase family protein	1.63457	0.0386499
AT2G42590	general regulatory factor 9	1.63277	0.000259395
AT5G44670	Domain of unknown function (DUF23)	1.63226	0.0113575
AT3G18940	clast3-related	1.63133	0.020301
AT4G30370	RING/U-box superfamily protein	1.63019	0.0343487
AT5G48720	x-ray induced transcript 1	1.62921	0.022652
AT5G62460	RING/FYVE/PHD zinc finger superfamily protein	1.62877	0.00789493
AT3G16857	response regulator 1	1.62695	0.000886386
AT3G54290	0	1.62683	0.00154396
AT5G61410	D-ribulose-5-phosphate-3-epimerase	1.62668	0.0112246
AT3G52280	general transcription factor group E6	1.62624	0.0337269
AT4G00355	0	1.62571	0.00035454
AT1G70490	Ras-related small GTP-binding family protein	1.62525	3.62622e-06
AT4G26400	RING/U-box superfamily protein	1.62471	0.000343045
AT2G25140	casein lytic proteinase B4	1.62213	0.00723078
AT5G20090	Uncharacterised protein family (UPF0041)	1.62177	0.0102014
AT2G45980	0	1.62025	1.54872e-05
AT5G19440	NAD(P)-binding Rossmann-fold superfamily protein	1.61832	0.00341735
AT3G07880	Immunoglobulin E-set superfamily protein	1.61805	3.5521e-06
AT2G16070	plastid division2	1.61797	0.000648328
AT3G28480	Oxoglutarate/iron-dependent oxygenase	1.61782	0.000738675
AT1G21920	Histone H3 K4-specific methyltransferase SET7/9 family protein	1.61735	0.00162905
AT5G35100	Cyclophilin-like peptidyl-prolyl cis-trans isomerase family protein	1.61697	0.0261766
AT2G04360	0	1.614	0.0297559
AT2G44160	methylenetetrahydrofolate reductase 2	1.61399	0.00290704
AT5G20720	chaperonin 20	1.61337	0.000301634
AT1G76990	ACT domain repeat 3	1.61289	0.000920039
AT1G12110	nitrate transporter 1.1	1.61196	4.12025e-09
AT3G06850	2-oxoacid dehydrogenases acyltransferase family protein	1.61128	0.0405924
AT4G36840	Galactose oxidase/kelch repeat superfamily protein	1.61038	0.0270944
AT5G51980	Transducin/WD40 repeat-like superfamily protein	1.60949	0.00940755
AT2G35810	0	1.60923	0.0105483
AT1G45976	S-ribonuclease binding protein 1	1.60778	0.0100092
AT4G38810	Calcium-binding EF-hand family protein	1.60756	0.00905577
AT5G26742	DEAD box RNA helicase (RH3)	1.60707	3.2909e-08
AT4G10100	co-factor for nitrate, reductase and xanthine dehydrogenase 7	1.60598	0.0459801
AT3G63270	0	1.60499	0.00443417
AT2G42400	vascular plant one zinc finger protein 2	1.60429	0.00197355
AT5G61510	GroES-like zinc-binding alcohol dehydrogenase family protein	1.60303	0.000396739
AT4G33540	metallo-beta-lactamase family protein	1.60212	0.0031121
AT5G28750	Bacterial sec-independent translocation protein mttA/Hcf106	1.60152	0.0469099
AT1G04420	NAD(P)-linked oxidoreductase superfamily protein	1.60147	0.0414955
AT4G00230	xylem serine peptidase 1	1.60048	0.0225539
AT4G39550	Galactose oxidase/kelch repeat superfamily protein	1.60015	0.0173449
AT3G02555	0	1.59884	0.00365438
AT5G57900	SKP1 interacting partner 1	1.59836	0.000380393
AT1G78040	Pollen Ole e 1 allergen and extensin family protein	1.59707	0.00490429
AT3G03470	cytochrome P450, family 87, subfamily A, polypeptide 9	1.59698	0.0205131
AT5G46750	ARF-GAP domain 9	1.59627	0.00214231
AT1G68830	STT7 homolog STN7	1.59624	0.0420956
AT5G35630	glutamine synthetase 2	1.59468	1.72451e-08
AT1G64510	Translation elongation factor EF1B/ribosomal protein S6 family protein	1.59386	0.0126842
AT2G44798	other RNA	1.59296	0.0409425
AT4G28260	0	1.59277	0.0117481
AT3G15850	fatty acid desaturase 5	1.59211	0.00194587
AT3G16000	MAR binding filament-like protein 1	1.59131	0.0038715
AT1G32340	NDR1/HIN1-like 8	1.59106	0.00952703
AT1G23010	Cupredoxin superfamily protein	1.59034	0.018052
AT1G15740	Leucine-rich repeat family protein	1.58965	0.0203773
AT4G35450	ankyrin repeat-containing protein 2	1.58912	6.1031e-06
AT3G63490	Ribosomal protein L1p/L10e family	1.58848	0.000398987
AT3G18930	RING/U-box superfamily protein	1.58832	0.0339078
AT1G64090	Reticulan like protein B3	1.58756	7.3222e-06
AT1G11400	partner of Y14-MAGO	1.58636	0.00485185
AT4G02890	Ubiquitin family protein	1.58592	0.0479615
AT4G08920	cryptochrome 1	1.58444	4.16982e-05
AT3G10230	lycopene cyclase	1.58369	0.00241185
AT4G33670	NAD(P)-linked oxidoreductase superfamily protein	1.58357	0.0206157
AT1G72630	ELF4-like 2	1.58047	0.000938255
AT1G07750	RmlC-like cupins superfamily protein	1.58026	0.0445506
AT3G60190	DYNAMIN-like 1E	1.57987	0.0131734
AT2G38370	Plant protein of unknown function (DUF827)	1.57966	0.00970565
AT1G21440	Phosphoenolpyruvate carboxylase family protein	1.57937	0.00964774
AT3G54210	Ribosomal protein L17 family protein	1.5789	0.00306758
AT2G37600	Ribosomal protein L36e family protein	1.57745	0.000650886
AT3G01290	SPFH/Band 7/PHB domain-containing membrane-associated protein family	1.57729	0.0353224
AT1G03680	thioredoxin M-type 1	1.57655	0.0158804
AT4G14130	xyloglucan endotransglucosylase/hydrolase 15	1.57646	2.22757e-06
AT5G12940	Leucine-rich repeat (LRR) family protein	1.57551	0.0152566
AT5G11110	sucrose phosphate synthase 2F	1.57499	0.00133651
AT3G46000	actin depolymerizing factor 2	1.57355	0.000208558
AT4G01960	0	1.57244	0.00373423
AT1G17145	RING/U-box superfamily protein	1.5719	0.0417252
AT1G68070	Zinc finger, C3HC4 type (RING finger) family protein	1.57109	0.00600055
AT5G22360	vesicle-associated membrane protein 714	1.57108	0.00754172
AT4G38210	expansin A20	1.57095	0.0027363
AT5G27600	long-chain acyl-CoA synthetase 7	1.57057	0.0149102
AT5G45410	0	1.57018	4.59206e-06
AT1G11860	Glycine cleavage T-protein family	1.56988	0.00813811
AT1G07530	SCARECROW-like 14	1.56895	0.0090393
AT5G13950	0	1.56813	0.00179082
AT4G09040	RNA-binding (RRM/RBD/RNP motifs) family protein	1.568	0.0465402
AT5G20020	RAS-related GTP-binding nuclear protein 2	1.56697	1.34324e-06
AT2G35320	EYES ABSENT homolog	1.56658	0.017995
AT5G19540	0	1.56653	0.00816986
AT1G22780	Ribosomal protein S13/S18 family	1.56637	4.32186e-06
AT3G13080	multidrug resistance-associated protein 3	1.56555	0.0398466
AT5G08790	NAC (No Apical Meristem) domain transcriptional regulator superfamily protein	1.5648	8.50914e-09
AT4G01800	Albino or Glassy Yellow 1	1.56478	0.0305441
AT3G17800	Protein of unknown function (DUF760)	1.56458	0.00930332
AT5G35320	0	1.56453	0.0312606
AT1G68810	basic helix-loop-helix (bHLH) DNA-binding superfamily protein	1.56382	0.0322383
AT1G35680	Ribosomal protein L21	1.5632	0.0232358
AT2G39670	Radical SAM superfamily protein	1.56225	0.0114001
AT5G56340	RING/U-box superfamily protein	1.56192	0.00524488
AT5G20620	ubiquitin 4	1.56164	0.00373413
AT5G55190	RAN GTPase 3	1.56134	0.00410016
AT5G64330	Phototropic-responsive NPH3 family protein	1.561	0.00615687
AT3G04880	DNA-damage-repair/toleration protein (DRT102)	1.56014	0.00262024
AT4G05060	PapD-like superfamily protein	1.55914	0.0471747
AT3G21090	ABC-2 type transporter family protein	1.55908	0.0244031
AT3G62630	Protein of unknown function (DUF1645)	1.55825	0.00231513
AT2G27720	60S acidic ribosomal protein family	1.55818	1.50178e-09
AT5G63940	Protein kinase protein with adenine nucleotide alpha hydrolases-like domain	1.55769	0.00773269
AT1G21780	BTB/POZ domain-containing protein	1.55764	0.00333455
AT1G71130	Integrase-type DNA-binding superfamily protein	1.55725	0.0358822
AT4G18480	P-loop containing nucleoside triphosphate hydrolases superfamily protein	1.55661	0.0174656
AT3G02690	nodulin MtN21 /EamA-like transporter family protein	1.55612	0.0308798
AT4G33510	3-deoxy-d-arabino-heptulosonate 7-phosphate synthase	1.55496	0.000249249
AT3G52150	RNA-binding (RRM/RBD/RNP motifs) family protein	1.55448	0.026142
AT4G04770	ATP binding cassette protein 1	1.55413	0.000100545
AT1G19270	DA1	1.55391	0.0241806
AT4G16580	Protein phosphatase 2C family protein	1.55197	0.00475199
AT3G52570	alpha/beta-Hydrolases superfamily protein	1.5517	0.0398453
AT3G04920	Ribosomal protein S24e family protein	1.55148	0.0171084
AT1G08560	syntaxin of plants 111	1.55103	1.00771e-06
AT3G10210	SEC14 cytosolic factor family protein / phosphoglyceride transfer family protein	1.54906	0.0429435
AT1G07728	other RNA	1.54896	0.0111044
AT3G52930	Aldolase superfamily protein	1.54871	0.0227203
AT5G61380	CCT motif -containing response regulator protein	1.5481	0.000486828
AT5G14970	0	1.54805	0.0478298
AT5G26210	alfin-like 4	1.54764	0.0196137
AT4G12710	ARM repeat superfamily protein	1.54673	0.0341454
AT1G16840	0	1.54621	1.94589e-05
AT5G67030	zeaxanthin epoxidase (ZEP) (ABA1)	1.54594	0.0343224
AT3G61600	POZ/BTB containin G-protein 1	1.54538	1.14561e-05
AT5G41700	ubiquitin conjugating enzyme 8	1.54442	0.000754325
AT1G16250	Galactose oxidase/kelch repeat superfamily protein	1.54435	0.0378116
AT1G73030	SNF7 family protein	1.54322	3.95176e-05
AT5G47110	Chlorophyll A-B binding family protein	1.54304	0.0083057
AT5G28840	GDP-D-mannose 3',5'-epimerase	1.54234	1.88223e-09
AT3G04560	0	1.54182	0.00756968
AT5G66730	C2H2-like zinc finger protein	1.54102	7.09154e-09
AT4G24370	0	1.54059	0.0429754
AT5G58960	Plant protein of unknown function (DUF641)	1.54014	0.000332755
AT3G62650	0	1.53846	2.27408e-05
AT5G13310	0	1.53768	0.0138968
AT5G45360	F-box family protein	1.53634	0.0198625
AT1G07570	Protein kinase superfamily protein	1.53587	0.0395279
AT3G52230	0	1.53525	0.0283552
AT1G53800	0	1.53516	0.0302289
AT1G24040	Acyl-CoA N-acyltransferases (NAT) superfamily protein	1.53246	0.0497788
AT1G17220	Translation initiation factor 2, small GTP-binding protein	1.53211	0.000826244
AT1G16080	0	1.53207	0.0115273
AT4G28080	Tetratricopeptide repeat (TPR)-like superfamily protein	1.53124	0.00801171
AT3G13430	RING/U-box superfamily protein	1.53097	0.00658333
AT3G47520	malate dehydrogenase	1.53041	9.80577e-05
AT4G21580	oxidoreductase, zinc-binding dehydrogenase family protein	1.53039	0.00641368
AT4G18730	ribosomal protein L16B	1.52988	5.72398e-06
AT5G46160	Ribosomal protein L14p/L23e family protein	1.52915	0.0155544
AT4G20360	RAB GTPase homolog E1B	1.52827	0.0379957
AT5G23340	RNI-like superfamily protein	1.52741	0.00715214
AT5G35200	ENTH/ANTH/VHS superfamily protein	1.52728	0.024738
AT5G09650	pyrophosphorylase 6	1.52674	0.0360018
AT2G14247	Expressed protein	1.52543	0.00293989
AT1G69360	Plant protein of unknown function (DUF863)	1.52235	0.0302178
AT5G13510	Ribosomal protein L10 family protein	1.52225	0.0412223
AT2G18090	PHD finger family protein / SWIB complex BAF60b domain-containing protein / GYF domain-containing protein	1.52178	0.00261083
AT5G26710	Glutamyl/glutaminyl-tRNA synthetase, class Ic	1.52063	4.33349e-06
AT4G03030	Galactose oxidase/kelch repeat superfamily protein	1.51948	0.00498228
AT3G14930	Uroporphyrinogen decarboxylase	1.51874	0.0202317
AT5G03970	F-box associated ubiquitination effector family protein	1.51825	0.010179
AT1G48830	Ribosomal protein S7e family protein	1.51761	1.09269e-06
AT4G39910	ubiquitin-specific protease 3	1.51587	0.00045098
AT2G47600	magnesium/proton exchanger	1.51565	0.00918921
AT5G23740	ribosomal protein S11-beta	1.51502	0.0228937
AT2G23320	WRKY DNA-binding protein 15	1.51492	5.75898e-06
AT1G22040	Galactose oxidase/kelch repeat superfamily protein	1.5137	0.0283181
AT1G12440	A20/AN1-like zinc finger family protein	1.5135	0.000113372
AT5G11390	WPP domain-interacting protein 1	1.51317	0.0191479
AT1G43700	VIRE2-interacting protein 1	1.51308	0.00109023
AT1G60710	NAD(P)-linked oxidoreductase superfamily protein	1.51259	0.000128086
AT1G34780	APR-like 4	1.51124	0.041177
AT3G04350	Plant protein of unknown function (DUF946)	1.5107	0.00363769
AT5G11200	DEAD/DEAH box RNA helicase family protein	1.51024	5.88131e-06
AT3G08780	0	1.51009	0.00727581
AT1G15880	golgi snare 11	1.50924	0.00817016
AT4G30960	SOS3-interacting protein 3	1.50782	0.0259405
AT4G24990	Ubiquitin family protein	1.50764	0.0339595
AT5G46420	16S rRNA processing protein RimM family	1.50712	0.0115713
AT4G31780	monogalactosyl diacylglycerol synthase 1	1.50569	0.0186946
AT3G51730	saposin B domain-containing protein	1.50523	0.00376039
AT2G19270	0	1.50456	0.00113664
AT2G40490	Uroporphyrinogen decarboxylase	1.50275	0.0227215
AT5G54940	Translation initiation factor SUI1 family protein	1.50233	0.00527574
AT5G08570	Pyruvate kinase family protein	1.50217	0.0227355
AT2G17440	plant intracellular ras group-related LRR 5	1.50098	0.0274409

## Sheet: Sheet2
Supplementary Dataset S3
Repressed Targets for 35S:AGL15:: Col, SAM SE (RNA-seq)
Gene ID	Gene Description	Fold Change (normalized values)	p-value
AT4G12770	Chaperone DnaJ-domain superfamily protein	-1.50019	0.00220563
AT3G19790	0	-1.50102	0.0106967
AT3G55660	ROP (rho of plants) guanine nucleotide exchange factor 6	-1.50106	0.0364139
AT5G05680	nuclear pore complex protein-related	-1.50113	0.033562
AT4G13350	NSP (nuclear shuttle protein)-interacting GTPase	-1.50189	0.00213978
AT1G51060	histone H2A 10	-1.50208	0.000147357
AT5G57800	Fatty acid hydroxylase superfamily	-1.50287	0.011951
AT3G05670	RING/U-box protein	-1.50308	0.0094959
AT5G45750	RAB GTPase homolog A1C	-1.50357	0.00327733
AT4G02070	MUTS homolog 6	-1.5042	0.0271294
AT1G48600	S-adenosyl-L-methionine-dependent methyltransferases superfamily protein	-1.50425	0.00376894
AT2G06850	xyloglucan endotransglucosylase/hydrolase 4	-1.50465	2.01781e-06
AT1G06900	Insulinase (Peptidase family M16) family protein	-1.50638	0.00714769
AT2G22330	cytochrome P450, family 79, subfamily B, polypeptide 3	-1.50662	0.000201561
AT1G21630	Calcium-binding EF hand family protein	-1.50739	0.00647683
AT5G45500	RNI-like superfamily protein	-1.50751	0.0166292
AT1G71220	UDP-glucose:glycoprotein glucosyltransferases;transferases, transferring hexosyl groups;transferases, transferring glycosyl groups	-1.50758	0.00845355
AT4G08810	calcium ion binding	-1.50769	0.000735477
AT3G26020	Protein phosphatase 2A regulatory B subunit family protein	-1.51091	0.0345049
AT3G60200	0	-1.51184	0.0357109
AT2G42010	phospholipase D beta 1	-1.51233	0.0306043
AT1G54510	NIMA-related serine/threonine kinase 1	-1.51256	0.0466296
AT1G26620	Plant protein of unknown function (DUF863)	-1.51265	0.0192985
AT1G03780	targeting protein for XKLP2	-1.51278	0.0376819
AT4G39420	0	-1.51357	0.00143417
AT1G29790	S-adenosyl-L-methionine-dependent methyltransferases superfamily protein	-1.51361	0.0103902
AT2G22090	RNA-binding (RRM/RBD/RNP motifs) family protein	-1.51401	0.0426175
AT1G28240	Protein of unknown function (DUF616)	-1.51436	0.0258218
AT1G79730	hydroxyproline-rich glycoprotein family protein	-1.51448	0.0116661
AT1G67930	Golgi transport complex protein-related	-1.51525	0.00160333
AT1G48230	nodulin MtN21 /EamA-like transporter family protein	-1.51581	0.0157653
AT4G25320	AT hook motif DNA-binding family protein	-1.51607	0.0124252
AT4G05400	copper ion binding	-1.51814	0.00889809
AT5G60670	Ribosomal protein L11 family protein	-1.51818	0.0163056
AT1G72470	exocyst subunit exo70 family protein D1	-1.51878	0.0414917
AT5G12010	0	-1.51894	0.00348648
AT4G36680	Tetratricopeptide repeat (TPR)-like superfamily protein	-1.519	0.00322808
AT5G52530	dentin sialophosphoprotein-related	-1.51923	6.09452e-07
AT4G10380	NOD26-like intrinsic protein 5;1	-1.51942	0.0171129
AT3G58580	DNAse I-like superfamily protein	-1.51995	0.0128602
AT2G25170	chromatin remodeling factor CHD3 (PICKLE)	-1.52028	0.0125609
AT5G15680	ARM repeat superfamily protein	-1.52104	0.0053723
AT1G74720	C2 calcium/lipid-binding plant phosphoribosyltransferase family protein	-1.52138	0.000365293
AT2G17790	VPS35 homolog A	-1.52148	0.00782898
AT5G25110	CBL-interacting protein kinase 25	-1.52183	0.0361909
AT2G26460	RED family protein	-1.52253	0.034137
AT4G38500	Protein of unknown function (DUF616)	-1.52254	0.00482501
AT4G34430	DNA-binding family protein	-1.52259	0.000848067
AT5G14030	translocon-associated protein beta (TRAPB) family protein	-1.52307	0.00566768
AT5G17990	tryptophan biosynthesis 1	-1.52377	0.0348961
AT1G55820	Kinase-related protein of unknown function (DUF1296)	-1.52382	0.039827
AT3G06500	Plant neutral invertase family protein	-1.52428	0.0377931
AT1G15570	CYCLIN A2;3	-1.52445	0.0398172
AT5G40340	Tudor/PWWP/MBT superfamily protein	-1.52453	0.0126534
AT5G18630	alpha/beta-Hydrolases superfamily protein	-1.52455	0.0334534
AT3G13224	RNA-binding (RRM/RBD/RNP motifs) family protein	-1.52616	0.0194552
AT4G12420	Cupredoxin superfamily protein	-1.52675	0.0299353
AT1G17450	B-block binding subunit of TFIIIC	-1.52707	0.0401258
AT2G35230	VQ motif-containing protein	-1.52731	0.0371073
AT3G10980	PLAC8 family protein	-1.52858	0.0263592
AT5G19320	RAN GTPase activating protein 2	-1.52867	0.00219963
AT4G02680	ETO1-like 1	-1.52954	0.000152442
AT3G15950	DNA topoisomerase-related	-1.52965	0.0294567
AT3G05990	Leucine-rich repeat (LRR) family protein	-1.52976	0.028551
AT1G53645	hydroxyproline-rich glycoprotein family protein	-1.52986	0.0247976
AT1G18800	NAP1-related protein 2	-1.53062	0.0444369
AT3G16620	translocon outer complex protein 120	-1.53093	0.00743655
AT2G22610	Di-glucose binding protein with Kinesin motor domain	-1.53187	0.039983
AT3G14890	phosphoesterase	-1.53232	0.0251907
AT1G18370	ATP binding microtubule motor family protein	-1.53282	0.000597853
AT4G00340	receptor-like protein kinase 4	-1.53294	0.0091996
AT5G64660	CYS, MET, PRO, and GLY protein 2	-1.53372	0.000421988
AT5G66310	ATP binding microtubule motor family protein	-1.53414	0.0126576
AT3G18440	aluminum-activated malate transporter 9	-1.53442	0.0302826
AT2G46560	transducin family protein / WD-40 repeat family protein	-1.53489	0.0205109
AT3G12920	SBP (S-ribonuclease binding protein) family protein	-1.53492	0.00884726
AT5G04870	calcium dependent protein kinase 1	-1.53557	1.14371e-05
AT5G37780	calmodulin 1	-1.53618	0.000390744
AT4G31570	0	-1.53624	0.0419573
AT5G41685	Mitochondrial outer membrane translocase complex, subunit Tom7	-1.53657	0.000251808
AT5G09330	NAC domain containing protein 82	-1.53662	0.000102657
AT2G29080	FTSH protease 3	-1.53673	0.0028116
AT3G46290	hercules receptor kinase 1	-1.5368	0.00138842
AT1G36160	acetyl-CoA carboxylase 1	-1.53745	0.0091138
AT2G25320	TRAF-like family protein	-1.53757	0.00105431
AT2G41560	autoinhibited Ca(2+)-ATPase, isoform 4	-1.5376	0.00212467
AT2G36070	translocase inner membrane subunit 44-2	-1.53765	0.0336457
AT2G35190	novel plant snare 11	-1.53808	0.0158385
AT5G25900	GA requiring 3	-1.53818	0.00176195
AT3G54780	Zinc finger (C3HC4-type RING finger) family protein	-1.53932	0.00718164
AT1G30630	Coatomer epsilon subunit	-1.54	0.0025673
AT5G53140	Protein phosphatase 2C family protein	-1.54125	3.51828e-05
AT5G58620	zinc finger (CCCH-type) family protein	-1.54132	0.0120786
AT2G25050	Actin-binding FH2 (Formin Homology) protein	-1.54176	0.0421724
AT5G52180	0	-1.54276	0.0465716
AT5G22500	fatty acid reductase 1	-1.54327	0.012845
AT4G38760	Protein of unknown function (DUF3414)	-1.54339	0.0153871
AT2G23380	SET domain-containing protein	-1.54373	0.0311883
AT5G02540	NAD(P)-binding Rossmann-fold superfamily protein	-1.54382	0.0373256
AT1G28340	receptor like protein 4	-1.54551	0.00424365
AT5G40670	PQ-loop repeat family protein / transmembrane family protein	-1.54678	0.0443309
AT3G17430	Nucleotide-sugar transporter family protein	-1.54691	0.0326385
AT2G05920	Subtilase family protein	-1.54726	2.36524e-07
AT2G35100	Exostosin family protein	-1.54737	0.0396878
AT1G10470	response regulator 4	-1.54831	0.0155951
AT1G80310	sulfate transmembrane transporters	-1.54835	0.0164378
AT5G23210	serine carboxypeptidase-like 34	-1.54895	0.00617071
AT5G48310	0	-1.54965	0.0263062
AT5G52430	hydroxyproline-rich glycoprotein family protein	-1.55107	0.0382755
AT1G44900	minichromosome maintenance (MCM2/3/5) family protein	-1.55152	0.00256835
AT3G20550	SMAD/FHA domain-containing protein	-1.55176	0.0303451
AT1G79630	Protein phosphatase 2C family protein	-1.55203	0.0161253
AT5G65930	kinesin-like calmodulin-binding protein (ZWICHEL)	-1.55226	0.00662814
AT3G18640	Zinc finger C-x8-C-x5-C-x3-H type family protein	-1.55266	0.00358234
AT5G12970	Calcium-dependent lipid-binding (CaLB domain) plant phosphoribosyltransferase family protein	-1.55277	0.035454
AT5G37020	auxin response factor 8	-1.55279	0.0383387
AT3G54280	DNA binding;ATP binding;nucleic acid binding;binding;helicases;ATP binding;DNA binding;helicases	-1.55304	0.000650994
AT5G10020	Leucine-rich receptor-like protein kinase family protein	-1.5545	0.0100257
AT1G21170	Exocyst complex component SEC5	-1.5547	0.0386197
AT3G43720	Bifunctional inhibitor/lipid-transfer protein/seed storage 2S albumin superfamily protein	-1.55545	0.0266292
AT5G59850	Ribosomal protein S8 family protein	-1.55554	0.00448445
AT4G29190	Zinc finger C-x8-C-x5-C-x3-H type family protein	-1.55597	0.0255929
AT3G02650	Tetratricopeptide repeat (TPR)-like superfamily protein	-1.55608	0.0279539
AT1G47490	RNA-binding protein 47C	-1.55627	0.000679804
AT5G04480	UDP-Glycosyltransferase superfamily protein	-1.55635	0.0232815
AT5G53480	ARM repeat superfamily protein	-1.55637	6.72871e-05
AT4G02560	Homeodomain-like superfamily protein	-1.55637	0.0271369
AT5G16390	chloroplastic acetylcoenzyme A carboxylase 1	-1.5577	0.0192116
AT3G51160	NAD(P)-binding Rossmann-fold superfamily protein	-1.55772	0.0225267
AT5G55920	S-adenosyl-L-methionine-dependent methyltransferases superfamily protein	-1.55774	0.0181242
AT4G27640	ARM repeat superfamily protein	-1.55834	0.00235937
AT4G22770	AT hook motif DNA-binding family protein	-1.55839	0.025967
AT5G53800	0	-1.55858	0.00927709
AT5G39840	ATP-dependent RNA helicase, mitochondrial, putative	-1.55869	0.028075
AT2G28200	C2H2-type zinc finger family protein	-1.55882	0.0320517
AT5G23300	pyrimidine d	-1.55916	0.0256911
AT4G02290	glycosyl hydrolase 9B13	-1.55952	0.000326001
AT4G39950	cytochrome P450, family 79, subfamily B, polypeptide 2	-1.55978	0.0120986
AT1G62610	NAD(P)-binding Rossmann-fold superfamily protein	-1.56031	0.0413723
AT5G17910	0	-1.56083	0.000858018
AT1G19430	S-adenosyl-L-methionine-dependent methyltransferases superfamily protein	-1.56204	0.00631117
AT2G20780	Major facilitator superfamily protein	-1.56234	0.000196891
AT3G48660	Protein of unknown function (DUF 3339)	-1.56239	0.000617826
AT3G57150	homologue of NAP57	-1.56277	4.74131e-05
AT4G31210	DNA topoisomerase, type IA, core	-1.56325	0.0228457
AT1G19850	Transcriptional factor B3 family protein / auxin-responsive factor AUX/IAA-related	-1.56342	0.009345
AT4G09030	arabinogalactan protein 10	-1.56363	0.000426427
AT2G38580	Mitochondrial ATP synthase D chain-related protein	-1.56393	0.0405534
AT5G15700	DNA/RNA polymerases superfamily protein	-1.56442	0.040378
AT3G47890	Ubiquitin carboxyl-terminal hydrolase-related protein	-1.56476	0.0086756
AT2G20000	CDC27 family protein	-1.56613	0.0225535
AT5G03080	Phosphatidic acid phosphatase (PAP2) family protein	-1.56638	0.0100619
AT4G31200	SWAP (Suppressor-of-White-APricot)/surp RNA-binding domain-containing protein	-1.56724	0.0158241
AT2G02970	GDA1/CD39 nucleoside phosphatase family protein	-1.56793	0.00600117
AT2G05250	DNAJ heat shock N-terminal domain-containing protein	-1.56865	0.00155234
AT3G17120	0	-1.56894	0.0451407
AT1G01960	SEC7-like guanine nucleotide exchange family protein	-1.5692	3.34929e-05
AT3G50590	Transducin/WD40 repeat-like superfamily protein	-1.56931	0.00162923
AT1G01120	3-ketoacyl-CoA synthase 1	-1.56958	0.00293486
AT2G48060	0	-1.57017	0.0162745
AT5G57420	indole-3-acetic acid inducible 33	-1.57047	0.0335304
AT1G31935	other RNA	-1.57071	0.0307111
AT4G33080	AGC (cAMP-dependent, cGMP-dependent and protein kinase C) kinase family protein	-1.57114	0.0158166
AT4G21410	cysteine-rich RLK (RECEPTOR-like protein kinase) 29	-1.57329	0.0337694
AT5G09890	Protein kinase family protein	-1.57338	0.0420626
AT5G16680	RING/FYVE/PHD zinc finger superfamily protein	-1.57342	0.00103899
AT5G08590	SNF1-related protein kinase 2.1	-1.57397	0.0027718
AT5G14000	NAC domain containing protein 84	-1.57478	9.32928e-05
AT1G14670	Endomembrane protein 70 protein family	-1.57561	2.44631e-08
AT5G17510	0	-1.57578	0.0105975
AT3G05130	0	-1.57692	0.00170305
AT3G17390	S-adenosylmethionine synthetase family protein	-1.57741	0.00462035
AT2G36930	zinc finger (C2H2 type) family protein	-1.57755	0.00392181
AT4G10620	P-loop containing nucleoside triphosphate hydrolases superfamily protein	-1.57773	0.0244155
AT5G20680	TRICHOME BIREFRINGENCE-LIKE 16	-1.57868	0.0183044
AT5G12080	mechanosensitive channel of small conductance-like 10	-1.58008	5.69602e-06
AT3G07030	Alba DNA/RNA-binding protein	-1.58012	0.00193551
AT2G16700	actin depolymerizing factor 5	-1.58109	0.00749363
AT5G51350	Leucine-rich repeat transmembrane protein kinase family protein	-1.58204	0.0244073
AT5G53060	RNA-binding KH domain-containing protein	-1.58209	0.025359
AT2G17530	Protein kinase superfamily protein	-1.58215	0.00547254
AT3G15120	P-loop containing nucleoside triphosphate hydrolases superfamily protein	-1.58287	0.0354929
AT1G33520	D111/G-patch domain-containing protein	-1.58316	0.00268896
AT4G24560	ubiquitin-specific protease 16	-1.58317	0.00224999
AT1G45130	beta-galactosidase 5	-1.58344	0.013154
AT1G27595	0	-1.58344	0.044486
AT5G16210	HEAT repeat-containing protein	-1.58375	0.0018977
AT2G40840	disproportionating enzyme 2	-1.58463	2.53937e-06
AT5G49430	WD40/YVTN repeat-like-containing domain;Bromodomain	-1.5847	0.0157491
AT3G25110	fatA acyl-ACP thioesterase	-1.58515	0.0425147
AT4G15530	pyruvate orthophosphate dikinase	-1.58556	6.67768e-10
AT5G43060	Granulin repeat cysteine protease family protein	-1.58806	2.37436e-13
AT1G56340	calreticulin 1a	-1.58863	5.49368e-07
AT3G03140	Tudor/PWWP/MBT superfamily protein	-1.58875	0.0110931
AT4G11270	Transducin/WD40 repeat-like superfamily protein	-1.58881	0.0123552
AT3G49240	Pentatricopeptide repeat (PPR) superfamily protein	-1.58924	0.0223705
AT4G01560	Ribosomal RNA processing Brix domain protein	-1.58924	0.00555548
AT5G03730	Protein kinase superfamily protein	-1.58929	0.0243656
AT4G37650	GRAS family transcription factor	-1.58948	2.92726e-05
AT4G32620	Enhancer of polycomb-like transcription factor protein	-1.58962	5.74249e-05
AT1G06410	trehalose-phosphatase/synthase 7	-1.59113	5.44001e-06
AT5G02500	heat shock cognate protein 70-1	-1.59115	0.00049651
AT1G58250	Golgi-body localisation protein domain ;RNA pol II promoter Fmp27 protein domain	-1.59135	0.0325683
AT1G29470	S-adenosyl-L-methionine-dependent methyltransferases superfamily protein	-1.59179	0.00422618
AT3G03130	0	-1.592	0.00438735
AT5G57490	voltage dependent anion channel 4	-1.59236	0.00169628
AT3G21480	BRCT domain-containing DNA repair protein	-1.5934	0.00995121
AT1G80790	XH/XS domain-containing protein	-1.59393	0.0012881
AT5G55300	DNA topoisomerase I alpha	-1.59399	0.0272335
AT5G65290	LMBR1-like membrane protein	-1.59433	0.0289597
AT5G26910	0	-1.59434	0.0311467
AT5G62440	Protein of unknown function (DUF3223)	-1.59504	0.043313
AT2G37080	ROP interactive partner 3	-1.59555	0.000129019
AT2G24050	MIF4G domain-containing protein / MA3 domain-containing protein	-1.59577	0.0010444
AT1G09780	Phosphoglycerate mutase, 2,3-bisphosphoglycerate-independent	-1.59599	0.0110971
AT5G41020	myb family transcription factor	-1.59658	0.00131903
AT1G69960	serine/threonine protein phosphatase 2A	-1.59713	0.00345432
AT3G07610	Transcription factor jumonji (jmjC) domain-containing protein	-1.59912	0.00434795
AT5G45100	SBP (S-ribonuclease binding protein) family protein	-1.5993	0.0343011
AT2G07690	Minichromosome maintenance (MCM2/3/5) family protein	-1.59948	0.00326609
AT4G30710	Family of unknown function (DUF566)	-1.59987	0.035794
AT4G24960	HVA22 homologue D	-1.60048	0.00663201
AT5G18480	plant glycogenin-like starch initiation protein 6	-1.60074	0.00104151
AT2G40360	Transducin/WD40 repeat-like superfamily protein	-1.60128	1.78578e-05
AT3G05710	syntaxin of plants 43	-1.60135	0.0479858
AT2G28910	CAX interacting protein 4	-1.60158	0.000528459
AT3G60800	DHHC-type zinc finger family protein	-1.60197	0.0160956
AT2G34790	FAD-binding Berberine family protein	-1.60262	0.0184767
AT4G18240	starch synthase 4	-1.60301	0.0294521
AT2G28950	expansin A6	-1.60304	0.0143118
AT5G47480	RGPR-related	-1.6034	0.00258972
AT3G02930	Plant protein of unknown function (DUF827)	-1.60446	0.0349964
AT1G56210	Heavy metal transport/detoxification superfamily protein	-1.60494	0.00714925
AT1G74510	Galactose oxidase/kelch repeat superfamily protein	-1.60527	0.00332509
AT3G27030	0	-1.60537	0.00918133
AT4G18570	Tetratricopeptide repeat (TPR)-like superfamily protein	-1.60588	0.00640487
AT3G61640	arabinogalactan protein 20	-1.60639	0.0474745
AT3G49060	U-box domain-containing protein kinase family protein	-1.60657	0.0495201
AT3G49670	Leucine-rich receptor-like protein kinase family protein	-1.60799	0.011455
AT5G54910	DEA(D/H)-box RNA helicase family protein	-1.60805	0.00846067
AT5G55910	D6 protein kinase	-1.60824	0.000722949
AT3G54760	dentin sialophosphoprotein-related	-1.60895	1.97788e-05
AT3G52140	tetratricopeptide repeat (TPR)-containing protein	-1.60912	3.38985e-08
AT1G56190	Phosphoglycerate kinase family protein	-1.61089	0.0175662
AT3G09980	Family of unknown function (DUF662)	-1.61106	0.0021705
AT1G54030	GDSL-like Lipase/Acylhydrolase superfamily protein	-1.61115	0.00244168
AT3G56990	embryo sac development arrest 7	-1.61119	0.0112959
AT3G47120	RNA recognition motif (RRM)-containing protein	-1.61176	0.0182408
AT2G32560	F-box family protein	-1.61294	7.94089e-05
AT1G10270	glutamine-rich protein 23	-1.61304	0.00089243
AT3G55360	3-oxo-5-alpha-steroid 4-dehydrogenase family protein	-1.61308	0.000309467
AT2G22900	Galactosyl transferase GMA12/MNN10 family protein	-1.6135	0.015439
AT4G12610	transcription activators;DNA binding;RNA polymerase II transcription factors;catalytics;transcription initiation factors	-1.61354	0.00197603
AT2G04780	FASCICLIN-like arabinoogalactan 7	-1.61397	0.000604296
AT4G11850	phospholipase D gamma 1	-1.61471	0.0017755
AT2G23050	Phototropic-responsive NPH3 family protein	-1.61553	0.0272127
AT1G28280	VQ motif-containing protein	-1.61635	0.00127851
AT5G56000	HEAT SHOCK PROTEIN 81.4	-1.61664	7.95422e-05
AT2G46920	Protein phosphatase 2C family protein	-1.61687	4.10422e-07
AT3G24495	MUTS homolog 7	-1.61691	0.0241673
AT5G62180	carboxyesterase 20	-1.61722	0.000185332
AT2G33620	AT hook motif DNA-binding family protein	-1.61734	0.00389096
AT1G01630	Sec14p-like phosphatidylinositol transfer family protein	-1.61772	0.0284219
AT5G59790	Domain of unknown function (DUF966)	-1.61788	3.86454e-06
AT2G33290	SU(VAR)3-9 homolog 2	-1.61797	0.0474032
AT5G62410	structural maintenance of chromosomes 2	-1.61805	0.00367565
AT2G09795	other RNA	-1.61818	0.0324139
AT1G03530	nuclear assembly factor 1	-1.61883	0.000508924
AT3G51790	transmembrane protein G1P-related 1	-1.61918	0.0213185
AT1G58230	binding	-1.61936	0.00488737
AT1G14350	Duplicated homeodomain-like superfamily protein	-1.61937	0.0345837
AT1G17550	homology to ABI2	-1.61957	0.000487341
AT1G51540	Galactose oxidase/kelch repeat superfamily protein	-1.61957	0.0116593
AT5G61500	autophagy 3 (APG3)	-1.61958	0.0204545
AT3G61960	Protein kinase superfamily protein	-1.62016	0.00256069
AT3G60860	SEC7-like guanine nucleotide exchange family protein	-1.62022	1.42066e-05
AT5G07120	sorting nexin 2B	-1.6209	0.0183456
AT5G15490	UDP-glucose 6-dehydrogenase family protein	-1.62197	4.7305e-06
AT3G26030	serine/threonine protein phosphatase 2A 55 kDa regulatory subunit B prime delta	-1.62215	0.00108182
AT5G15470	galacturonosyltransferase 14	-1.62437	0.00275634
AT5G43810	Stabilizer of iron transporter SufD / Polynucleotidyl transferase	-1.62445	0.0444652
AT2G47650	UDP-xylose synthase 4	-1.62576	1.69397e-12
AT5G59560	sensitivity to red light reduced protein (SRR1)	-1.62802	0.028096
AT1G47740	PPPDE putative thiol peptidase family protein	-1.6282	0.000723189
AT5G63850	amino acid permease 4	-1.62864	0.0376107
AT1G58410	Disease resistance protein (CC-NBS-LRR class) family	-1.62898	0.0109946
AT5G19310	Homeotic gene regulator	-1.62903	0.0469574
AT5G56890	Protein kinase superfamily protein	-1.62935	0.00301459
AT1G22280	phytochrome-associated protein phosphatase type 2C	-1.6297	0.00731168
AT1G01470	Late embryogenesis abundant protein	-1.63083	0.00406099
AT3G44150	0	-1.63091	0.0219495
AT1G72440	CCAAT-binding factor	-1.63093	0.00444979
AT5G20050	Protein kinase superfamily protein	-1.63168	0.00681281
AT5G62470	myb domain protein 96	-1.63193	0.0399028
AT4G26570	calcineurin B-like 3	-1.63225	0.0355656
AT5G14040	phosphate transporter 3;1	-1.63256	0.00137832
AT5G22280	0	-1.63379	0.0354634
AT4G17720	RNA-binding (RRM/RBD/RNP motifs) family protein	-1.63389	0.00254634
AT4G01590	0	-1.63411	0.0239691
AT1G58380	Ribosomal protein S5 family protein	-1.63451	0.00320433
AT2G13790	somatic embryogenesis receptor-like kinase 4	-1.63462	0.0231713
AT1G53040	Protein of unknown function (DUF616)	-1.63546	0.0262496
AT1G34355	forkhead-associated (FHA) domain-containing protein	-1.63599	0.0239076
AT2G33480	NAC domain containing protein 41	-1.63653	0.025178
AT1G26150	proline-rich extensin-like receptor kinase 10	-1.63667	0.0315183
AT1G04590	0	-1.63696	0.0116194
AT3G63120	cyclin p1;1	-1.63717	0.0358306
AT5G40200	DegP protease 9	-1.63784	7.0481e-05
AT1G14820	Sec14p-like phosphatidylinositol transfer family protein	-1.63936	0.00593997
AT5G18650	CHY-type/CTCHY-type/RING-type Zinc finger protein	-1.64015	0.00235227
AT1G25450	3-ketoacyl-CoA synthase 5	-1.64079	0.038621
AT2G40475	0	-1.6408	0.01822
AT1G76280	Tetratricopeptide repeat (TPR)-like superfamily protein	-1.64136	0.049791
AT3G23670	phragmoplast-associated kinesin-related protein, putative	-1.64137	0.0184056
AT2G26710	Cytochrome P450 superfamily protein	-1.64148	1.21417e-05
AT1G03730	0	-1.64167	0.04294
AT5G41790	COP1-interactive protein 1	-1.64202	0.00553184
AT5G56460	Protein kinase superfamily protein	-1.64251	0.00273456
AT1G43690	ubiquitin interaction motif-containing protein	-1.64371	0.000136045
AT4G17520	Hyaluronan / mRNA binding family	-1.64378	0.00532865
AT5G56980	0	-1.64414	0.0189411
AT1G71020	ARM repeat superfamily protein	-1.64427	0.00044242
AT1G71270	Vps52 / Sac2 family	-1.64447	0.00484565
AT4G02820	Pentatricopeptide repeat (PPR) superfamily protein	-1.64492	0.00653566
AT1G49340	Phosphatidylinositol 3- and 4-kinase family protein	-1.64589	7.91475e-06
AT5G33320	Glucose-6-phosphate/phosphate translocator-related	-1.64628	1.04702e-05
AT1G48970	NagB/RpiA/CoA transferase-like superfamily protein	-1.64687	0.0216206
AT1G10720	BSD domain-containing protein	-1.64697	0.0227555
AT1G19690	NAD(P)-binding Rossmann-fold superfamily protein	-1.6472	0.0491418
AT2G38820	Protein of unknown function (DUF506)	-1.64761	0.0478365
AT2G42840	protodermal factor 1	-1.64833	0.0157288
AT3G54460	SNF2 domain-containing protein / helicase domain-containing protein / F-box family protein	-1.64835	0.0117612
AT5G65180	ENTH/VHS family protein	-1.64905	0.0221069
AT3G18130	receptor for activated C kinase 1C	-1.64935	0.0271043
AT1G65030	Transducin/WD40 repeat-like superfamily protein	-1.64967	0.00976491
AT1G67730	beta-ketoacyl reductase 1	-1.65032	2.07298e-06
AT1G03060	Beige/BEACH domain ;WD domain, G-beta repeat protein	-1.65049	0.0137246
AT3G57940	Domain of unknown function (DUF1726) ;Putative ATPase (DUF699)	-1.65103	0.0093848
AT5G22630	arogenate dehydratase 5	-1.65158	0.0318773
AT2G25650	DNA-binding storekeeper protein-related transcriptional regulator	-1.65162	0.0021959
AT5G59710	VIRE2 interacting protein 2	-1.65234	0.0275395
AT1G59359	Ribosomal protein S5 family protein	-1.65276	1.21517e-06
AT5G60030	0	-1.65292	0.00680532
AT3G28030	5'-3' exonuclease family protein	-1.65312	0.0332068
AT1G15440	periodic tryptophan protein 2	-1.65411	1.54489e-06
AT5G58470	TBP-associated factor 15B	-1.65457	1.13982e-06
AT1G64330	myosin heavy chain-related	-1.65462	0.00366139
AT4G31350	Core-2/I-branching beta-1,6-N-acetylglucosaminyltransferase family protein	-1.65477	0.0316746
AT2G36080	AP2/B3-like transcriptional factor family protein	-1.65591	0.0402034
AT2G25730	0	-1.65692	0.00598542
AT3G55350	PIF / Ping-Pong family of plant transposases	-1.65766	0.041861
AT4G24040	trehalase 1	-1.65805	0.00896775
AT1G08190	vacuolar protein sorting 41	-1.65896	8.3496e-06
AT4G33220	pectin methylesterase 44	-1.65909	0.0105774
AT1G27950	glycosylphosphatidylinositol-anchored lipid protein transfer 1	-1.65931	0.00264866
AT3G27230	S-adenosyl-L-methionine-dependent methyltransferases superfamily protein	-1.66005	0.00626116
AT1G48635	peroxin 3	-1.6603	0.0330385
AT2G16270	0	-1.66047	0.0229537
AT4G17610	tRNA/rRNA methyltransferase (SpoU) family protein	-1.66067	0.0101829
AT1G22960	Pentatricopeptide repeat (PPR) superfamily protein	-1.66254	0.0474159
AT3G55200	Cleavage and polyadenylation specificity factor (CPSF) A subunit protein	-1.6633	0.000207629
AT5G13680	IKI3 family protein	-1.66338	7.43493e-06
AT4G23490	Protein of unknown function (DUF604)	-1.66346	0.0432919
AT3G47800	Galactose mutarotase-like superfamily protein	-1.66356	0.000741338
AT3G03680	C2 calcium/lipid-binding plant phosphoribosyltransferase family protein	-1.66381	0.0122307
AT3G18480	CCAAT-displacement protein alternatively spliced product	-1.66405	0.00937562
AT4G34480	O-Glycosyl hydrolases family 17 protein	-1.66412	0.00403436
AT5G46340	O-acetyltransferase family protein	-1.66454	0.040018
AT4G32010	HSI2-like 1	-1.6648	0.0139016
AT2G01970	Endomembrane protein 70 protein family	-1.66523	2.31616e-07
AT3G14410	Nucleotide/sugar transporter family protein	-1.66598	0.0400384
AT1G17980	poly(A) polymerase 1	-1.66607	0.0098842
AT2G41960	0	-1.6666	2.78099e-05
AT3G56270	Plant protein of unknown function (DUF827)	-1.66706	0.0126557
AT1G26870	NAC (No Apical Meristem) domain transcriptional regulator superfamily protein	-1.66791	0.0090649
AT3G57550	guanylate kinase	-1.66821	6.54492e-05
AT1G34550	Protein of unknown function (DUF616)	-1.66868	0.000190771
AT1G20980	squamosa promoter binding protein-like 14	-1.6694	0.010656
AT1G55325	RNA polymerase II transcription mediators	-1.67074	0.000379959
AT5G22760	PHD finger family protein	-1.67155	0.000105691
AT5G15650	reversibly glycosylated polypeptide 2	-1.67178	9.35226e-53
AT4G12670	Homeodomain-like superfamily protein	-1.67332	0.0288118
AT2G20850	STRUBBELIG-receptor family 1	-1.67371	0.0231804
AT1G28510	Optic atrophy 3 protein (OPA3)	-1.67517	0.0317888
AT3G05050	Protein kinase superfamily protein	-1.67672	0.00513928
AT5G01400	HEAT repeat-containing protein	-1.67737	0.00116118
AT1G05590	beta-hexosaminidase 2	-1.67894	0.0270082
AT5G15400	U-box domain-containing protein	-1.67895	0.00498064
AT1G68760	nudix hydrolase 1	-1.67912	0.0383389
AT4G24920	secE/sec61-gamma protein transport protein	-1.67933	0.020611
AT4G36360	beta-galactosidase 3	-1.67998	1.29353e-07
AT5G18120	APR-like 7	-1.68016	0.0141106
AT1G06670	nuclear DEIH-boxhelicase	-1.68109	1.22876e-06
AT2G41900	CCCH-type zinc finger protein with ARM repeat domain	-1.68195	0.00122904
AT3G09830	Protein kinase superfamily protein	-1.68251	0.0121323
AT2G33410	RNA-binding (RRM/RBD/RNP motifs) family protein	-1.68298	1.25632e-06
AT3G43590	zinc knuckle (CCHC-type) family protein	-1.68484	0.000661821
AT5G06700	Plant protein of unknown function (DUF828)	-1.68485	0.000270563
AT5G54500	flavodoxin-like quinone reductase 1	-1.68717	0.00437089
AT1G28060	Pre-mRNA-splicing factor 3	-1.68745	2.01321e-05
AT1G01580	ferric reduction oxidase 2	-1.68771	0.0157094
AT2G36300	Integral membrane Yip1 family protein	-1.68818	0.00309401
AT1G53830	pectin methylesterase 2	-1.68884	0.0246806
AT3G59670	0	-1.68895	0.00341606
AT4G23540	ARM repeat superfamily protein	-1.68952	0.0256595
AT2G26890	DNAJ heat shock N-terminal domain-containing protein	-1.69024	0.00202584
AT3G14205	Phosphoinositide phosphatase family protein	-1.69033	0.00923124
AT2G26680	0	-1.69071	0.0175285
AT3G46280	protein kinase-related	-1.69133	0.048769
AT5G13000	glucan synthase-like 12	-1.69155	0.0425231
AT2G13100	Major facilitator superfamily protein	-1.69166	0.00405257
AT1G44110	Cyclin A1;1	-1.69188	0.0256638
AT5G38560	Protein kinase superfamily protein	-1.6919	0.00027767
AT1G58025	DNA-binding bromodomain-containing protein	-1.69192	0.00156664
AT3G08850	HEAT repeat ;WD domain, G-beta repeat protein protein	-1.69236	0.000789356
AT3G01650	RING domain ligase1	-1.6932	0.0225726
AT5G26780	serine hydroxymethyltransferase 2	-1.6937	0.00629902
AT5G55820	0	-1.69378	0.0172258
AT1G77620	P-loop containing nucleoside triphosphate hydrolases superfamily protein	-1.69461	0.0427949
AT3G01930	Major facilitator superfamily protein	-1.69474	0.00513578
AT4G33180	alpha/beta-Hydrolases superfamily protein	-1.69494	0.0423415
AT3G23300	S-adenosyl-L-methionine-dependent methyltransferases superfamily protein	-1.69618	3.60057e-05
AT5G44780	0	-1.69656	0.0295099
AT1G04520	plasmodesmata-located protein 2	-1.69733	0.00588165
AT4G14360	S-adenosyl-L-methionine-dependent methyltransferases superfamily protein	-1.69772	0.000384072
AT2G17800	Arabidopsis RAC-like 1	-1.69784	0.0090898
AT2G04160	Subtilisin-like serine endopeptidase family protein	-1.69813	0.0127711
AT5G53020	Ribonuclease P protein subunit P38-related	-1.69879	0.0439079
AT4G38660	Pathogenesis-related thaumatin superfamily protein	-1.70061	0.00600986
AT2G31370	Basic-leucine zipper (bZIP) transcription factor family protein	-1.70092	0.00449318
AT3G07050	GTP-binding family protein	-1.70163	5.03392e-09
AT1G32380	phosphoribosyl pyrophosphate (PRPP) synthase 2	-1.70193	0.0185116
AT4G16340	guanyl-nucleotide exchange factors;GTPase binding;GTP binding	-1.70208	0.0408582
AT1G26120	alpha/beta-Hydrolases superfamily protein	-1.70304	0.039128
AT2G17760	Eukaryotic aspartyl protease family protein	-1.70394	0.00696229
AT1G69450	Early-responsive to dehydration stress protein (ERD4)	-1.70432	0.0384583
AT3G01160	0	-1.70494	5.55812e-05
AT2G31270	homolog of yeast CDT1 A	-1.70523	0.00658718
AT3G29075	glycine-rich protein	-1.70534	0.000293705
AT5G65900	DEA(D/H)-box RNA helicase family protein	-1.70543	0.00247447
AT3G23660	Sec23/Sec24 protein transport family protein	-1.7056	0.000418902
AT1G61580	R-protein L3 B	-1.70635	0.0422436
AT1G72560	ARM repeat superfamily protein	-1.70657	0.037776
AT3G28430	0	-1.70665	0.0343078
AT5G53290	cytokinin response factor 3	-1.70721	0.00905867
AT5G20270	heptahelical transmembrane protein1	-1.70728	0.0374983
AT5G25170	PPPDE putative thiol peptidase family protein	-1.70729	0.000355952
AT5G05540	small RNA degrading nuclease 2	-1.70798	0.0257383
AT1G77500	Protein of unknown function (DUF630 and DUF632)	-1.70867	0.0411184
AT4G07825	0	-1.71038	4.56884e-06
AT3G33530	Transducin family protein / WD-40 repeat family protein	-1.7104	0.0082157
AT4G20440	small nuclear ribonucleoprotein associated protein B	-1.71139	4.43349e-08
AT3G02640	0	-1.71201	0.0033457
AT2G33435	RNA-binding (RRM/RBD/RNP motifs) family protein	-1.71233	0.00331645
AT5G55670	RNA-binding (RRM/RBD/RNP motifs) family protein	-1.71397	7.63253e-06
AT1G29980	Protein of unknown function, DUF642	-1.71413	1.08837e-07
AT1G33360	ATP-dependent Clp protease	-1.71423	0.0184173
AT1G74910	ADP-glucose pyrophosphorylase family protein	-1.71493	0.0414285
AT2G16920	ubiquitin-conjugating enzyme 23	-1.71507	0.0010447
AT1G28050	B-box type zinc finger protein with CCT domain	-1.71531	0.00615106
AT5G07920	diacylglycerol kinase1	-1.71601	0.0296251
AT4G26450	0	-1.7171	3.69788e-05
AT3G04080	apyrase 1	-1.71754	3.11117e-05
AT5G65810	0	-1.71759	0.00605885
AT5G25100	Endomembrane protein 70 protein family	-1.71764	7.93349e-08
AT4G27595	Plant protein of unknown function (DUF827)	-1.71767	0.0186216
AT5G06970	Protein of unknown function (DUF810)	-1.71876	0.0258336
AT3G51770	tetratricopeptide repeat (TPR)-containing protein	-1.7191	0.000611534
AT5G52560	UDP-sugar pyrophosphorylase	-1.71986	0.0215608
AT2G03820	nonsense-mediated mRNA decay NMD3 family protein	-1.7203	9.29792e-18
AT1G28420	homeobox-1	-1.7203	9.86365e-06
AT3G07810	RNA-binding (RRM/RBD/RNP motifs) family protein	-1.72513	0.0011403
AT5G05570	transducin family protein / WD-40 repeat family protein	-1.72523	0.0138103
AT3G11420	Protein of unknown function (DUF604)	-1.72687	0.00590078
AT5G47010	RNA helicase, putative	-1.72738	3.41242e-05
AT1G80000	CASC3/Barentsz eIF4AIII binding	-1.72825	0.0284078
AT4G38120	ARM repeat superfamily protein	-1.72868	0.00918545
AT2G20320	DENN (AEX-3) domain-containing protein	-1.72959	0.0489504
AT3G51150	ATP binding microtubule motor family protein	-1.72959	0.0320214
AT3G47060	FTSH protease 7	-1.73054	0.0316194
AT5G16300	Vps51/Vps67 family (components of vesicular transport) protein	-1.73067	9.33852e-08
AT1G28310	Dof-type zinc finger DNA-binding family protein	-1.73108	0.0108055
AT5G60040	nuclear RNA polymerase C1	-1.73137	0.0265471
AT3G47910	Ubiquitin carboxyl-terminal hydrolase-related protein	-1.73194	0.0100094
AT5G44635	minichromosome maintenance (MCM2/3/5) family protein	-1.73228	0.0229239
AT1G66250	O-Glycosyl hydrolases family 17 protein	-1.73516	0.035474
AT1G77690	like AUX1 3	-1.73586	0.014053
AT2G19170	subtilisin-like serine protease 3	-1.73587	0.00293263
AT3G25290	Auxin-responsive family protein	-1.73622	0.00848477
AT5G18190	Protein kinase family protein	-1.73629	0.0397487
AT1G06720	P-loop containing nucleoside triphosphate hydrolases superfamily protein	-1.73675	0.0041652
AT5G14580	polyribonucleotide nucleotidyltransferase, putative	-1.73777	0.00429639
AT2G41890	curculin-like (mannose-binding) lectin family protein / PAN domain-containing protein	-1.73884	0.000836376
AT2G15320	Leucine-rich repeat (LRR) family protein	-1.7392	0.022638
AT5G05890	UDP-Glycosyltransferase superfamily protein	-1.74017	0.0242085
AT4G13630	Protein of unknown function, DUF593	-1.74111	0.000416848
AT1G59540	P-loop containing nucleoside triphosphate hydrolases superfamily protein	-1.74126	0.0492543
AT1G47230	CYCLIN A3;4	-1.74132	0.047259
AT3G19200	0	-1.74164	0.00640221
AT4G32350	Regulator of Vps4 activity in the MVB pathway protein	-1.74203	0.0264164
AT4G00110	UDP-D-glucuronate 4-epimerase 3	-1.74268	0.000865826
AT4G18440	L-Aspartase-like family protein	-1.74343	0.0023876
AT1G19370	0	-1.74392	3.65863e-05
AT4G32390	Nucleotide-sugar transporter family protein	-1.74584	5.94081e-10
AT1G28290	arabinogalactan protein 31	-1.74599	4.30443e-10
AT3G03150	0	-1.74706	0.000197899
AT5G65300	0	-1.74711	0.00120457
AT2G39675	TAS1C; other RNA	-1.74821	0.0444158
AT3G14270	phosphatidylinositol-4-phosphate 5-kinase family protein	-1.74964	1.04242e-05
AT2G27210	BRI1 suppressor 1 (BSU1)-like 3	-1.74965	0.00138446
AT1G69830	alpha-amylase-like 3	-1.75017	0.0231351
AT5G23820	MD-2-related lipid recognition domain-containing protein	-1.75031	7.45231e-08
AT1G69030	BSD domain-containing protein	-1.75168	0.000797317
AT2G39020	Acyl-CoA N-acyltransferases (NAT) superfamily protein	-1.75191	0.0016556
AT5G45420	Duplicated homeodomain-like superfamily protein	-1.75232	3.61866e-05
AT5G11740	arabinogalactan protein 15	-1.7537	0.000120447
AT5G17920	Cobalamin-independent synthase family protein	-1.75522	0.0040537
AT2G28630	3-ketoacyl-CoA synthase 12	-1.75523	0.0277427
AT5G50740	Heavy metal transport/detoxification superfamily protein	-1.75532	0.0480681
AT3G58510	DEA(D/H)-box RNA helicase family protein	-1.75567	6.65356e-08
AT4G01290	0	-1.7568	1.98413e-05
AT4G14920	Acyl-CoA N-acyltransferase with RING/FYVE/PHD-type zinc finger protein	-1.7568	0.00129088
AT5G10510	AINTEGUMENTA-like 6	-1.75703	5.52819e-09
AT2G11520	calmodulin-binding receptor-like cytoplasmic kinase 3	-1.75781	0.0148834
AT5G13390	no exine formation 1	-1.75839	5.17857e-06
AT5G27970	ARM repeat superfamily protein	-1.76009	0.0459895
AT4G26600	S-adenosyl-L-methionine-dependent methyltransferases superfamily protein	-1.76062	0.0116873
AT1G68790	little nuclei3	-1.76124	8.75315e-05
AT2G24945	0	-1.76155	3.17271e-05
AT3G62600	DNAJ heat shock family protein	-1.76202	6.88076e-05
AT5G58750	NAD(P)-binding Rossmann-fold superfamily protein	-1.76218	0.00292624
AT3G06868	0	-1.7626	0.0134671
AT3G22380	time for coffee	-1.76349	0.000249539
AT1G55690	Sec14p-like phosphatidylinositol transfer family protein	-1.76456	0.00843727
AT3G44610	Protein kinase superfamily protein	-1.7648	0.0201013
AT1G27050	homeobox protein 54	-1.76559	0.0122541
AT2G43780	0	-1.76711	0.0320814
AT1G07960	PDI-like 5-1	-1.76892	0.0015771
AT2G45970	cytochrome P450, family 86, subfamily A, polypeptide 8	-1.76954	0.000452223
AT2G28400	Protein of unknown function, DUF584	-1.76966	0.0275869
AT3G02760	Class II aaRS and biotin synthetases superfamily protein	-1.76966	6.14661e-07
AT5G55390	ENHANCED DOWNY MILDEW 2	-1.77011	0.000493803
AT5G57700	BNR/Asp-box repeat family protein	-1.77053	0.00961416
AT2G31970	DNA repair-recombination protein (RAD50)	-1.77114	0.0268638
AT4G38080	hydroxyproline-rich glycoprotein family protein	-1.7717	0.00848344
AT2G24990	Serine/threonine-protein kinase Rio1	-1.77244	0.0047547
AT5G61910	DCD (Development and Cell Death) domain protein	-1.77251	0.00976594
AT5G61190	putative endonuclease or glycosyl hydrolase with C2H2-type zinc finger domain	-1.77283	0.0335642
AT4G20940	Leucine-rich receptor-like protein kinase family protein	-1.77427	0.00570446
AT3G28850	Glutaredoxin family protein	-1.77562	0.0290338
AT4G28630	ABC transporter of the mitochondrion 1	-1.77603	0.0347928
AT5G66420	0	-1.77619	2.51224e-06
AT2G25490	EIN3-binding F box protein 1	-1.77765	4.18266e-16
AT4G26455	WPP domain interacting protein 1	-1.77801	0.00209166
AT5G55260	protein phosphatase X 2	-1.77815	0.0189713
AT5G67320	WD-40 repeat family protein	-1.77833	0.00163277
AT1G64450	Glycine-rich protein family	-1.7785	0.0157766
AT5G66770	GRAS family transcription factor	-1.78021	0.0122537
AT2G26510	Xanthine/uracil permease family protein	-1.78157	0.0252231
AT5G45260	Disease resistance protein (TIR-NBS-LRR class)	-1.78225	0.00908852
AT3G62360	Carbohydrate-binding-like fold	-1.78325	0.000864738
AT1G69910	Protein kinase superfamily protein	-1.78339	0.00662574
AT1G03560	Pentatricopeptide repeat (PPR-like) superfamily protein	-1.7845	0.0250274
AT3G42950	Pectin lyase-like superfamily protein	-1.78466	0.00232426
AT3G25540	TRAM, LAG1 and CLN8 (TLC) lipid-sensing domain containing protein	-1.78504	0.00497231
AT5G56790	Protein kinase superfamily protein	-1.78582	0.0387761
AT5G38460	ALG6, ALG8 glycosyltransferase family	-1.78712	0.0155308
AT4G18600	SCAR family protein	-1.78747	0.0143813
AT5G07940	0	-1.78846	0.00270974
AT5G54510	Auxin-responsive GH3 family protein	-1.78988	0.0290682
AT4G19230	cytochrome P450, family 707, subfamily A, polypeptide 1	-1.79153	0.0144098
AT2G44490	Glycosyl hydrolase superfamily protein	-1.79163	0.000689823
AT1G49390	2-oxoglutarate (2OG) and Fe(II)-dependent oxygenase superfamily protein	-1.79169	0.030571
AT1G71528	other RNA	-1.79183	0.0237044
AT2G25480	TPX2 (targeting protein for Xklp2) protein family	-1.79216	0.000149668
AT1G57700	Protein kinase superfamily protein	-1.79251	0.0183278
AT4G38710	glycine-rich protein	-1.79313	3.11135e-06
AT1G74950	TIFY domain/Divergent CCT motif family protein	-1.79417	0.0100859
AT5G47220	ethylene responsive element binding factor 2	-1.79461	0.00302137
AT1G18720	Protein of unknown function (DUF962)	-1.79583	0.00662948
AT3G10650	0	-1.79604	6.93516e-08
AT3G20080	cytochrome P450, family 705, subfamily A, polypeptide 15	-1.79662	0.00651264
AT5G28919	0	-1.7967	9.88912e-05
AT1G49580	Calcium-dependent protein kinase (CDPK) family protein	-1.79698	0.00251725
AT3G23070	CRM family member 3A	-1.79729	0.0160581
AT1G30440	Phototropic-responsive NPH3 family protein	-1.79837	2.83342e-05
AT4G38550	Arabidopsis phospholipase-like protein (PEARLI 4) family	-1.79888	0.0211585
AT2G45920	U-box domain-containing protein	-1.79919	0.028887
AT4G12300	cytochrome P450, family 706, subfamily A, polypeptide 4	-1.79973	0.00277729
AT4G01240	S-adenosyl-L-methionine-dependent methyltransferases superfamily protein	-1.8002	8.91015e-08
AT4G32880	homeobox gene 8	-1.80125	0.0243374
AT2G15730	P-loop containing nucleoside triphosphate hydrolases superfamily protein	-1.8015	0.0461683
AT3G29390	RS2-interacting KH protein	-1.80152	0.0106819
AT1G79570	Protein kinase superfamily protein with octicosapeptide/Phox/Bem1p domain	-1.80179	9.88152e-06
AT2G43018	conserved peptide upstream open reading frame 17	-1.80226	0.022149
AT5G11510	myb domain protein 3r-4	-1.80311	0.00408861
AT5G54590	Protein kinase superfamily protein	-1.80447	0.0435603
AT3G13060	evolutionarily conserved C-terminal region 5	-1.80451	1.35634e-05
AT3G51920	calmodulin 9	-1.80466	0.00320796
AT3G20150	Kinesin motor family protein	-1.80555	0.00224426
AT3G05330	cyclin family	-1.80693	0.011256
AT4G29130	hexokinase 1	-1.80792	3.95954e-06
AT2G06050	oxophytodienoate-reductase 3	-1.80799	0.000107208
AT3G53270	Small nuclear RNA activating complex (SNAPc), subunit SNAP43 protein	-1.80973	0.0431677
AT1G05910	cell division cycle protein 48-related / CDC48-related	-1.80986	2.13109e-06
AT1G55540	Nuclear pore complex protein	-1.81028	0.00108426
AT1G61210	Transducin/WD40 repeat-like superfamily protein	-1.81041	0.00197482
AT1G68400	leucine-rich repeat transmembrane protein kinase family protein	-1.81246	1.99164e-05
AT3G48340	Cysteine proteinases superfamily protein	-1.81251	0.0195621
AT1G49010	Duplicated homeodomain-like superfamily protein	-1.81433	0.00962335
AT1G08060	ATP-dependent helicase family protein	-1.81442	0.00509569
AT5G14930	senescence-associated gene 101	-1.81519	0.0278809
AT5G41080	PLC-like phosphodiesterases superfamily protein	-1.81569	0.0404862
AT4G36020	cold shock domain protein 1	-1.81609	1.61379e-06
AT5G16000	NSP-interacting kinase 1	-1.81647	0.000402769
AT3G21220	MAP kinase kinase 5	-1.81656	0.000994277
AT3G46560	Tim10/DDP family zinc finger protein	-1.81771	0.035229
AT4G00020	BREAST CANCER 2 like 2A	-1.81796	0.0108501
AT2G34710	Homeobox-leucine zipper family protein / lipid-binding START domain-containing protein	-1.81886	0.018768
AT4G38050	Xanthine/uracil permease family protein	-1.81892	0.0443882
AT4G23440	Disease resistance protein (TIR-NBS class)	-1.82024	5.34309e-05
AT4G01220	Nucleotide-diphospho-sugar transferase family protein	-1.82147	0.04887
AT1G48110	evolutionarily conserved C-terminal region 7	-1.82187	7.6952e-05
AT4G35390	AT-hook protein of GA feedback 1	-1.82306	0.00479819
AT2G30970	aspartate aminotransferase 1	-1.82322	0.0426786
AT3G15720	Pectin lyase-like superfamily protein	-1.82339	0.0392263
AT1G31970	DEA(D/H)-box RNA helicase family protein	-1.82344	0.000125441
AT1G36180	acetyl-CoA carboxylase 2	-1.8243	9.78804e-05
AT5G14180	Myzus persicae-induced lipase 1	-1.82442	0.0337511
AT1G52905	0	-1.82472	0.0165186
AT5G37310	Endomembrane protein 70 protein family	-1.82488	6.60503e-06
AT2G28760	UDP-XYL synthase 6	-1.82539	0.000220029
AT3G12860	NOP56-like pre RNA processing ribonucleoprotein	-1.82548	0.0173863
AT4G21120	amino acid transporter 1	-1.82609	0.00540032
AT3G54710	homolog of yeast CDT1 B homolog of yeast CDT1 B	-1.8262	0.036405
AT3G66652	fip1 motif-containing protein	-1.8278	0.00937665
AT5G07740	actin binding	-1.82835	0.00414242
AT5G65860	ankyrin repeat family protein	-1.82863	0.00617198
AT1G45160	Protein kinase superfamily protein	-1.82916	0.00134324
AT1G21880	lysm domain GPI-anchored protein 1 precursor	-1.83058	0.000944444
AT2G38390	Peroxidase superfamily protein	-1.83067	0.00855955
AT1G13220	nuclear matrix constituent protein-related	-1.8314	0.0136267
AT1G73460	Protein kinase superfamily protein	-1.8319	0.000604926
AT1G61990	Mitochondrial transcription termination factor family protein	-1.83222	0.00311056
AT2G38840	Guanylate-binding family protein	-1.83252	0.0160726
AT5G57250	Pentatricopeptide repeat (PPR) superfamily protein	-1.83252	0.00619373
AT3G15820	phosphatidic acid phosphatase-related / PAP2-related	-1.83301	0.0152976
AT1G60780	Clathrin adaptor complexes medium subunit family protein	-1.83525	2.94083e-07
AT1G30000	alpha-mannosidase 3	-1.83712	3.62857e-05
AT2G46330	arabinogalactan protein 16	-1.83721	0.0220203
AT5G52380	VASCULAR-RELATED NAC-DOMAIN 6	-1.83738	0.0269099
AT2G41850	polygalacturonase abscission zone A. thaliana	-1.83756	0.0373528
AT3G14240	Subtilase family protein	-1.83761	0.00454438
AT2G40730	Protein kinase family protein with ARM repeat domain	-1.83913	0.00344824
AT4G22250	RING/U-box superfamily protein	-1.83938	0.00549649
AT3G62200	Putative endonuclease or glycosyl hydrolase	-1.84114	0.0324999
AT3G62100	indole-3-acetic acid inducible 30	-1.84115	0.00813675
AT3G51980	ARM repeat superfamily protein	-1.84192	0.00338528
AT5G03040	IQ-domain 2	-1.84204	0.0176489
AT4G18040	eukaryotic translation initiation factor 4E	-1.84209	0.00177802
AT4G14990	Topoisomerase II-associated protein PAT1	-1.84234	0.0027468
AT3G53750	actin 3	-1.84263	1.25338e-05
AT1G75490	Integrase-type DNA-binding superfamily protein	-1.84437	4.01562e-05
AT3G58840	Tropomyosin-related	-1.84718	0.000384243
AT3G05030	sodium hydrogen exchanger 2	-1.84868	0.0367213
AT1G02730	cellulose synthase-like D5	-1.85009	3.36477e-06
AT2G02860	sucrose transporter 2	-1.85023	0.00261018
AT5G55660	DEK domain-containing chromatin associated protein	-1.85068	8.91885e-09
AT1G72410	COP1-interacting protein-related	-1.8507	9.61445e-11
AT1G10900	Phosphatidylinositol-4-phosphate 5-kinase family protein	-1.85101	0.00245059
AT1G20920	P-loop containing nucleoside triphosphate hydrolases superfamily protein	-1.85141	0.0151415
AT5G40480	embryo defective 3012	-1.85175	0.000532818
AT1G64840	Protein of unknown function (DUF295)	-1.85177	0.0123336
AT3G15540	indole-3-acetic acid inducible 19	-1.85208	0.000665227
AT5G24350	0	-1.85211	0.0287755
AT5G40830	S-adenosyl-L-methionine-dependent methyltransferases superfamily protein	-1.85245	0.0036842
AT1G50630	Protein of unknown function (DUF3537)	-1.85295	0.000234819
AT1G23230	0	-1.85324	0.00298283
AT1G25175	other RNA	-1.85353	1.76314e-05
AT5G43960	Nuclear transport factor 2 (NTF2) family protein with RNA binding (RRM-RBD-RNP motifs) domain	-1.85512	1.20881e-05
AT4G34950	Major facilitator superfamily protein	-1.85544	8.46066e-07
AT4G25730	FtsJ-like methyltransferase family protein	-1.85625	1.93835e-06
AT2G24650	DNA binding;DNA binding;sequence-specific DNA binding transcription factors	-1.8576	0.0352699
AT1G33040	nascent polypeptide-associated complex subunit alpha-like protein 5	-1.85845	0.00147484
AT4G34570	thymidylate synthase 2	-1.85845	0.017849
AT5G15280	Pentatricopeptide repeat (PPR) superfamily protein	-1.85897	0.0109731
AT2G25060	early nodulin-like protein 14	-1.85908	0.000173556
AT1G20960	U5 small nuclear ribonucleoprotein helicase, putative	-1.85946	4.6756e-16
AT2G43800	Actin-binding FH2 (formin homology 2) family protein	-1.86074	0.0196148
AT5G44240	aminophospholipid ATPase 2	-1.86337	0.000151086
AT5G03150	C2H2-like zinc finger protein	-1.86584	0.00067156
AT2G16485	nucleic acid binding;zinc ion binding;DNA binding	-1.86656	5.55407e-07
AT5G53890	phytosylfokine-alpha receptor 2	-1.86736	3.89013e-05
AT4G03550	glucan synthase-like 5	-1.86783	1.37774e-11
AT2G17845	NAD(P)-binding Rossmann-fold superfamily protein	-1.86815	0.0141988
AT4G04210	plant UBX domain containing protein 4	-1.86816	3.27667e-06
AT3G51480	glutamate receptor 3.6	-1.86994	0.0219119
AT3G23920	beta-amylase 1	-1.86997	1.23133e-13
AT5G64420	DNA polymerase V family	-1.87029	1.53202e-13
AT4G33625	0	-1.87054	0.0137815
AT4G16260	Glycosyl hydrolase superfamily protein	-1.87203	0.000308168
AT3G12145	Leucine-rich repeat (LRR) family protein	-1.87211	0.00202317
AT1G76740	0	-1.87226	0.047017
AT5G17890	DA1-related protein 4	-1.87251	0.00313349
AT5G09530	hydroxyproline-rich glycoprotein family protein	-1.87327	0.000958716
AT5G47100	calcineurin B-like protein 9	-1.87377	0.04321
AT3G14840	Leucine-rich repeat transmembrane protein kinase	-1.87415	5.47287e-09
AT2G46990	indole-3-acetic acid inducible 20	-1.87458	0.0148682
AT1G54385	ARM repeat superfamily protein	-1.87474	0.000325093
AT4G15393	cytochrome P450, family 702, subfamily A, polypeptide 5	-1.87668	0.0167304
AT2G01630	O-Glycosyl hydrolases family 17 protein	-1.87726	0.000105018
AT1G74380	xyloglucan xylosyltransferase 5	-1.87749	3.43765e-06
AT3G60670	PLATZ transcription factor family protein	-1.87847	0.00748128
AT1G02390	glycerol-3-phosphate acyltransferase 2	-1.87899	0.00406807
AT4G16970	Protein kinase superfamily protein	-1.88061	0.011461
AT1G07000	exocyst subunit exo70 family protein B2	-1.88298	0.0148775
AT3G06080	Plant protein of unknown function (DUF828)	-1.88318	0.00638129
AT5G45470	Protein of unknown function (DUF594)	-1.88444	9.40049e-08
AT5G23530	carboxyesterase 18	-1.88461	0.00241693
AT5G16890	Exostosin family protein	-1.88461	0.019948
AT4G09720	RAB GTPase homolog G3A	-1.88509	0.0140592
AT1G69330	RING/U-box superfamily protein	-1.88552	0.0408508
AT1G61360	S-locus lectin protein kinase family protein	-1.88676	0.0318701
AT3G28180	Cellulose-synthase-like C4	-1.88698	0.00497529
AT5G65630	global transcription factor group E7	-1.88738	1.11684e-05
AT3G14172	0	-1.88741	0.000231236
AT2G03480	QUASIMODO2 LIKE 2	-1.88834	0.0178153
AT4G24190	Chaperone protein htpG family protein	-1.8887	1.22812e-09
AT3G18690	MAP kinase substrate 1	-1.88989	0.0407353
AT1G69290	Pentatricopeptide repeat (PPR) superfamily protein	-1.89041	0.0175043
AT4G38600	HEAT repeat ;HECT-domain (ubiquitin-transferase)	-1.8909	0.001291
AT3G24870	Helicase/SANT-associated, DNA binding protein	-1.89116	3.10859e-05
AT1G17070	GC-rich sequence DNA-binding factor-like protein with Tuftelin interacting domain	-1.89364	0.000325031
AT1G34360	translation initiation factor 3 (IF-3) family protein	-1.89381	0.0110122
AT3G61690	nucleotidyltransferases	-1.89401	1.93729e-07
AT4G03230	S-locus lectin protein kinase family protein	-1.89478	0.0101226
AT4G17350	Plant protein of unknown function (DUF828) with plant pleckstrin homology-like region	-1.8952	0.000187885
AT1G63980	D111/G-patch domain-containing protein	-1.89592	5.33143e-05
AT1G33270	Acyl transferase/acyl hydrolase/lysophospholipase superfamily protein	-1.89691	0.000429559
AT5G49890	chloride channel C	-1.89694	0.00397554
AT2G42920	Pentatricopeptide repeat (PPR-like) superfamily protein	-1.8986	0.013136
AT1G64650	Major facilitator superfamily protein	-1.89996	6.47819e-07
AT3G10720	Plant invertase/pectin methylesterase inhibitor superfamily	-1.90022	0.00360233
AT5G62190	DEAD box RNA helicase (PRH75)	-1.90133	1.3037e-17
AT5G03160	homolog of mamallian P58IPK	-1.90391	0.00200688
AT1G76580	Squamosa promoter-binding protein-like (SBP domain) transcription factor family protein	-1.90443	9.56048e-06
AT1G05200	glutamate receptor 3.4	-1.90538	0.0440093
AT4G10630	Glutaredoxin family protein	-1.90627	8.48158e-05
AT3G26440	Protein of unknown function (DUF707)	-1.9065	0.0468677
AT5G51520	Plant invertase/pectin methylesterase inhibitor superfamily protein	-1.90671	0.0180974
AT2G45880	beta-amylase 7	-1.90696	0.00317672
AT2G10931	0	-1.90897	0.0499347
AT5G07980	dentin sialophosphoprotein-related	-1.90922	0.019962
AT1G74560	NAP1-related protein 1	-1.90954	3.58245e-07
AT2G23360	Plant protein of unknown function (DUF869)	-1.91117	0.0206224
AT4G11160	Translation initiation factor 2, small GTP-binding protein	-1.91166	7.00336e-05
AT1G31290	ARGONAUTE 3	-1.91201	2.74505e-05
AT1G28390	Protein kinase superfamily protein	-1.91219	0.00373217
AT4G00450	RNA polymerase II transcription mediators	-1.91482	0.00136817
AT2G22880	VQ motif-containing protein	-1.91504	0.0146964
AT2G43040	tetratricopeptide repeat (TPR)-containing protein	-1.91653	0.00052495
AT1G65440	global transcription factor group B1	-1.91802	2.03609e-09
AT4G39670	Glycolipid transfer protein (GLTP) family protein	-1.91922	0.0116444
AT5G63770	diacylglycerol kinase 2	-1.92109	0.0144314
AT1G32920	0	-1.92214	0.00489511
AT5G50860	Protein kinase superfamily protein	-1.92403	0.00277007
AT1G59710	Protein of unknown function (DUF569)	-1.92531	0.000303422
AT5G25820	Exostosin family protein	-1.92581	0.0236486
AT4G17330	G2484-1 protein	-1.92621	0.00752399
AT3G09920	phosphatidyl inositol monophosphate 5 kinase	-1.92707	0.0463447
AT3G08680	Leucine-rich repeat protein kinase family protein	-1.92796	2.25e-05
AT3G16430	jacalin-related lectin 31	-1.92861	1.80976e-05
AT4G21670	C-terminal domain phosphatase-like 1	-1.93018	0.000149016
AT4G15730	CW-type Zinc Finger	-1.93042	0.0474015
AT3G59420	crinkly4	-1.9311	0.00100485
AT5G65270	RAB GTPase homolog A4A	-1.93138	3.76965e-05
AT2G32920	PDI-like 2-3	-1.93276	5.86038e-07
AT2G37360	ABC-2 type transporter family protein	-1.93325	0.0360982
AT5G05880	UDP-Glycosyltransferase superfamily protein	-1.93354	2.12029e-05
AT2G03800	D-aminoacyl-tRNA deacylases	-1.93406	0.0469074
AT2G43970	RNA-binding protein	-1.93435	1.27275e-35
AT5G36710	0	-1.93451	0.0380857
AT3G20240	Mitochondrial substrate carrier family protein	-1.93453	0.0196312
AT3G15680	Ran BP2/NZF zinc finger-like superfamily protein	-1.93559	0.00548586
AT5G42110	0	-1.93564	0.00067952
AT5G35730	EXS (ERD1/XPR1/SYG1) family protein	-1.93569	1.66454e-05
AT5G46700	Tetraspanin family protein	-1.93576	9.33575e-07
AT5G39990	Core-2/I-branching beta-1,6-N-acetylglucosaminyltransferase family protein	-1.93664	0.00279084
AT3G62090	phytochrome interacting factor 3-like 2	-1.93682	0.0152015
AT3G50370	0	-1.93697	1.54155e-06
AT3G60130	beta glucosidase 16	-1.93887	0.0106786
AT1G80070	Pre-mRNA-processing-splicing factor	-1.93966	2.00831e-05
AT2G20710	Tetratricopeptide repeat (TPR)-like superfamily protein	-1.93986	0.0128069
AT5G13860	ELCH-like	-1.94087	0.0128288
AT4G35380	SEC7-like guanine nucleotide exchange family protein	-1.9412	0.0158021
AT1G10530	0	-1.94154	0.0211771
AT5G15350	early nodulin-like protein 17	-1.94178	8.48224e-06
AT5G47490	RGPR-related	-1.94272	0.0014883
AT2G27470	nuclear factor Y, subunit B11	-1.94335	0.00135559
AT3G02280	Flavodoxin family protein	-1.94382	0.00917501
AT5G67390	0	-1.94688	0.0333161
AT2G28450	zinc finger (CCCH-type) family protein	-1.94693	0.0101582
AT4G30100	P-loop containing nucleoside triphosphate hydrolases superfamily protein	-1.94863	0.0217698
AT3G10530	Transducin/WD40 repeat-like superfamily protein	-1.94923	0.00969999
AT4G17615	calcineurin B-like protein 1	-1.95025	0.00522064
AT5G53930	0	-1.95049	0.00302667
AT3G26590	MATE efflux family protein	-1.95211	0.020864
AT1G68720	tRNA arginine adenosine deaminase	-1.95625	1.59237e-07
AT5G27680	RECQ helicase SIM	-1.95647	0.0252004
AT4G08035	other RNA	-1.95792	0.00527949
AT3G01720	0	-1.95996	0.0275069
AT1G78810	0	-1.96098	0.0212257
AT1G20510	OPC-8:0 CoA ligase1	-1.96288	0.0392025
AT1G63500	Protein kinase protein with tetratricopeptide repeat domain	-1.96301	3.53439e-06
AT5G44370	phosphate transporter 4;6	-1.96466	0.00918858
AT4G17140	pleckstrin homology (PH) domain-containing protein	-1.96485	0.0292319
AT3G60961	P-loop containing nucleoside triphosphate hydrolases superfamily protein	-1.9656	0.0230561
AT2G16460	Protein of unknown function (DUF1640)	-1.96615	0.0430433
AT3G17420	glyoxysomal protein kinase 1	-1.96654	0.0322114
AT5G57270	Core-2/I-branching beta-1,6-N-acetylglucosaminyltransferase family protein	-1.96654	0.0450698
AT5G02070	Protein kinase family protein	-1.96685	0.0438314
AT5G45510	Leucine-rich repeat (LRR) family protein	-1.96717	5.87151e-16
AT5G03870	Glutaredoxin family protein	-1.96815	0.00643283
AT3G01410	Polynucleotidyl transferase, ribonuclease H-like superfamily protein	-1.96822	0.0177711
AT3G11964	RNA binding;RNA binding	-1.96957	0.000104473
AT5G27620	cyclin H;1	-1.9697	0.0374615
AT1G18265	Protein of unknown function, DUF593	-1.97089	0.00560894
AT1G55610	BRI1 like	-1.97111	2.16646e-14
AT1G20070	0	-1.97128	3.22798e-08
AT5G51451	0	-1.97388	0.0212976
AT4G38230	calcium-dependent protein kinase 26	-1.97521	0.0222803
AT2G17230	EXORDIUM like 5	-1.97589	0.0433717
AT2G38650	galacturonosyltransferase 7	-1.97762	6.57811e-07
AT3G20780	topoisomerase 6 subunit B	-1.97764	0.018945
AT2G18240	Rer1 family protein	-1.97823	0.00820779
AT1G10930	DNA helicase (RECQl4A)	-1.97915	0.021241
AT3G44540	fatty acid reductase 4	-1.98038	0.0367396
AT3G56100	meristematic receptor-like kinase	-1.98179	0.0146064
AT4G09980	Methyltransferase MT-A70 family protein	-1.98188	5.43177e-06
AT3G59660	C2 domain-containing protein / GRAM domain-containing protein	-1.98194	0.00126594
AT4G04940	transducin family protein / WD-40 repeat family protein	-1.98311	0.000182852
AT5G14770	Tetratricopeptide repeat (TPR)-like superfamily protein	-1.98355	0.017738
AT3G28720	0	-1.98599	1.91341e-07
AT5G55610	0	-1.98698	0.0011597
AT1G77030	hydrolases, acting on acid anhydrides, in phosphorus-containing anhydrides;ATP-dependent helicases;nucleic acid binding;ATP binding;RNA binding;helicases	-1.9872	1.55227e-08
AT4G25340	FK506 BINDING PROTEIN 53	-1.9874	1.53752e-05
AT5G15160	BANQUO 2	-1.98767	0.000219204
AT1G63750	Disease resistance protein (TIR-NBS-LRR class) family	-1.98825	0.0304039
AT4G21570	Protein of unknown function (DUF300)	-1.9891	1.2278e-08
AT5G23110	Zinc finger, C3HC4 type (RING finger) family protein	-1.98916	0.0232775
AT1G68850	Peroxidase superfamily protein	-1.99021	0.0361955
AT3G16630	P-loop containing nucleoside triphosphate hydrolases superfamily protein	-1.99082	2.88357e-08
AT5G28020	cysteine synthase D2	-1.99322	0.0323314
AT3G22968	conserved peptide upstream open reading frame 59	-1.99328	0.000398251
AT1G08130	DNA ligase 1	-1.99539	0.000283883
AT3G17360	phragmoplast orienting kinesin 1	-1.99585	0.00612241
AT3G57660	nuclear RNA polymerase A1	-1.9963	1.42099e-08
AT2G29200	pumilio 1	-1.99698	2.3515e-09
AT2G31660	ARM repeat superfamily protein	-1.99877	4.16539e-07
AT2G30010	TRICHOME BIREFRINGENCE-LIKE 45	-2.00029	0.0232897
AT3G12810	SNF2 domain-containing protein / helicase domain-containing protein	-2.00088	0.000146703
AT5G63530	farnesylated protein 3	-2.001	7.30996e-05
AT3G10660	calmodulin-domain protein kinase cdpk isoform 2	-2.00171	0.010461
AT1G05470	DNAse I-like superfamily protein	-2.00207	0.0194939
AT2G21630	Sec23/Sec24 protein transport family protein	-2.00266	0.0174664
AT1G21580	Zinc finger C-x8-C-x5-C-x3-H type family protein	-2.00297	1.43228e-05
AT1G10020	Protein of unknown function (DUF1005)	-2.00556	0.000661112
AT4G12780	Chaperone DnaJ-domain superfamily protein	-2.00836	1.79852e-07
AT4G27380	0	-2.00842	0.0305572
AT1G38131	O-fucosyltransferase family protein	-2.00846	0.00733275
AT5G38220	alpha/beta-Hydrolases superfamily protein	-2.00919	0.0253048
AT3G14080	Small nuclear ribonucleoprotein family protein	-2.01209	0.0253171
AT5G54650	formin homology5	-2.01258	7.43581e-05
AT2G30575	los glycosyltransferase 5	-2.01353	0.0286798
AT2G25690	Protein of unknown function (DUF581)	-2.01369	0.00479477
AT1G22360	UDP-glucosyl transferase 85A2	-2.01465	2.02847e-08
AT1G09570	phytochrome A	-2.01475	0.00178045
AT5G53340	Galactosyltransferase family protein	-2.01525	0.0117215
AT1G75640	Leucine-rich receptor-like protein kinase family protein	-2.01571	7.63523e-07
AT2G25790	Leucine-rich receptor-like protein kinase family protein	-2.01673	0.0258977
AT2G46950	cytochrome P450, family 709, subfamily B, polypeptide 2	-2.01761	0.000392049
AT1G62050	Ankyrin repeat family protein	-2.01774	0.02697
AT1G07280	Tetratricopeptide repeat (TPR)-like superfamily protein	-2.01849	4.52789e-05
AT3G04580	Signal transduction histidine kinase, hybrid-type, ethylene sensor	-2.0196	1.72841e-06
AT5G52950	0	-2.02047	0.0155282
AT2G46020	transcription regulatory protein SNF2, putative	-2.02152	0.0147865
AT2G17880	Chaperone DnaJ-domain superfamily protein	-2.02196	0.0417605
AT4G30150	0	-2.0223	8.62605e-08
AT4G31840	early nodulin-like protein 15	-2.02238	8.98079e-10
AT1G20840	tonoplast monosaccharide transporter1	-2.02494	0.00160229
AT4G26880	Stigma-specific Stig1 family protein	-2.02588	3.49418e-08
AT5G61810	Mitochondrial substrate carrier family protein	-2.02623	0.0490876
AT5G18560	Integrase-type DNA-binding superfamily protein	-2.02691	0.00088558
AT5G58530	Glutaredoxin family protein	-2.02785	0.0190811
AT4G00750	S-adenosyl-L-methionine-dependent methyltransferases superfamily protein	-2.02932	0.0263374
AT2G20960	Arabidopsis phospholipase-like protein (PEARLI 4) family	-2.0307	0.00713942
AT3G61070	peroxin 11E	-2.03145	0.0326941
AT3G03050	cellulose synthase-like D3	-2.03154	0.000154442
AT5G40530	S-adenosyl-L-methionine-dependent methyltransferases superfamily protein	-2.03264	0.0484899
AT1G70300	K+ uptake permease 6	-2.03313	0.000214567
AT1G15780	0	-2.03354	3.26311e-07
AT1G73880	UDP-glucosyl transferase 89B1	-2.03371	0.0293897
AT3G50550	0	-2.03572	0.00869757
AT2G42230	C-CAP/cofactor C-like domain-containing protein	-2.03778	0.000140463
AT1G20720	RAD3-like DNA-binding helicase protein	-2.03803	0.0398913
AT4G35800	RNA polymerase II large subunit	-2.03834	1.70935e-06
AT3G22970	Protein of unknown function (DUF506)	-2.03948	9.15574e-05
AT1G32330	heat shock transcription factor A1D	-2.04131	0.0020696
AT5G50460	secE/sec61-gamma protein transport protein	-2.04167	0.0471357
AT2G28290	P-loop containing nucleoside triphosphate hydrolases superfamily protein	-2.0433	0.0210874
AT2G01950	BRI1-like 2	-2.04451	0.026072
AT3G52780	Purple acid phosphatases superfamily protein	-2.04451	0.00544996
AT5G45480	Protein of unknown function (DUF594)	-2.04613	2.77445e-05
AT1G11420	DOMAIN OF UNKNOWN FUNCTION 724 2	-2.04936	0.0450319
AT1G64790	ILITYHIA	-2.04959	0.00308518
AT5G43745	Protein of unknown function (DUF1012)	-2.05	0.00476572
AT4G22130	STRUBBELIG-receptor family 8	-2.05185	3.64588e-08
AT1G64960	ARM repeat superfamily protein	-2.05197	0.000727245
AT4G24760	alpha/beta-Hydrolases superfamily protein	-2.05225	5.43751e-08
AT1G34110	Leucine-rich receptor-like protein kinase family protein	-2.0523	1.91586e-05
AT2G45310	UDP-D-glucuronate 4-epimerase 4	-2.05243	0.0240691
AT4G02400	U3 ribonucleoprotein (Utp) family protein	-2.05306	3.1001e-05
AT1G31810	Formin Homology 14	-2.05358	8.5563e-05
AT1G66280	Glycosyl hydrolase superfamily protein	-2.05396	2.96674e-06
AT4G21910	MATE efflux family protein	-2.05498	0.00133262
AT5G67200	Leucine-rich repeat protein kinase family protein	-2.05534	0.000901806
AT5G42320	Zn-dependent exopeptidases superfamily protein	-2.05583	0.0298875
AT3G23740	0	-2.05609	0.0452923
AT2G22100	RNA-binding (RRM/RBD/RNP motifs) family protein	-2.05673	0.0258291
AT2G32220	Ribosomal L27e protein family	-2.05921	0.0255372
AT3G19050	phragmoplast orienting kinesin 2	-2.05937	0.0067433
AT1G16630	0	-2.05956	0.000522763
AT1G71010	FORMS APLOID AND BINUCLEATE CELLS 1C	-2.05959	0.00103512
AT4G32700	helicases;ATP-dependent helicases;nucleic acid binding;ATP binding;DNA-directed DNA polymerases;DNA binding	-2.05987	0.00771436
AT5G03990	0	-2.06313	0.0398187
AT1G05950	0	-2.06332	0.033618
AT1G44170	aldehyde dehydrogenase 3H1	-2.06368	0.00565739
AT4G21700	Protein of unknown function (DUF2921)	-2.06423	0.00171668
AT5G52910	timeless family protein	-2.06455	0.00267629
AT1G14360	UDP-galactose transporter 3	-2.06483	0.000248559
AT5G38690	Zinc-finger domain of monoamine-oxidase A repressor R1 protein	-2.06764	0.00850543
AT3G51930	Transducin/WD40 repeat-like superfamily protein	-2.0681	0.0390132
AT1G74440	Protein of unknown function (DUF962)	-2.06979	0.00331727
AT1G77460	Armadillo/beta-catenin-like repeat ; C2 calcium/lipid-binding domain (CaLB) protein	-2.07056	0.00105189
AT1G55020	lipoxygenase 1	-2.07288	0.000697969
AT5G50175	0	-2.07354	2.90582e-05
AT1G09210	calreticulin 1b	-2.07693	0.00842142
AT1G74250	DNAJ heat shock N-terminal domain-containing protein	-2.07725	1.41177e-06
AT1G54570	Esterase/lipase/thioesterase family protein	-2.08014	0.0231737
AT4G23640	Potassium transporter family protein	-2.08095	4.3138e-05
AT1G23130	Polyketide cyclase/dehydrase and lipid transport superfamily protein	-2.08155	0.0439704
AT4G19440	Tetratricopeptide repeat (TPR)-like superfamily protein	-2.08172	0.0273076
AT5G43240	Protein of unknown function (DUF674)	-2.0821	0.0374656
AT3G52450	plant U-box 22	-2.0857	0.0137385
AT5G22950	SNF7 family protein	-2.08756	0.00600839
AT4G13210	Pectin lyase-like superfamily protein	-2.08758	0.000749898
AT1G55970	histone acetyltransferase of the CBP family 4	-2.08768	0.0373917
AT1G02000	UDP-D-glucuronate 4-epimerase 2	-2.08964	0.00100048
AT5G23420	high-mobility group box 6	-2.09019	0.00332608
AT5G26260	TRAF-like family protein	-2.09202	1.02384e-10
AT4G13750	Histidine kinase-, DNA gyrase B-, and HSP90-like ATPase family protein	-2.09235	6.41777e-05
AT1G07370	proliferating cellular nuclear antigen 1	-2.09482	0.0100388
AT3G05680	embryo defective 2016	-2.09494	2.10763e-07
AT1G64610	Transducin/WD40 repeat-like superfamily protein	-2.09517	0.00967382
AT5G36930	Disease resistance protein (TIR-NBS-LRR class) family	-2.09636	0.0464457
AT1G65590	beta-hexosaminidase 3	-2.09722	5.34664e-05
AT2G32250	FAR1-related sequence 2	-2.09726	0.00600284
AT4G13690	0	-2.09766	0.00352793
AT5G50840	0	-2.09776	0.0496512
AT1G03230	Eukaryotic aspartyl protease family protein	-2.09778	0.000716723
AT5G09220	amino acid permease 2	-2.09857	0.000164568
AT1G04980	PDI-like 2-2	-2.09871	0.00373152
AT1G50055	TAS1B; other RNA	-2.1002	0.0328486
AT1G70320	ubiquitin-protein ligase 2	-2.10238	0.0173832
AT1G76950	Regulator of chromosome condensation (RCC1) family with FYVE zinc finger domain	-2.10238	0.000829236
AT5G52882	P-loop containing nucleoside triphosphate hydrolases superfamily protein	-2.10624	0.0233807
AT4G36520	Chaperone DnaJ-domain superfamily protein	-2.10661	0.00334682
AT1G77630	Peptidoglycan-binding LysM domain-containing protein	-2.10815	0.00764052
AT2G40380	prenylated RAB acceptor 1.B2	-2.10973	0.000757078
AT4G34960	Cyclophilin-like peptidyl-prolyl cis-trans isomerase family protein	-2.11152	0.000419965
AT5G44040	0	-2.1129	0.00322502
AT3G01860	0	-2.11344	0.00269996
AT5G61010	exocyst subunit exo70 family protein E2	-2.11353	0.00122683
AT4G39160	Homeodomain-like superfamily protein	-2.11432	0.0032334
AT4G39400	Leucine-rich receptor-like protein kinase family protein	-2.11434	0.00466804
AT3G32980	Peroxidase superfamily protein	-2.1147	0.00470974
AT2G32400	glutamate receptor 5	-2.11662	0.00034273
AT4G26190	Haloacid dehalogenase-like hydrolase (HAD) superfamily protein	-2.11716	2.73867e-06
AT1G65920	Regulator of chromosome condensation (RCC1) family with FYVE zinc finger domain	-2.11742	0.00916303
AT5G19010	mitogen-activated protein kinase 16	-2.11756	7.75727e-07
AT3G06020	Protein of unknown function (DUF3049)	-2.11814	0.0191594
AT2G37860	Protein of unknown function (DUF3411)	-2.11971	7.38811e-06
AT3G02260	auxin transport protein (BIG)	-2.1204	4.21708e-05
AT2G41740	villin 2	-2.12388	0.000589577
AT1G10320	Zinc finger C-x8-C-x5-C-x3-H type family protein	-2.12392	0.000660863
AT5G01830	ARM repeat superfamily protein	-2.12408	0.0361655
AT3G46620	zinc finger (C3HC4-type RING finger) family protein	-2.12603	0.0122822
AT2G22770	basic helix-loop-helix (bHLH) DNA-binding superfamily protein	-2.12639	0.00947398
AT2G43490	Ypt/Rab-GAP domain of gyp1p superfamily protein	-2.12651	0.000447689
AT2G34020	Calcium-binding EF-hand family protein	-2.12704	0.00724337
AT3G43700	BTB-POZ and MATH domain 6	-2.12844	0.0101665
AT5G12850	CCCH-type zinc finger protein with ARM repeat domain	-2.12913	1.20771e-08
AT5G19900	PRLI-interacting factor, putative	-2.13001	3.57393e-07
AT4G37820	0	-2.13038	3.33051e-11
AT4G12910	serine carboxypeptidase-like 20	-2.13042	6.42168e-09
AT1G20220	Alba DNA/RNA-binding protein	-2.13059	2.95347e-05
AT5G04290	kow domain-containing transcription factor 1	-2.13125	1.54997e-11
AT5G46620	0	-2.1324	0.00064013
AT5G15640	Mitochondrial substrate carrier family protein	-2.13283	0.0107844
AT4G22580	Exostosin family protein	-2.13449	0.0129039
AT5G45330	decapping 5-like	-2.13466	0.00447308
AT2G16650	proteinaceous RNase P 2	-2.13619	2.9189e-05
AT5G61790	calnexin 1	-2.13663	0.0129807
AT5G64640	Plant invertase/pectin methylesterase inhibitor superfamily	-2.13675	0.0209377
AT5G27240	DNAJ heat shock N-terminal domain-containing protein	-2.13703	0.0415958
AT1G25370	Protein of unknown function (DUF1639)	-2.1381	0.0329113
AT1G14210	Ribonuclease T2 family protein	-2.13859	4.77177e-12
AT1G71230	COP9-signalosome 5B	-2.14531	0.0186492
AT5G19920	Transducin/WD40 repeat-like superfamily protein	-2.14737	0.00267334
AT1G34260	FORMS APLOID AND BINUCLEATE CELLS 1A	-2.14807	0.00814708
AT5G41140	Myosin heavy chain-related protein	-2.14925	0.00190289
AT1G18250	Pathogenesis-related thaumatin superfamily protein	-2.15023	2.58335e-23
AT2G15910	CSL zinc finger domain-containing protein	-2.15053	2.85303e-13
AT3G24840	Sec14p-like phosphatidylinositol transfer family protein	-2.15136	0.000997575
AT3G53620	pyrophosphorylase 4	-2.15141	0.00236931
AT2G43600	Chitinase family protein	-2.15258	0.0191245
AT4G36220	ferulic acid 5-hydroxylase 1	-2.15261	0.0116187
AT5G51640	Plant protein of unknown function (DUF828)	-2.15276	0.00034152
AT1G56560	Plant neutral invertase family protein	-2.15453	0.00219496
AT2G14460	0	-2.15496	0.00179896
AT2G28900	outer plastid envelope protein 16-1	-2.16028	0.000247514
AT5G15540	PHD finger family protein	-2.1611	0.00358086
AT3G24880	Helicase/SANT-associated, DNA binding protein	-2.16112	0.00013313
AT5G05560	E3 ubiquitin ligase, putative	-2.16225	0.00135188
AT3G02890	RING/FYVE/PHD zinc finger superfamily protein	-2.16276	0.000128949
AT4G12700	0	-2.16534	1.12416e-05
AT1G75730	0	-2.16552	0.000205883
AT3G23410	fatty alcohol oxidase 3	-2.16775	1.61734e-07
AT4G38680	glycine rich protein 2	-2.16806	1.97511e-18
AT4G08170	Inositol 1,3,4-trisphosphate 5/6-kinase family protein	-2.17067	0.0137409
AT2G41770	Protein of unknown function (DUF288)	-2.17155	5.95098e-05
AT1G65570	Pectin lyase-like superfamily protein	-2.17187	0.000250103
AT5G50890	alpha/beta-Hydrolases superfamily protein	-2.17244	0.0137808
AT4G16660	heat shock protein 70 (Hsp 70) family protein	-2.17331	2.7566e-11
AT5G35160	Endomembrane protein 70 protein family	-2.17618	1.18227e-05
AT3G04980	DNAJ heat shock N-terminal domain-containing protein	-2.17648	0.0169492
AT3G47600	myb domain protein 94	-2.17794	0.000100626
AT1G03930	dual specificity kinase 1	-2.17879	0.00764779
AT3G14220	GDSL-like Lipase/Acylhydrolase superfamily protein	-2.17879	8.07817e-08
AT4G22910	FIZZY-related 2	-2.18129	0.0304264
AT1G10560	plant U-box 18	-2.18202	0.0122928
AT2G20370	Exostosin family protein	-2.18223	0.00111466
AT4G21326	subtilase 3.12	-2.18426	0.0400788
AT2G34050	0	-2.18433	0.0145419
AT3G06930	protein arginine methyltransferase 4B	-2.18439	2.20618e-05
AT1G69430	0	-2.18442	0.0325263
AT2G31880	Leucine-rich repeat protein kinase family protein	-2.18508	0.0010463
AT5G04980	DNAse I-like superfamily protein	-2.18645	0.0277286
AT2G46150	Late embryogenesis abundant (LEA) hydroxyproline-rich glycoprotein family	-2.18748	0.00174092
AT1G09575	Protein of unknown function (DUF607)	-2.18999	0.0268589
AT3G61460	brassinosteroid-responsive RING-H2	-2.19116	0.00336192
AT1G08920	ERD (early response to dehydration) six-like 1	-2.19133	0.0139074
AT2G04660	anaphase-promoting complex/cyclosome 2	-2.19283	0.00771909
AT1G04160	myosin XI B	-2.19374	0.0305719
AT5G04895	DEA(D/H)-box RNA helicase family protein	-2.19435	0.00115826
AT3G56960	phosphatidyl inositol monophosphate 5 kinase 4	-2.19436	0.00803984
AT4G03090	sequence-specific DNA binding;sequence-specific DNA binding transcription factors	-2.19456	0.000969583
AT1G29290	0	-2.1949	0.00021625
AT1G02990	0	-2.1994	0.000123085
AT2G47140	NAD(P)-binding Rossmann-fold superfamily protein	-2.20213	0.000230909
AT4G14950	SNARE associated Golgi protein family	-2.20305	0.000817424
AT2G45540	WD-40 repeat family protein / beige-related	-2.20668	0.000637061
AT1G48000	myb domain protein 112	-2.20682	0.00655932
AT4G32730	Homeodomain-like protein	-2.20705	5.01162e-05
AT3G44850	Protein kinase superfamily protein	-2.2104	0.00449001
AT5G40540	Protein kinase superfamily protein	-2.21248	0.0128446
AT5G64030	S-adenosyl-L-methionine-dependent methyltransferases superfamily protein	-2.21279	6.38213e-16
AT3G06740	GATA transcription factor 15	-2.21291	0.00543744
AT5G38890	Nucleic acid-binding, OB-fold-like protein	-2.21307	0.0425322
AT5G45280	Pectinacetylesterase family protein	-2.21388	0.00941035
AT4G33260	Transducin family protein / WD-40 repeat family protein	-2.21706	0.00331301
AT5G62350	Plant invertase/pectin methylesterase inhibitor superfamily protein	-2.21961	0.0466796
AT4G30990	ARM repeat superfamily protein	-2.22097	0.00786035
AT3G46820	type one serine/threonine protein phosphatase 5	-2.2217	0.00190715
AT3G55340	phragmoplastin interacting protein 1	-2.22189	3.02463e-05
AT1G30900	VACUOLAR SORTING RECEPTOR 6	-2.22493	0.0276615
AT2G46410	Homeodomain-like superfamily protein	-2.22505	0.0454222
AT4G32020	0	-2.22738	0.00360613
AT5G46230	Protein of unknown function, DUF538	-2.228	0.0211352
AT5G02550	0	-2.22821	0.00840844
AT3G06530	ARM repeat superfamily protein	-2.22857	2.3317e-06
AT4G16120	COBRA-like protein-7 precursor	-2.22888	0.000130899
AT1G01650	SIGNAL PEPTIDE PEPTIDASE-LIKE 4	-2.22898	5.23463e-06
AT5G59240	Ribosomal protein S8e family protein	-2.22977	0.0487084
AT1G17890	NAD(P)-binding Rossmann-fold superfamily protein	-2.23288	7.63214e-27
AT1G01600	cytochrome P450, family 86, subfamily A, polypeptide 4	-2.23442	0.0159861
AT2G25580	Tetratricopeptide repeat (TPR)-like superfamily protein	-2.23758	0.00214213
AT1G53300	tetratricopetide-repeat thioredoxin-like 1	-2.23827	0.00667458
AT3G04770	40s ribosomal protein SA B	-2.23881	0.00480389
AT4G08230	glycine-rich protein	-2.24007	0.00377422
AT1G71070	Core-2/I-branching beta-1,6-N-acetylglucosaminyltransferase family protein	-2.24302	2.78e-07
AT5G19230	Glycoprotein membrane precursor GPI-anchored	-2.24722	0.00814417
AT4G36080	phosphotransferases, alcohol group as acceptor;binding;inositol or phosphatidylinositol kinases	-2.24794	0.0233321
AT3G57965	0	-2.25028	0.00271646
AT1G06080	delta 9 desaturase 1	-2.25153	0.0129859
AT2G40470	LOB domain-containing protein 15	-2.25499	0.000428941
AT1G23410	Ribosomal protein S27a / Ubiquitin family protein	-2.25632	5.39795e-05
AT1G75580	SAUR-like auxin-responsive protein family	-2.26295	2.21845e-08
AT3G50620	P-loop containing nucleoside triphosphate hydrolases superfamily protein	-2.26321	0.000415833
AT1G77510	PDI-like 1-2	-2.26456	0.00362286
AT2G28620	P-loop containing nucleoside triphosphate hydrolases superfamily protein	-2.26511	9.10215e-05
AT1G62305	Core-2/I-branching beta-1,6-N-acetylglucosaminyltransferase family protein	-2.26813	0.0182336
AT3G29760	Haloacid dehalogenase-like hydrolase (HAD) superfamily protein	-2.2706	0.034072
AT4G37610	BTB and TAZ domain protein 5	-2.27081	0.0345267
AT2G03450	purple acid phosphatase 9	-2.27639	0.0189305
AT5G10380	RING/U-box superfamily protein	-2.28091	0.0289363
AT1G16270	Protein kinase superfamily protein with octicosapeptide/Phox/Bem1p domain	-2.28263	4.39077e-10
AT3G59550	Rad21/Rec8-like family protein	-2.28466	0.047801
AT2G04480	0	-2.28478	0.00234972
AT5G56270	WRKY DNA-binding protein 2	-2.28541	0.00267634
AT1G67850	Protein of unknown function (DUF707)	-2.28595	0.000206331
AT1G05670	Pentatricopeptide repeat (PPR-like) superfamily protein	-2.28628	0.00566315
AT2G43110	0	-2.28645	0.00168494
AT5G58150	Leucine-rich repeat protein kinase family protein	-2.28685	0.00460291
AT5G17630	Nucleotide/sugar transporter family protein	-2.28709	1.14939e-07
AT1G18040	cyclin-dependent kinase D1;3	-2.28722	0.00605289
AT1G77610	EamA-like transporter family protein	-2.29109	1.55089e-13
AT5G05600	2-oxoglutarate (2OG) and Fe(II)-dependent oxygenase superfamily protein	-2.29441	0.030119
AT4G04970	glucan synthase-like 1	-2.29456	1.03143e-05
AT2G26040	PYR1-like 2	-2.29522	0.0238399
AT2G17930	Phosphatidylinositol 3- and 4-kinase family protein with FAT domain	-2.296	0.0158908
AT5G26622	Beta-galactosidase related protein	-2.29602	0.00458069
AT5G05820	Nucleotide-sugar transporter family protein	-2.29621	1.43751e-06
AT3G20430	0	-2.29797	0.00177317
AT1G25510	Eukaryotic aspartyl protease family protein	-2.29852	0.00066328
AT1G10030	homolog of yeast ergosterol28	-2.29871	0.00352232
AT1G67870	glycine-rich protein	-2.30086	9.85896e-12
AT4G26700	fimbrin 1	-2.302	3.45839e-09
AT1G77260	S-adenosyl-L-methionine-dependent methyltransferases superfamily protein	-2.30531	6.6614e-06
AT4G32200	DNA-binding HORMA family protein	-2.30568	0.000337178
AT5G02190	Eukaryotic aspartyl protease family protein	-2.30595	0.0267707
AT2G20515	0	-2.30697	0.00884277
AT4G24780	Pectin lyase-like superfamily protein	-2.30865	3.11111e-11
AT3G27500	Cysteine/Histidine-rich C1 domain family protein	-2.31001	0.000547155
AT1G10750	Protein of Unknown Function (DUF239)	-2.31079	0.000642235
AT5G02750	RING/U-box superfamily protein	-2.31079	3.79062e-07
AT2G32990	glycosyl hydrolase 9B8	-2.31248	0.00272566
AT4G08850	Leucine-rich repeat receptor-like protein kinase family protein	-2.31327	3.3099e-13
AT5G60700	glycosyltransferase family protein 2	-2.31702	3.61328e-08
AT2G21060	glycine-rich protein 2B	-2.31801	2.52711e-06
AT3G43670	Copper amine oxidase family protein	-2.31833	2.13548e-07
AT3G07990	serine carboxypeptidase-like 27	-2.32041	0.0251221
AT2G14890	arabinogalactan protein 9	-2.32124	5.56399e-20
AT2G01913	0	-2.32435	0.000914387
AT5G13400	Major facilitator superfamily protein	-2.32593	0.0197731
AT5G46470	disease resistance protein (TIR-NBS-LRR class) family	-2.32807	0.00612319
AT5G62370	Tetratricopeptide repeat (TPR)-like superfamily protein	-2.32992	0.00882972
AT3G03690	Core-2/I-branching beta-1,6-N-acetylglucosaminyltransferase family protein	-2.33199	0.0190522
AT3G19580	zinc-finger protein 2	-2.33206	0.0311362
AT5G14130	Peroxidase superfamily protein	-2.33212	3.28506e-06
AT5G41040	HXXXD-type acyl-transferase family protein	-2.33296	0.00162526
AT5G18700	Protein kinase family protein with ARM repeat domain	-2.33332	1.60792e-05
AT3G60240	eukaryotic translation initiation factor 4G	-2.33596	2.78575e-26
AT4G33040	Thioredoxin superfamily protein	-2.33718	0.0404048
AT5G07110	prenylated RAB acceptor 1.B6	-2.339	0.000692974
AT5G52870	0	-2.34032	0.0228685
AT1G68560	alpha-xylosidase 1	-2.34087	2.26338e-67
AT4G01480	pyrophosphorylase 5	-2.34109	0.0186481
AT3G22072	other RNA	-2.34419	0.0409358
AT3G25730	ethylene response DNA binding factor 3	-2.34795	3.42679e-10
AT3G21230	4-coumarate:CoA ligase 5	-2.35213	0.0166704
AT5G40820	Ataxia telangiectasia-mutated and RAD3-related	-2.35706	0.00536695
AT3G13190	Plant protein of unknown function (DUF827)	-2.35768	0.000353686
AT3G27210	0	-2.3586	0.0321599
AT1G04000	0	-2.36006	0.0230202
AT1G32860	Glycosyl hydrolase superfamily protein	-2.36255	2.99929e-05
AT2G37280	pleiotropic drug resistance 5	-2.36272	5.21808e-05
AT5G09240	ssDNA-binding transcriptional regulator	-2.36402	0.0170449
AT5G01870	Bifunctional inhibitor/lipid-transfer protein/seed storage 2S albumin superfamily protein	-2.36646	8.67357e-10
AT5G27330	Prefoldin chaperone subunit family protein	-2.36809	1.00616e-06
AT3G56590	hydroxyproline-rich glycoprotein family protein	-2.37317	1.48863e-10
AT2G15220	Plant basic secretory protein (BSP) family protein	-2.37647	0.000269075
AT4G15830	ARM repeat superfamily protein	-2.37746	0.000496213
AT1G16220	Protein phosphatase 2C family protein	-2.37849	0.00434797
AT5G67540	Arabinanase/levansucrase/invertase	-2.37995	7.73184e-06
AT2G37940	Arabidopsis Inositol phosphorylceramide synthase 2	-2.38221	0.0250972
AT3G27960	Tetratricopeptide repeat (TPR)-like superfamily protein	-2.38237	4.1272e-05
AT2G03850	Late embryogenesis abundant protein (LEA) family protein	-2.38384	0.0318209
AT2G40940	ethylene response sensor 1	-2.38607	2.39087e-05
AT2G45470	FASCICLIN-like arabinogalactan protein 8	-2.38795	1.19961e-11
AT1G42480	0	-2.38932	0.0116221
AT4G37540	LOB domain-containing protein 39	-2.38986	6.30308e-07
AT1G21740	Protein of unknown function (DUF630 and DUF632)	-2.39029	0.000174894
AT1G78210	alpha/beta-Hydrolases superfamily protein	-2.39266	2.84131e-05
AT5G61030	glycine-rich RNA-binding protein 3	-2.39448	0.00581061
AT1G68390	Core-2/I-branching beta-1,6-N-acetylglucosaminyltransferase family protein	-2.39612	0.0379083
AT5G03280	NRAMP metal ion transporter family protein	-2.40114	2.14846e-62
AT5G43900	myosin 2	-2.40208	0.00142896
AT3G22790	Kinase interacting (KIP1-like) family protein	-2.40343	2.13677e-08
AT2G34830	WRKY DNA-binding protein 35	-2.4042	0.0205037
AT3G42670	chromatin remodeling 38	-2.40586	1.97799e-06
AT3G15300	VQ motif-containing protein	-2.40597	0.00914871
AT3G48510	0	-2.40696	0.0415946
AT1G30650	WRKY DNA-binding protein 14	-2.40754	8.3264e-05
AT3G55160	0	-2.4082	2.03549e-08
AT4G08780	Peroxidase superfamily protein	-2.40844	7.24925e-05
AT2G19120	P-loop containing nucleoside triphosphate hydrolases superfamily protein	-2.40974	0.00728961
AT3G19010	2-oxoglutarate (2OG) and Fe(II)-dependent oxygenase superfamily protein	-2.41193	0.0151742
AT1G16800	P-loop containing nucleoside triphosphate hydrolases superfamily protein	-2.41321	0.00805243
AT1G69810	WRKY DNA-binding protein 36	-2.41461	0.00864366
AT1G70410	beta carbonic anhydrase 4	-2.41679	0.000977752
AT3G55740	proline transporter 2	-2.41895	0.00871038
AT2G20110	Tesmin/TSO1-like CXC domain-containing protein	-2.419	0.0452977
AT1G08650	phosphoenolpyruvate carboxylase kinase 1	-2.42069	0.00584259
AT4G38070	basic helix-loop-helix (bHLH) DNA-binding superfamily protein	-2.42119	0.000326364
AT5G19980	golgi nucleotide sugar transporter 4	-2.42479	0.00200742
AT4G23010	UDP-galactose transporter 2	-2.43121	1.85696e-15
AT5G61240	Leucine-rich repeat (LRR) family protein	-2.43279	0.0031744
AT1G03960	Calcium-binding EF hand family protein	-2.43332	0.026675
AT3G59290	ENTH/VHS family protein	-2.44001	2.30531e-05
AT5G60530	late embryogenesis abundant protein-related / LEA protein-related	-2.4419	7.23367e-176
AT1G26760	SET domain protein 35	-2.4422	0.00301665
AT5G40230	nodulin MtN21 /EamA-like transporter family protein	-2.44324	0.00687192
AT3G57230	AGAMOUS-like 16	-2.44343	0.0146599
AT3G02120	hydroxyproline-rich glycoprotein family protein	-2.44447	1.61918e-05
AT1G07090	Protein of unknown function (DUF640)	-2.44529	0.0484817
AT5G16850	telomerase reverse transcriptase	-2.4455	0.0188422
AT1G19380	Protein of unknown function (DUF1195)	-2.44796	0.00076238
AT5G46280	Minichromosome maintenance (MCM2/3/5) family protein	-2.44805	6.35546e-06
AT5G05250	0	-2.44866	0.0465671
AT3G54880	0	-2.45099	0.0280269
AT1G13210	autoinhibited Ca2+/ATPase II	-2.45336	0.0109539
AT5G01890	Leucine-rich receptor-like protein kinase family protein	-2.45499	4.86121e-13
AT3G06810	acyl-CoA dehydrogenase-related	-2.45724	2.42823e-08
AT5G35700	fimbrin-like protein 2	-2.458	8.12145e-06
AT5G47440	Plant protein of unknown function (DUF828) with plant pleckstrin homology-like region	-2.4598	0.0457996
AT5G50970	transducin family protein / WD-40 repeat family protein	-2.46445	0.00468153
AT5G37500	gated outwardly-rectifying K+ channel	-2.46507	0.0267911
AT5G04460	RING/U-box superfamily protein	-2.46543	2.83348e-06
AT5G46570	BR-signaling kinase 2	-2.46604	0.0011238
AT5G18520	Lung seven transmembrane receptor family protein	-2.46612	3.43706e-15
AT4G19030	NOD26-like major intrinsic protein 1	-2.46657	1.6484e-05
AT2G22510	hydroxyproline-rich glycoprotein family protein	-2.4669	0.0225146
AT3G05140	ROP binding protein kinases 2	-2.46794	0.000241221
AT5G01540	lectin receptor kinase a4.1	-2.46864	0.0359605
AT3G46550	Fasciclin-like arabinogalactan family protein	-2.46884	0.000150107
AT4G15280	UDP-glucosyl transferase 71B5	-2.46901	0.0244312
AT5G57710	Double Clp-N motif-containing P-loop nucleoside triphosphate hydrolases superfamily protein	-2.47065	6.52244e-15
AT1G66270	Glycosyl hydrolase superfamily protein	-2.4745	7.3057e-08
AT4G22320	0	-2.47632	0.00177877
AT5G43760	3-ketoacyl-CoA synthase 20	-2.4768	1.39322e-06
AT2G14095	0	-2.4823	0.0261893
AT4G36500	0	-2.48349	0.0262565
AT3G17998	conserved peptide upstream open reading frame 30	-2.4839	0.00551389
AT1G50360	P-loop containing nucleoside triphosphate hydrolases superfamily protein	-2.48515	2.12267e-05
AT4G19120	S-adenosyl-L-methionine-dependent methyltransferases superfamily protein	-2.48941	1.42394e-05
AT2G23300	Leucine-rich repeat protein kinase family protein	-2.50154	0.0160199
AT5G45780	Leucine-rich repeat protein kinase family protein	-2.50162	0.000407638
AT1G61380	S-domain-1 29	-2.50213	0.000203971
AT1G15960	NRAMP metal ion transporter 6	-2.50419	0.0398584
AT2G26530	Protein of unknown function (DUF1645)	-2.51262	0.0076468
AT1G56423	0	-2.51438	0.020419
AT1G27880	DEAD/DEAH box RNA helicase family protein	-2.5145	0.028452
AT1G15385	0	-2.51553	1.27596e-15
AT5G03140	Concanavalin A-like lectin protein kinase family protein	-2.51647	0.0379154
AT2G47160	HCO3- transporter family	-2.51718	4.38945e-08
AT1G14020	O-fucosyltransferase family protein	-2.52113	5.49651e-06
AT4G16620	nodulin MtN21 /EamA-like transporter family protein	-2.52532	0.00233375
AT2G27840	histone deacetylase-related / HD-related	-2.52713	5.08617e-05
AT3G18000	S-adenosyl-L-methionine-dependent methyltransferases superfamily protein	-2.52796	0.00435323
AT3G01840	Protein kinase superfamily protein	-2.53026	0.03153
AT1G64390	glycosyl hydrolase 9C2	-2.53081	0.0166012
AT3G01516	0	-2.53412	0.0353098
AT1G75150	0	-2.53589	0.00380435
AT1G50060	CAP (Cysteine-rich secretory proteins, Antigen 5, and Pathogenesis-related 1 protein) superfamily protein	-2.53627	0.000202632
AT1G61500	S-locus lectin protein kinase family protein	-2.53907	0.036775
AT4G39390	nucleotide sugar transporter-KT 1	-2.53962	6.0849e-10
AT1G62440	leucine-rich repeat/extensin 2	-2.54343	1.68185e-07
AT4G16140	proline-rich family protein	-2.5495	0.0122732
AT1G79960	ovate family protein 14	-2.55131	0.0251675
AT3G20015	Eukaryotic aspartyl protease family protein	-2.55554	0.00138644
AT1G01570	Protein of unknown function (DUF604)	-2.557	0.0157792
AT3G54200	Late embryogenesis abundant (LEA) hydroxyproline-rich glycoprotein family	-2.5578	0.0137501
AT5G15230	GAST1 protein homolog 4	-2.55911	0.000614694
AT5G01270	carboxyl-terminal domain (ctd) phosphatase-like 2	-2.56078	1.46527e-06
AT2G29660	zinc finger (C2H2 type) family protein	-2.56283	0.00131706
AT1G74010	Calcium-dependent phosphotriesterase superfamily protein	-2.56485	1.57757e-06
AT1G57610	Protein of unknown function (DUF607)	-2.56495	4.36581e-05
AT5G65830	receptor like protein 57	-2.5668	7.48459e-05
AT4G18760	receptor like protein 51	-2.56696	0.00548945
AT5G67280	receptor-like kinase	-2.56711	0.000515492
AT1G02530	P-glycoprotein 12	-2.57016	0.000921911
AT4G14548	other RNA	-2.57762	0.0438361
AT2G17970	2-oxoglutarate (2OG) and Fe(II)-dependent oxygenase superfamily protein	-2.57769	0.00303585
AT4G14490	SMAD/FHA domain-containing protein	-2.57892	0.00738632
AT3G50340	0	-2.57997	4.92835e-06
AT2G40540	potassium transporter 2	-2.58376	1.68675e-11
AT5G20045	0	-2.58397	4.51165e-07
AT1G55450	S-adenosyl-L-methionine-dependent methyltransferases superfamily protein	-2.5842	0.00154915
AT4G18670	Leucine-rich repeat (LRR) family protein	-2.58553	1.12455e-18
AT2G16500	arginine decarboxylase 1	-2.58681	6.6938e-12
AT3G07980	mitogen-activated protein kinase kinase kinase 6	-2.58833	0.000406635
AT2G28350	auxin response factor 10	-2.59343	1.51984e-05
AT4G13710	Pectin lyase-like superfamily protein	-2.59393	0.0246968
AT5G01110	Tetratricopeptide repeat (TPR)-like superfamily protein	-2.59453	0.0370112
AT1G71380	cellulase 3	-2.59812	5.8833e-07
AT5G66850	mitogen-activated protein kinase kinase kinase 5	-2.59857	0.0392575
AT5G66460	Glycosyl hydrolase superfamily protein	-2.59907	1.1494e-13
AT4G10640	IQ-domain 16	-2.60239	0.0461443
AT5G33290	xylogalacturonan deficient 1	-2.60328	3.1054e-05
AT5G22130	mannosyltransferase family protein	-2.60562	0.00556863
AT1G01180	S-adenosyl-L-methionine-dependent methyltransferases superfamily protein	-2.60695	0.00170316
AT4G24275	0	-2.60802	1.17474e-25
AT1G58420	Uncharacterised conserved protein UCP031279	-2.6093	0.0445347
AT1G70690	Receptor-like protein kinase-related family protein	-2.60933	0.00159999
AT3G10370	FAD-dependent oxidoreductase family protein	-2.60962	4.68818e-06
AT2G22795	0	-2.61212	1.99897e-10
AT5G63550	DEK domain-containing chromatin associated protein	-2.61304	2.29641e-06
AT2G27400	TAS1A; other RNA	-2.61651	0.00737984
AT3G51450	Calcium-dependent phosphotriesterase superfamily protein	-2.61882	0.0106606
AT2G34930	disease resistance family protein / LRR family protein	-2.62535	0.012267
AT3G50900	0	-2.62659	0.0122445
AT5G43250	nuclear factor Y, subunit C13	-2.62663	0.0336755
AT4G39840	0	-2.62673	5.10956e-10
AT5G24030	SLAC1 homologue 3	-2.62957	0.000169564
AT3G62830	NAD(P)-binding Rossmann-fold superfamily protein	-2.62988	5.02036e-10
AT5G55350	MBOAT (membrane bound O-acyl transferase) family protein	-2.6299	0.0315388
AT4G36180	Leucine-rich receptor-like protein kinase family protein	-2.63162	2.94973e-15
AT3G62730	0	-2.63197	0.0274916
AT1G54450	Calcium-binding EF-hand family protein	-2.63861	0.0156056
AT1G05010	ethylene-forming enzyme	-2.6388	0.0187546
AT5G02430	Transducin/WD40 repeat-like superfamily protein	-2.6399	9.31822e-05
AT3G11600	0	-2.64055	0.0012999
AT2G27130	Bifunctional inhibitor/lipid-transfer protein/seed storage 2S albumin superfamily protein	-2.65096	7.48209e-05
AT4G02660	Beige/BEACH domain ;WD domain, G-beta repeat protein	-2.65196	0.0151174
AT5G42020	Heat shock protein 70 (Hsp 70) family protein	-2.65449	0.00719056
AT1G71360	Galactose-binding protein	-2.65569	0.000227861
AT1G23980	RING/U-box superfamily protein	-2.65667	0.0239641
AT3G11650	NDR1/HIN1-like 2	-2.65809	0.00333955
AT1G04680	Pectin lyase-like superfamily protein	-2.65893	0.000827473
AT3G49170	Tetratricopeptide repeat (TPR)-like superfamily protein	-2.66986	0.00413873
AT2G18690	0	-2.67034	6.41931e-09
AT5G58860	cytochrome P450, family 86, subfamily A, polypeptide 1	-2.67088	0.00075238
AT1G56580	Protein of unknown function, DUF538	-2.67202	0.0136891
AT1G54730	Major facilitator superfamily protein	-2.67669	0.0184513
AT5G01640	prenylated RAB acceptor 1.B5	-2.6794	0.0478414
AT3G17340	ARM repeat superfamily protein	-2.68327	3.01518e-05
AT1G22882	Galactose-binding protein	-2.68919	7.59014e-10
AT1G16905	Curculin-like (mannose-binding) lectin family protein	-2.6936	4.26621e-10
AT4G36515	0	-2.69448	0.00653781
AT1G03820	0	-2.69692	0.044773
AT4G28010	Tetratricopeptide repeat (TPR)-like superfamily protein	-2.69747	0.00138568
AT3G63280	NIMA-related kinase 4	-2.69766	0.0120429
AT4G03390	STRUBBELIG-receptor family 3	-2.70142	1.51559e-12
AT2G32280	Protein of unknown function (DUF1218)	-2.70486	3.73679e-06
AT5G58700	phosphatidylinositol-speciwc phospholipase C4	-2.70645	4.34734e-05
AT5G40150	Peroxidase superfamily protein	-2.70844	0.0136299
AT1G14390	Leucine-rich repeat protein kinase family protein	-2.70972	1.33512e-05
AT5G56250	hapless 8	-2.7238	7.7618e-07
AT1G70140	formin 8	-2.72547	6.86651e-06
AT3G49380	IQ-domain 15	-2.72881	0.0464777
AT3G03700	Plasma-membrane choline transporter family protein	-2.72981	0.0106453
AT1G06710	Tetratricopeptide repeat (TPR)-like superfamily protein	-2.73948	0.00101715
AT1G53070	Legume lectin family protein	-2.75213	0.00310032
AT2G47500	P-loop nucleoside triphosphate hydrolases superfamily protein with CH (Calponin Homology) domain	-2.75532	4.16644e-05
AT3G57780	0	-2.76005	0.000628753
AT2G32620	cellulose synthase-like B	-2.76465	1.73042e-08
AT1G22880	cellulase 5	-2.76641	0.0404612
AT5G14920	Gibberellin-regulated family protein	-2.7687	3.41107e-06
AT4G13340	Leucine-rich repeat (LRR) family protein	-2.77169	1.68424e-14
AT4G36240	GATA transcription factor 7	-2.77502	0.00591039
AT1G08270	0	-2.77799	0.010181
AT2G18140	Peroxidase superfamily protein	-2.78422	0.0188891
AT3G24080	KRR1 family protein	-2.78812	1.16028e-05
AT4G00490	beta-amylase 2	-2.80385	0.0166294
AT5G52860	ABC-2 type transporter family protein	-2.80892	0.000138036
AT2G07680	multidrug resistance-associated protein 11	-2.8112	0.0310146
AT4G27010	0	-2.81174	2.34061e-05
AT4G37890	Zinc finger (C3HC4-type RING finger) family protein	-2.81454	0.00867168
AT3G57390	AGAMOUS-like 18	-2.81628	0.00924483
AT2G43860	Pectin lyase-like superfamily protein	-2.8163	0.00353964
AT3G29300	0	-2.82185	0.0134997
AT5G45650	subtilase family protein	-2.8233	0.00013321
AT2G29120	glutamate receptor 2.7	-2.82656	0.0216681
AT5G65710	HAESA-like 2	-2.82755	2.93142e-09
AT2G35350	poltergeist like 1	-2.83234	1.56316e-07
AT5G59320	lipid transfer protein 3	-2.83813	2.25819e-14
AT4G27400	Late embryogenesis abundant (LEA) protein-related	-2.83924	3.99427e-12
AT1G20450	Dehydrin family protein	-2.84129	0.000142192
AT3G10320	Glycosyltransferase family 61 protein	-2.85065	2.48095e-06
AT2G39350	ABC-2 type transporter family protein	-2.85556	1.52714e-07
AT5G16220	Octicosapeptide/Phox/Bem1p family protein	-2.85814	0.0118986
AT1G35320	0	-2.86027	0.000180205
AT5G54145	0	-2.8679	0.00568561
AT3G60110	DNA-binding bromodomain-containing protein	-2.87333	0.00694165
AT1G57990	purine permease 18	-2.87608	0.00731658
AT2G28510	Dof-type zinc finger DNA-binding family protein	-2.8779	0.0252789
AT4G34420	P-loop containing nucleoside triphosphate hydrolases superfamily protein	-2.88954	0.0319048
AT5G66690	UDP-Glycosyltransferase superfamily protein	-2.89274	0.0187933
AT1G23040	hydroxyproline-rich glycoprotein family protein	-2.89744	0.000356106
AT2G43480	Peroxidase superfamily protein	-2.90046	0.00064871
AT3G63240	DNAse I-like superfamily protein	-2.90453	9.87869e-08
AT5G61340	0	-2.90582	0.000507816
AT4G28250	expansin B3	-2.90865	0.000439771
AT1G75590	SAUR-like auxin-responsive protein family	-2.91121	0.0260449
AT1G18480	Calcineurin-like metallo-phosphoesterase superfamily protein	-2.92658	1.42697e-08
AT5G47960	RAB GTPase homolog A4C	-2.927	0.000212235
AT5G55400	Actin binding Calponin homology (CH) domain-containing protein	-2.92907	0.000190315
AT1G36280	L-Aspartase-like family protein	-2.93287	0.000682954
AT5G66280	GDP-D-mannose 4,6-dehydratase 1	-2.93332	7.42362e-11
AT5G02890	HXXXD-type acyl-transferase family protein	-2.93526	4.43702e-11
AT3G44400	Disease resistance protein (TIR-NBS-LRR class) family	-2.93781	0.00461038
AT5G16360	NC domain-containing protein-related	-2.93867	0.0483739
AT3G18040	MAP kinase 9	-2.94008	0.000157726
AT5G57120	0	-2.94095	3.5591e-10
AT3G20470	glycine-rich protein 5	-2.9474	0.0404425
AT3G02230	reversibly glycosylated polypeptide 1	-2.95511	1.79479e-13
AT1G51460	ABC-2 type transporter family protein	-2.96151	0.0032195
AT5G10130	Pollen Ole e 1 allergen and extensin family protein	-2.96405	2.48244e-17
AT2G39210	Major facilitator superfamily protein	-2.96528	7.85335e-07
AT4G04490	cysteine-rich RLK (RECEPTOR-like protein kinase) 36	-2.96591	0.0284755
AT4G35720	Arabidopsis protein of unknown function (DUF241)	-2.97063	7.20523e-06
AT5G28540	heat shock protein 70 (Hsp 70) family protein	-2.98116	0.00605018
AT5G49680	Golgi-body localisation protein domain ;RNA pol II promoter Fmp27 protein domain	-2.98513	0.00603509
AT5G04020	calmodulin binding	-2.989	4.8111e-06
AT2G45830	downstream target of AGL15 2	-2.9922	0.0429517
AT3G26050	TPX2 (targeting protein for Xklp2) protein family	-2.9934	0.0166668
AT3G45010	serine carboxypeptidase-like 48	-3.01254	9.80772e-23
AT3G24480	Leucine-rich repeat (LRR) family protein	-3.01427	6.89715e-24
AT5G55490	gamete expressed protein 1	-3.02247	0.000919101
AT2G21590	Glucose-1-phosphate adenylyltransferase family protein	-3.02857	0.00128476
AT3G52440	Dof-type zinc finger DNA-binding family protein	-3.02936	0.00109756
AT2G41800	Protein of unknown function, DUF642	-3.02984	7.15932e-06
AT3G15350	Core-2/I-branching beta-1,6-N-acetylglucosaminyltransferase family protein	-3.03114	9.08037e-05
AT4G03965	RING/U-box superfamily protein	-3.03214	0.00207634
AT3G50740	UDP-glucosyl transferase 72E1	-3.0388	0.0112942
AT1G04220	3-ketoacyl-CoA synthase 2	-3.04451	6.31713e-06
AT4G37160	SKU5 similar 15	-3.04475	3.64607e-07
AT4G23190	cysteine-rich RLK (RECEPTOR-like protein kinase) 11	-3.04682	0.00729225
AT5G25090	early nodulin-like protein 13	-3.06138	7.36119e-08
AT5G55110	Stigma-specific Stig1 family protein	-3.06865	2.93552e-10
AT3G21500	1-deoxy-D-xylulose 5-phosphate synthase 1	-3.09738	0.0112584
AT3G22800	Leucine-rich repeat (LRR) family protein	-3.10474	0.0243734
AT4G02330	Plant invertase/pectin methylesterase inhibitor superfamily	-3.10971	0.000208621
AT5G17430	Integrase-type DNA-binding superfamily protein	-3.11107	0.028264
AT3G55690	0	-3.11206	0.00617261
AT4G03440	Ankyrin repeat family protein	-3.11451	0.0163507
AT3G07320	O-Glycosyl hydrolases family 17 protein	-3.11842	4.09695e-15
AT5G19520	mechanosensitive channel of small conductance-like 9	-3.12013	0.00334451
AT5G54370	Late embryogenesis abundant (LEA) protein-related	-3.12077	8.91328e-05
AT1G48330	0	-3.13102	0.030086
AT1G67120	ATPases;nucleotide binding;ATP binding;nucleoside-triphosphatases;transcription factor binding	-3.13393	0.000342008
AT3G11660	NDR1/HIN1-like 1	-3.13919	1.20335e-14
AT3G46720	UDP-Glycosyltransferase superfamily protein	-3.14124	0.00010139
AT3G56400	WRKY DNA-binding protein 70	-3.14169	0.0460231
AT3G50700	indeterminate(ID)-domain 2	-3.14481	0.0171671
AT5G40450	0	-3.1475	5.96966e-10
AT5G66610	DA1-related protein 7	-3.15373	0.00489276
AT1G52280	RAB GTPase homolog G3D	-3.15457	2.37838e-05
AT2G26290	root-specific kinase 1	-3.15829	0.0158997
AT5G50200	nitrate transmembrane transporters	-3.16105	0.000250755
AT2G20290	myosin-like protein XIG	-3.162	0.0177734
AT3G18230	Octicosapeptide/Phox/Bem1p family protein	-3.19242	0.0149402
AT1G29750	receptor-like kinase in flowers 1	-3.20353	0.00430499
AT4G31600	UDP-N-acetylglucosamine (UAA) transporter family	-3.2072	2.98318e-06
AT3G51750	0	-3.21264	3.32904e-06
AT5G01040	laccase 8	-3.21891	0.000758846
AT1G33750	Terpenoid cyclases/Protein prenyltransferases superfamily protein	-3.23091	0.0361472
AT1G80340	gibberellin 3-oxidase 2	-3.23571	0.00705313
AT5G60890	myb domain protein 34	-3.23719	0.0216373
AT1G48120	hydrolases;protein serine/threonine phosphatases	-3.24388	0.000217263
AT5G25050	Major facilitator superfamily protein	-3.24523	3.26638e-07
AT2G39560	Putative membrane lipoprotein	-3.24658	0.00530601
AT5G45720	AAA-type ATPase family protein	-3.24677	0.00312948
AT3G51600	lipid transfer protein 5	-3.24861	0.000960095
AT4G37530	Peroxidase superfamily protein	-3.26391	0.00716876
AT2G32030	Acyl-CoA N-acyltransferases (NAT) superfamily protein	-3.265	0.0430642
AT5G42420	Nucleotide-sugar transporter family protein	-3.27074	3.84751e-29
AT3G27150	Galactose oxidase/kelch repeat superfamily protein	-3.27112	4.16877e-10
AT3G59900	auxin-regulated gene involved in organ size	-3.2732	4.27986e-06
AT2G38360	prenylated RAB acceptor 1.B4	-3.28495	7.11689e-08
AT2G32610	cellulose synthase-like B1	-3.29841	0.00108221
AT3G06840	0	-3.30555	0.0113173
AT3G28340	galacturonosyltransferase-like 10	-3.31064	0.0304724
AT4G22970	homolog of separase	-3.31906	9.74121e-06
AT1G23760	BURP domain-containing protein	-3.32315	1.50793e-08
AT4G37895	other RNA	-3.3353	0.0218305
AT3G45230	hydroxyproline-rich glycoprotein family protein	-3.33577	2.67984e-07
AT4G13990	Exostosin family protein	-3.34852	4.2786e-13
AT1G47990	gibberellin 2-oxidase 4	-3.35534	0.0190717
AT1G59940	response regulator 3	-3.3726	0.00525508
AT2G42850	cytochrome P450, family 718	-3.37866	0.00539635
AT1G49005	CLAVATA3/ESR-RELATED 11	-3.38281	0.00213858
AT2G16630	Pollen Ole e 1 allergen and extensin family protein	-3.39689	0.0035299
AT5G50390	Pentatricopeptide repeat (PPR-like) superfamily protein	-3.39905	0.015356
AT1G24430	HXXXD-type acyl-transferase family protein	-3.40411	0.00974226
AT5G18860	inosine-uridine preferring nucleoside hydrolase family protein	-3.40582	7.08828e-05
AT4G19460	UDP-Glycosyltransferase superfamily protein	-3.41327	3.36782e-33
AT1G51190	Integrase-type DNA-binding superfamily protein	-3.41603	0.00997215
AT3G14370	Protein kinase superfamily protein	-3.42101	9.2364e-16
AT2G28790	Pathogenesis-related thaumatin superfamily protein	-3.42282	1.36896e-58
AT1G11185	other RNA	-3.43967	0.0080715
AT4G01750	rhamnogalacturonan xylosyltransferase 2	-3.47623	5.2688e-06
AT1G56690	Pentatricopeptide repeat (PPR) superfamily protein	-3.4793	0.0155809
AT1G58983	Ribosomal protein S5 family protein	-3.48554	0.00159959
AT3G50760	galacturonosyltransferase-like 2	-3.49704	0.0119971
AT5G43270	squamosa promoter binding protein-like 2	-3.51246	0.000712153
AT3G48460	GDSL-like Lipase/Acylhydrolase superfamily protein	-3.51644	5.82439e-05
AT5G60660	plasma membrane intrinsic protein 2;4	-3.51777	0.000918119
AT4G39030	MATE efflux family protein	-3.5361	0.00424852
AT5G56080	nicotianamine synthase 2	-3.54543	0.00931051
AT5G19240	Glycoprotein membrane precursor GPI-anchored	-3.56603	0.0232286
AT1G12010	2-oxoglutarate (2OG) and Fe(II)-dependent oxygenase superfamily protein	-3.57344	0.000770748
AT4G20320	CTP synthase family protein	-3.5844	0.00688535
AT3G48090	alpha/beta-Hydrolases superfamily protein	-3.58759	0.0361022
AT1G29270	0	-3.59049	0.0106968
AT3G01830	Calcium-binding EF-hand family protein	-3.59223	0.0237836
AT5G59070	UDP-Glycosyltransferase superfamily protein	-3.59932	0.00520332
AT3G60900	FASCICLIN-like arabinogalactan-protein 10	-3.60535	0.000377355
AT1G53920	GDSL-motif lipase 5	-3.63769	0.00353678
AT5G26220	ChaC-like family protein	-3.64198	0.000865124
AT1G20440	cold-regulated 47	-3.64582	0.000676745
AT1G13000	Protein of unknown function (DUF707)	-3.65009	1.6089e-06
AT1G07290	golgi nucleotide sugar transporter 2	-3.65387	0.00318247
AT5G19160	TRICHOME BIREFRINGENCE-LIKE 11	-3.66181	3.71009e-06
AT1G33610	Leucine-rich repeat (LRR) family protein	-3.6685	0.000547746
AT1G35230	arabinogalactan protein 5	-3.66998	0.0139321
AT5G48175	0	-3.67033	0.0139092
AT5G57400	0	-3.67414	0.0363285
AT1G12420	ACT domain repeat 8	-3.68905	0.0287429
AT3G05890	Low temperature and salt responsive protein family	-3.69057	7.46338e-07
AT1G72180	Leucine-rich receptor-like protein kinase family protein	-3.69425	0.0319579
AT3G27580	Protein kinase superfamily protein	-3.70477	6.18414e-07
AT1G59780	NB-ARC domain-containing disease resistance protein	-3.70937	0.000352661
AT1G72450	jasmonate-zim-domain protein 6	-3.71538	0.000496543
AT5G42590	cytochrome P450, family 71, subfamily A, polypeptide 16	-3.73385	0.0116522
AT5G20260	Exostosin family protein	-3.74203	0.0442908
AT3G22360	alternative oxidase 1B	-3.78088	6.25282e-05
AT1G71400	receptor like protein 12	-3.78167	0.0166445
AT2G28260	cyclic nucleotide-gated channel 15	-3.79277	3.50759e-14
AT1G52050	Mannose-binding lectin superfamily protein	-3.80799	0.0352715
AT4G21940	calcium-dependent protein kinase 15	-3.8107	0.000270862
AT5G39670	Calcium-binding EF-hand family protein	-3.8153	0.00280501
AT5G48130	Phototropic-responsive NPH3 family protein	-3.82295	0.000216274
AT5G41800	Transmembrane amino acid transporter family protein	-3.88354	0.00487524
AT2G03830	0	-3.88793	5.19362e-10
AT2G17820	histidine kinase 1	-3.90698	1.02757e-09
AT3G42180	Exostosin family protein	-3.94004	0.000570002
AT2G44070	NagB/RpiA/CoA transferase-like superfamily protein	-3.94667	0.00756713
AT1G19115	0	-3.9606	9.72487e-05
AT1G33280	NAC domain containing protein 15	-3.96903	3.79171e-12
AT2G24600	Ankyrin repeat family protein	-3.98617	0.000126314
AT5G46740	ubiquitin-specific protease 21	-3.99685	1.81005e-05
AT1G54000	GDSL-like Lipase/Acylhydrolase superfamily protein	-4.01872	0.00292536
AT3G03650	Exostosin family protein	-4.02504	2.34767e-05
AT3G18710	plant U-box 29	-4.02996	4.0403e-07
AT5G41290	Receptor-like protein kinase-related family protein	-4.03335	0.0087636
AT4G27530	0	-4.05291	0.0133607
AT3G28345	ABC transporter family protein	-4.05662	1.42821e-05
AT1G58684	Ribosomal protein S5 family protein	-4.05696	0.000431328
AT1G12130	Flavin-binding monooxygenase family protein	-4.06011	0.0222922
AT1G52450	Ubiquitin carboxyl-terminal hydrolase-related protein	-4.06749	0.0325859
AT1G52070	Mannose-binding lectin superfamily protein	-4.08365	1.06197e-07
AT1G30760	FAD-binding Berberine family protein	-4.10108	0.031898
AT3G06035	Glycoprotein membrane precursor GPI-anchored	-4.10766	0.0157895
AT3G27473	Cysteine/Histidine-rich C1 domain family protein	-4.11511	0.0138807
AT3G23250	myb domain protein 15	-4.12616	0.000115452
AT5G19060	0	-4.1401	0.0114497
AT2G24170	Endomembrane protein 70 protein family	-4.16342	3.96618e-18
AT1G17030	0	-4.17914	2.19364e-05
AT5G66558	other RNA	-4.19087	0.00461537
AT1G10040	alpha/beta-Hydrolases superfamily protein	-4.20486	4.17315e-05
AT5G49960	0	-4.20974	0.000949898
AT2G02990	ribonuclease 1	-4.2637	3.78128e-06
AT3G62270	HCO3- transporter family	-4.28239	4.0165e-11
AT3G05390	0	-4.28364	5.6319e-10
AT2G35930	plant U-box 23	-4.2846	0.0262794
AT1G05280	Protein of unknown function (DUF604)	-4.29957	3.60049e-06
AT1G22400	UDP-Glycosyltransferase superfamily protein	-4.38676	2.20723e-05
AT4G27520	early nodulin-like protein 2	-4.39461	0.0121102
AT1G14080	fucosyltransferase 6	-4.40738	2.48017e-11
AT5G57500	Galactosyltransferase family protein	-4.44196	7.55853e-09
AT5G34940	glucuronidase 3	-4.4501	4.78967e-08
AT1G53708	ROTUNDIFOLIA like 9	-4.45069	8.08261e-07
AT1G08960	cation exchanger 11	-4.46558	1.57622e-06
AT4G01770	rhamnogalacturonan xylosyltransferase 1	-4.46575	0.00308728
AT3G08040	MATE efflux family protein	-4.46933	0.0205515
AT2G42730	F-box family protein	-4.52309	0.0113038
AT1G61400	S-locus lectin protein kinase family protein	-4.53396	0.00658109
AT1G48510	Surfeit locus 1 cytochrome c oxidase biogenesis protein	-4.54961	7.41987e-05
AT3G63360	defensin-related	-4.56221	0.00485619
AT5G60630	0	-4.59218	0.000333051
AT2G34150	SCAR family protein	-4.62835	0.000411041
AT4G14365	XB3 ortholog 4 in Arabidopsis thaliana	-4.63111	0.00363986
AT3G01311	Protein of unknown function (DUF569)	-4.66013	0.000259098
AT1G52910	Protein of unknown function (DUF1218)	-4.71416	6.28746e-15
AT3G20880	WIP domain protein 4	-4.72261	0.0139828
AT1G19180	jasmonate-zim-domain protein 1	-4.72983	0.00144022
AT2G03090	expansin A15	-4.73798	1.89046e-08
AT2G26360	Mitochondrial substrate carrier family protein	-4.74033	0.00102798
AT2G27310	F-box family protein	-4.76585	0.00204756
AT2G24240	BTB/POZ domain with WD40/YVTN repeat-like protein	-4.80375	0.000185086
AT1G32583	0	-4.83394	0.0177708
AT2G32430	Galactosyltransferase family protein	-4.88369	0.0031693
AT3G57670	C2H2-type zinc finger family protein	-4.98297	2.6708e-10
AT1G28010	P-glycoprotein 14	-4.98715	2.19442e-05
AT5G25020	Protein of unknown function (DUF1336)	-5.01304	0.0024775
AT4G26120	Ankyrin repeat family protein / BTB/POZ domain-containing protein	-5.06991	0.0101076
AT5G38000	Zinc-binding dehydrogenase family protein	-5.07682	0.000428191
AT2G25735	0	-5.11523	0.0143423
AT4G23920	UDP-D-glucose/UDP-D-galactose 4-epimerase 2	-5.30394	0.00615428
AT2G35770	serine carboxypeptidase-like 28	-5.33635	1.62811e-06
AT3G61930	0	-5.40259	0.000111487
AT5G65140	Haloacid dehalogenase-like hydrolase (HAD) superfamily protein	-5.43989	0.00440883
AT2G39200	Seven transmembrane MLO family protein	-5.45529	0.0253624
AT1G10400	UDP-Glycosyltransferase superfamily protein	-5.59601	0.0387171
AT5G60810	root meristem growth factor 1	-5.71151	0.00986749
AT4G38410	Dehydrin family protein	-5.73927	0.0337782
AT4G25845	0	-5.76272	0.0407281
AT4G25260	Plant invertase/pectin methylesterase inhibitor superfamily protein	-5.84416	2.38863e-13
AT5G10260	RAB GTPase homolog H1E	-5.84425	0.0185666
AT4G25240	SKU5 similar 1	-5.98657	2.07485e-08
AT1G29965	Ribosomal protein L18ae/LX family protein	-5.98984	0.00775358
AT5G24900	cytochrome P450, family 714, subfamily A, polypeptide 2	-6.07639	0.0137555
AT5G16170	Core-2/I-branching beta-1,6-N-acetylglucosaminyltransferase family protein	-6.10435	1.28171e-13
AT5G55680	glycine-rich protein	-6.1142	0.01352
AT3G11390	Cysteine/Histidine-rich C1 domain family protein	-6.12703	0.00672602
AT1G53887	0	-6.2603	0.000151469
AT1G21340	Dof-type zinc finger DNA-binding family protein	-6.33445	3.26882e-09
AT5G41740	Disease resistance protein (TIR-NBS-LRR class) family	-6.37026	0.00249676
AT1G67070	Mannose-6-phosphate isomerase, type I	-6.60606	0.000250224
AT2G23630	SKU5 similar 16	-6.62114	0.0456574
AT4G10500	2-oxoglutarate (2OG) and Fe(II)-dependent oxygenase superfamily protein	-6.76766	7.30596e-05
AT1G23340	Protein of Unknown Function (DUF239)	-6.82208	1.48308e-06
AT1G78120	Tetratricopeptide repeat (TPR)-like superfamily protein	-6.84289	8.12144e-05
AT2G14820	Phototropic-responsive NPH3 family protein	-6.89327	1.21057e-06
AT3G44220	Late embryogenesis abundant (LEA) hydroxyproline-rich glycoprotein family	-6.92267	0.0472512
AT5G56970	cytokinin oxidase 3	-6.96493	0.00223489
AT1G76780	HSP20-like chaperones superfamily protein	-7.00717	4.31981e-05
AT5G60520	Late embryogenesis abundant (LEA) protein-related	-7.20539	0.00262828
AT2G34920	RING/U-box superfamily protein	-7.32211	4.04798e-07
AT1G54120	0	-7.34233	0.0314778
AT5G53870	early nodulin-like protein 1	-7.7413	0.00073826
AT5G24580	Heavy metal transport/detoxification superfamily protein	-7.77351	2.04234e-07
AT1G72240	0	-7.96513	0.0498931
AT2G37430	C2H2 and C2HC zinc fingers superfamily protein	-7.97205	0.00409675
AT4G25850	OSBP(oxysterol binding protein)-related protein 4B	-8.42553	8.62503e-06
AT5G04970	Plant invertase/pectin methylesterase inhibitor superfamily	-8.7084	2.30751e-07
AT5G18220	O-Glycosyl hydrolases family 17 protein	-8.72411	0.00119012
AT5G13220	jasmonate-zim-domain protein 10	-8.92235	0.0293054
AT3G20590	Late embryogenesis abundant (LEA) hydroxyproline-rich glycoprotein family	-8.98793	3.16001e-12
AT5G22570	WRKY DNA-binding protein 38	-9.13582	0.00660118
AT3G25830	terpene synthase-like sequence-1,8-cineole	-9.32091	0.000197792
AT3G27415	0	-9.34532	5.2959e-07
AT1G62760	Plant invertase/pectin methylesterase inhibitor superfamily protein	-9.5267	0.0215136
AT4G23810	WRKY family transcription factor	-9.88042	9.12943e-09
AT3G22142	Bifunctional inhibitor/lipid-transfer protein/seed storage 2S albumin superfamily protein	-10.0548	7.28302e-23
AT5G45810	CBL-interacting protein kinase 19	-10.2959	0.00834623
AT1G23210	glycosyl hydrolase 9B6	-10.5656	6.0431e-12
AT3G23360	Protein phosphatase 2C family protein	-15.4463	9.6793e-07
AT2G30220	GDSL-like Lipase/Acylhydrolase family protein	-16.0591	0.00178897
AT1G51220	WIP domain protein 5	-17.05	0.0322332
AT1G20080	Calcium-dependent lipid-binding (CaLB domain) family protein	-21.9522	0.00400488
AT4G19110	Protein kinase superfamily protein	-35.0405	0.0401382
