# Supplementary material for: Revisiting AGAMOUS-LIKE15, a Key Somatic Embryogenesis Regulator, Using Next Generation Sequencing Analysis in Arabidopsis
Source: Int J Mol Sci. 2022 Dec 1;23(23):15082. doi: 10.3390/ijms232315082 (PMC9736886; doi:10.3390/ijms232315082)
Supplement: Supplementary file 1 [file ijms-23-15082-s001.zip › Dataset-S4-RNA vs microarray.xlsx]

## Sheet: Sheet1
Supplementary Dataset S4, response to AGL15 accumulation
Feature ID	Fold Change (normalized values)	35S:AGL15 to Col (P-value)	Fold Change (normalized values)	Paul data: agl15/18 to Col (P-value)	Zheng data: agl15/18 to col	P-value	Zheng all data: 35S:AGL15/Col	P-value	Zheng Cisgenome bound peak number	Chip -seq (all three Cisgenome) peak number
AT1G01010	1.55857	0.281952			0.17401	0.00345623	0.342454	0.00495554		2928
AT1G01040	-1.58401	0.0613047			0.50635	0.00864755	0.52365	0.0625045	2145	5136
AT1G01070	1.04012	0.971322			0.71024	0.107422	0.12357	0.00331515	3294	6087
AT1G01160	-1.14486	0.480392			0.568049	0.000523321	0.873718	0.250517		3614
AT1G01180	-2.60695	0.00170316								1139
AT1G01260	-1.3222	0.101261	1.77243	0.0202973	0.527525	0.00743433	0.797463	0.230055	1336	995
AT1G01300	-1.27371	0.137881	1.83527	0.0099194	1.47536	0.0024438	1.04568	0.710475	226	3749
AT1G01320	1.26327	0.0426729	-2.45269	0.0292643	0.613024	0.0587914	0.512659	0.0284392	224	395
AT1G01430	-1.0122	0.971568			1.01266	0.893219	0.586294	0.0245921	906	3455
AT1G01490	-1.05495	0.872312			0.489798	0.0212469	0.507301	0.0477554	712	772
AT1G01540	1.19503	0.167509	-1.53035	0.0054241	0.9154	0.324824	0.862676	0.200857	957	1203
AT1G01570	-2.557	0.0157792	3.39564	0.000260323	1.4954	0.0282748	1.52805	0.0434849	2901	6143
AT1G01620	1.12015	0.564605			1.48573	0.00215588	1.43641	0.0250434	1973	1044
AT1G01790	-1.0107	0.974991			0.576635	0.021601	0.879104	0.682362	2099	2668
AT1G02120	-1.26388	0.0954726			0.606632	0.0276792	0.676813	0.16021		4804
AT1G02340	11.5673	0.012534			1.32653	0.554256	2.91041	0.0310938		5984
AT1G02500	-1.22054	0.230595	1.55935	2.10191e-06	1.41926	0.0950257	0.753867	0.11206	1512
AT1G02640	3.26513	0.00148418			1.40064	0.297151	3.59048	0.00111343	1146	1331
AT1G02730	-1.85009	3.36477e-06	2.74232	0.00140529	1.13662	0.61705	0.898063	0.336556	1673	3983
AT1G02780	1.31733	0.000362882			1.05479	0.155103	1.03579	0.717547		1968
AT1G02900	-1.18429	0.539201			0.696416	0.0304254	0.813387	0.629188		2202
AT1G02990	-2.1994	0.000123085							3043
AT1G03140	1.45169	2.1993e-05			1.12131	0.145624	1.07972	0.563636	1364
AT1G03160	-1.03421	0.869672			0.516623	0.00143796	0.688706	0.0858804	3222
AT1G03180	-1.28826	0.651251			0.618516	0.0124102	1.00012	0.999175	2732	5623
AT1G03210	-1.22462	0.472458			0.796315	0.0431565	0.825951	0.218865		6556
AT1G03220	1.18656	0.536922			1.68016	0.00294792	1.10615	0.556703	2723
AT1G03230	-2.09778	0.000716723	1.95386	1.45508e-11					1442	3888
AT1G03310	-1.25247	0.345291			0.953644	0.773336	0.798988	0.0431352	2628
AT1G03520	-1.57649	0.176217			1.1751	0.112396	0.881126	0.001254	1482	1773
AT1G03560	-1.7845	0.0250274	1.67188	0.0457147	0.451149	0.0378889	0.553793	0.126616	1352
AT1G03600	3.69955	0			1.34459	0.0386196	1.05083	0.806136	1015	4016
AT1G03630	2.66436	0.00607709	-3.1264	0.0308915	0.991444	0.964935	0.821066	0.252401	1681	4099
AT1G03730	-1.64167	0.04294			1.8887	0.000230004	1.54572	0.141541	1298	1843
AT1G03820	-2.69692	0.044773	4.28871	0.00744352	0.297398	0.00460772	0.815281	0.36789		4490
AT1G03870	-1.17459	0.724414	-1.6886	0.0169629	2.26122	0.0312475	0.408653	0.162886	733	1393
AT1G03930	-2.17879	0.00764779			0.247266	0.00205455	0.876745	0.334279	884
AT1G03960	-2.43332	0.026675			0.878273	0.326251	0.857971	0.559182	3139	5764
AT1G04120	-1.21937	0.0816442			0.525189	0.00425721	0.691811	0.139992	3552	6042
AT1G04130	1.2807	0.320016	-2.07452	0.0126321	0.968035	0.845388	0.994667	0.981332	2963
AT1G04190	-1.26533	0.112686			0.552711	0.000696854	0.853284	0.0903827	323	578
AT1G04240	-1.28127	0.388899	-2.9862	0.000146032	0.411855	0.070812	0.615502	0.156911		5084
AT1G04400	-1.13898	0.434457			0.683398	0.00351093	0.930541	0.420908	55	1227
AT1G04430	-1.48648	0.0056935			0.963766	0.839239	0.530981	0.0887546	2944	3135
AT1G04520	-1.69733	0.00588165			0.600426	0.0234978	0.884986	0.323124	1122	1291
AT1G04530	1.09464	0.568101			0.70393	0.0436261	1.04958	0.779437	1105	3124
AT1G04590	-1.63696	0.0116194			0.323424	0.000220242	0.673419	0.0174456		758
AT1G04650	-1.33383	0.484805			0.502252	0.000808093	0.79186	0.163712		4776
AT1G04680	-2.65893	0.000827473			0.701179	0.231215	0.568588	0.0730268		6225
AT1G04690	1.03538	0.71756			1.27015	0.00647605	0.984298	0.847121	728	3092
AT1G04710	1.38441	0.327764	-3.36748	0.00367744	0.484495	0.00480485	0.865246	0.326774	3632
AT1G04780	1.04118	0.732336			0.252016	0.0021402	0.636493	0.11588	587	1585
AT1G04820	-1.39236	0.000634769			1.2413	0.00844782	0.980803	0.89791	881
AT1G04850	-1.02725	0.815945			0.248758	0.000112642	0.68496	0.0432118		6044
AT1G04940	2.56806	0.000300156			0.614219	0.0014027	0.878912	0.0378879	1873
AT1G05000	1.27589	0.478119	-1.81565	0.0323223	0.776344	0.18925	0.902179	0.62764	2454	1895
AT1G05010	-2.6388	0.0187546			0.695496	0.00350399	0.920388	0.23711		3975
AT1G05060	3.10335	1.65373e-06			0.471138	0.000284309	1.02617	0.862998	2625
AT1G05100	-2.90422	0.120879	4.26568	0.0176408	2.79149	0.0362567	1.03765	0.933892	299	393
AT1G05190	2.30566	0.000135275	-2.35918	0.000141442	1.02257	0.886443	1.31388	0.305284		1363
AT1G05200	-1.90538	0.0440093								3259
AT1G05240	3.13523	0.0372571							1355	403
AT1G05270	1.27322	0.153236			0.688088	0.0470336	0.782499	0.072022	327	2553
AT1G05370	-1.42902	0.210007	2.20877	0.0016752	1.38067	0.18066	1.00886	0.980287	1083	5528
AT1G05380	-1.26392	0.0248113			0.618787	0.000625702	0.611483	0.0576395		1120
AT1G05410	1.33153	0.0545306			0.596852	9.41169e-06	0.956458	0.602709	2553	3094
AT1G05540	-1.75047	0.754914			1.68415	0.0297706	0.769337	0.277965	1575	851
AT1G05570	1.34105	0.191355	-1.67938	0.0197913	1.1248	0.627251	0.782023	0.338559	49	1076
AT1G05577	-1.16414	0.49482	2.11063	0.00647274					1578
AT1G05680	7.3949	0.0110393			0.764759	0.162699	1.33066	0.25703		6593
AT1G05810	1.96528	0.0151404	-2.50484	0.000467138	1.30639	0.0947502	1.57029	0.0714053	2493
AT1G05950	-2.06332	0.033618			0.0785637	0.00041672	0.257115	0.00291664		3145
AT1G06080	-2.25153	0.0129859	1.69629	0.0474537	1.32071	0.0785518	1.34723	0.0969086		1307
AT1G06160	-4.88856	0.366741			0.903538	0.50978	0.21242	0.00049301	430	884
AT1G06180	-1.38575	0.428006			0.807134	0.0462453	0.760976	0.0309839	1998	3394
AT1G06360	11.7315	0.0334438								1402
AT1G06400	1.19627	0.192685			0.397916	0.00411729	0.712811	0.0450328	2883	2855
AT1G06410	-1.59113	5.44001e-06			0.503424	0.00264093	0.708897	0.144512	2277	3181
AT1G06460	-1.05461	0.867808	-3.83362	0.00307257	0.956309	0.802911	0.465526	0.0286504		4418
AT1G06530	-1.37341	0.0031594	1.60324	2.12133e-05	0.772803	0.04623	0.694175	0.0308802		668
AT1G06570	1.64826	0.000264553			0.552938	0.0647378	0.567372	0.0622755	236
AT1G06580	-1.40051	0.35497			0.545674	0.0248531	0.925052	0.726874		1984
AT1G06680	2.98818	0	-2.63113	0.0443327	0.694266	0.0172327	0.724637	0.0727999	2924
AT1G06700	1.12489	0.369291			0.727882	0.00440169	0.965669	0.770119	1286	3913
AT1G07080	-1.01281	0.964562			1.43924	0.00580292	0.740283	0.0485628	945	2719
AT1G07090	-2.44529	0.0484817			2.33926	0.00185834	0.356814	0.0032346	647	1933
AT1G07135	-2.60967	0.358551	1.57175	0.00959818	1.42553	0.0899794	1.95775	0.00621541		4772
AT1G07150	2.23203	0.0245328	-2.15742	0.0167541	1.28205	0.427596	2.47561	0.0117319	3021	697
AT1G07170	1.25784	0.0865346			1.72376	0.000981201	1.02765	0.597746	325	1457
AT1G07180	-1.17523	0.782167	-4.03216	0.0088711	1.01696	0.873273	0.512316	0.00142858	902	1047
AT1G07210	1.10722	0.465556			0.776772	0.00314449	1.03143	0.68331	177	497
AT1G07260	-1.50342	0.0757722			0.988301	0.904574	0.581468	0.00118885	1221	5731
AT1G07270	-2.45719	0.326747			0.584547	0.0374629	1.02408	0.898935	582	881
AT1G07280	-2.01849	4.52789e-05	2.54109	0.00112377	0.711529	0.113814	0.784368	0.448067	64	701
AT1G07390	-3.24009	0.0530724			0.820725	0.0439317	0.306281	8.41406e-06	2561
AT1G07420	1.12211	0.529764	-1.76027	0.00891309	1.60949	0.00508543	1.0458	0.870197		5014
AT1G07430	-1.09407	0.880817	4.03229	0.0484518	1.48653	0.302426	1.04548	0.883279	1071	2388
AT1G07440	4.73796	0.00106882	-7.78703	0.00011806	0.537906	0.114605	1.07265	0.762401		6220
AT1G07500	1.57137	0.502953	2.97049	0.0475773	1.7042	0.0166474	1.08433	0.709939		4114
AT1G07530	1.56895	0.0090393			1.04407	0.583234	1.1226	0.45359	905	1617
AT1G07570	1.53587	0.0395279	-1.56469	0.0368913	0.762928	0.0185211	1.02858	0.777117		6086
AT1G07590	1.34662	0.353492	-1.99581	0.00437803	0.592579	0.0412284	0.998005	0.990364		1827
AT1G07610	-1.26518	0.497338	-2.55282	0.0158189	0.772813	0.0104004	1.04068	0.806851	1720	4630
AT1G07620	-1.99489	0.589904			0.762892	0.0026846	0.685112	0.146797	1393
AT1G07630	1.10857	0.549751			0.374971	0.000941438	0.689867	0.00929271	181	1700
AT1G07640	-1.26938	0.396993			0.724362	0.00740032	0.308392	0.000109722	3343	3663
AT1G07650	-1.06478	0.838954			0.569607	0.00189944	0.564327	0.0079231	1609	2549
AT1G07690	-1.62351	0.641484			0.584764	0.0235823	0.616178	0.0378762	2089
AT1G07870	2.13346	0.00138872	-1.60345	0.000222818	0.56775	0.00295845	1.09184	0.442482	3114	4498
AT1G08130	-1.99539	0.000283883			0.67627	0.0890136	0.77861	0.416733	2250
AT1G08200	1.18849	0.0448053	-1.93584	5.66499e-12						4121
AT1G08230	2.62407	0.027032	-2.86349	0.000927826	0.993638	0.95835	1.08158	0.671129	3167	3841
AT1G08270	-2.77799	0.010181	2.52574	0.00648553	1.01267	0.955491	0.920066	0.692171		324
AT1G08280	-2.24061	0.0981361	2.02185	0.0270411	0.957238	0.731297	0.412103	0.00251467	286
AT1G08340	1.46909	0.151797	-1.97576	0.0492812	0.597574	0.180915	1.27243	0.383669	2397	1216
AT1G08450	-1.30711	0.248036			0.531412	0.000763911	0.533311	0.00188177	835	1464
AT1G08570	1.77899	2.21301e-06			1.45049	0.0272599	1.65789	0.00178096	1361
AT1G08590	1.41269	0.196775			0.495276	0.0390569	0.817078	0.436573		4104
AT1G08710	1.11115	0.811002			0.419309	0.000141491	0.750242	0.277245		4476
AT1G08800	-1.25287	0.253541			0.563051	0.000142726	0.95163	0.783516		4079
AT1G08920	-2.19133	0.0139074	-2.7301	0.0199848	0.416345	0.000718114	0.719271	0.12795	266	610
AT1G09010	1.34276	0.00980162			0.974364	0.843886	0.997011	0.979166		2716
AT1G09060	1.11557	0.703809			0.526377	0.00612617	0.79781	0.382218	3550	821
AT1G09070	1.08464	0.829134			1.40264	0.0232244	1.23821	0.00144953	869	1474
AT1G09140	-1.28315	0.359089			1.52893	0.00918681	0.864481	0.238523	368	5626
AT1G09160	-1.22062	0.432276	-1.58176	0.0196684	1.14815	0.0741368	1.22726	0.169559	3108	558
AT1G09250	1.3792	0.0295576			1.18094	0.253701	1.21967	0.0947253	2313	819
AT1G09390	1.13569	0.7101			1.05045	0.550166	0.71129	0.0204631	638	2839
AT1G09530	-1.18372	0.323425			0.657339	0.00782371	0.749292	0.0337094	621	769
AT1G09560	-1.41131	0.0439176			1.09108	0.676735	0.667326	0.121381	2551
AT1G09570	-2.01475	0.00178045			1.0029	0.982755	0.836268	0.281365	99	298
AT1G09590	-1.45281	0.0553121	2.06516	2.2749e-08					356	883
AT1G09700	1.02053	0.897476			0.341591	0.00296766	0.758212	0.0602132		3053
AT1G09790	-1.78206	0.877401			1.39991	0.036998	0.86011	0.413914	2472	296
AT1G09840	-1.18366	0.309866			0.601826	0.00139009	1.00841	0.848849	2941
AT1G09950	-1.03097	0.949819			2.75321	0.00835978	0.592805	0.455995	1186	2759
AT1G09960	1.30149	0.257413			0.934018	0.575392	0.695932	0.0259176	413	2685
AT1G10020	-2.00556	0.000661112	1.99779	1.69678e-07	0.972651	0.916982	0.608881	0.220253		4117
AT1G10030	-2.29871	0.00352232	1.98881	0.0329254	1.52215	0.0236125	1.19304	0.340997	141	1803
AT1G10040	-4.20486	4.17315e-05							2929	4434
AT1G10070	-1.27112	0.814728			0.602285	0.0955709	0.459822	0.0440425	17	1928
AT1G10150	1.37714	0.206118			1.83017	0.00248678	2.26255	0.0110693		4872
AT1G10210	1.72129	0.0336967			1.19584	0.469794	1.26106	0.299141	3429	1504
AT1G10370	3.21778	0.00812418	-4.0164	4.47466e-26	1.69483	0.0805103	0.676028	0.0795709		2956
AT1G10470	-1.54831	0.0155951			0.791327	0.0288272	1.056	0.664733	3087	3679
AT1G10510	1.05508	0.850268	-2.42259	0.00973142	0.765523	0.0773123	0.987679	0.917727		1408
AT1G10640	-2.36854	0.213565			0.290245	0.000883734	0.330534	0.000964041		1551
AT1G10650	1.0474	0.797621			0.32218	0.000676465	0.885752	0.0867286	3542	3196
AT1G10670	1.16351	0.0970865	-1.62344	0.000993694	1.00172	0.984447	1.10237	0.238939		3162
AT1G10690	1.26816	0.655956			1.43627	0.312616	1.83583	0.0405783	2678	3009
AT1G10770	2.0613	0.412731			0.444556	0.00025361	1.12621	0.697096		3190
AT1G10840	-1.04012	0.773617	-1.61854	0.00397821	1.68423	0.00430862	1.31058	0.21085	2836
AT1G10950	-1.17292	0.0377922			1.78024	0.000589951	1.08601	0.638059	273	2175
AT1G11200	-1.42226	0.166094			1.59894	0.00333504	1.11154	0.622662	2512
AT1G11240	-1.03558	0.782774			0.375322	0.00236242	0.635954	0.0308171	269	469
AT1G11260	1.14444	0.782901			1.45976	0.100945	3.08767	0.00530064	2110
AT1G11660	1.14808	0.396838			0.462076	0.0198279	0.768875	0.503681	3230
AT1G11670	-1.95826	0.0621699	1.70949	0.0020123	1.15544	0.48232	0.743191	0.138532	782	2962
AT1G11700	-1.30502	0.597592			0.912697	0.549802	0.286228	0.0046481	73	164
AT1G11710	-1.64174	0.173626			0.644497	0.0257632	0.715308	0.0479828		5943
AT1G11800	-1.60541	0.159624	1.95686	0.0390428	1.50859	0.0247985	1.32385	0.0676454		6432
AT1G11840	1.08488	0.714509	-2.03009	1.76929e-05	0.548509	0.000379605	0.80106	0.0886428	2938
AT1G11860	1.56988	0.00813811			0.934775	0.46019	0.866896	0.124452		3063
AT1G11950	-1.12787	0.658733			0.529777	0.00202839	0.778631	0.047295	3609
AT1G12020	-1.11846	0.73636	2.46253	0.00255087	1.03548	0.690978	0.993175	0.928781		3173
AT1G12064	2.42156	0.092051	-4.98773	0.00366891						6028
AT1G12070	-1.53581	0.678916			0.754461	0.0486875	1.03591	0.810701	2352	2561
AT1G12080	-1.75463	0.176297			0.449201	0.0819718	0.231607	0.0270746	2097	54
AT1G12090	1.12359	0.860651			1.76438	0.00866603	0.616296	0.102671		3692
AT1G12110	1.61196	4.12025e-09	-1.55067	6.52664e-14	1.05858	0.640343	1.08097	0.308117	1242	3344
AT1G12120	-1.19648	0.137463			0.207038	0.000470696	0.984201	0.916173	3697
AT1G12200	5.36024	5.1857e-10	-2.28299	0.000356629	0.60826	0.0844278	1.01694	0.969972	1469	2535
AT1G12230	-1.07099	0.700284			1.47562	0.0133536	1.47901	0.0145777	2999	5661
AT1G12240	-1.63008	0.071537	-1.8964	0.0117338	1.26431	0.235949	0.580569	0.139032	624	6484
AT1G12310	1.1986	0.158314			1.37811	0.0495911	1.41775	0.188179		2378
AT1G12380	-1.59565	0.150215	2.15018	1.46972e-05					1136	3700
AT1G12420	-3.68905	0.0287429	1.73297	0.0215286					614	4051
AT1G12430	1.09342	0.686282	-1.52785	0.0231216	0.589541	0.0202376	0.59869	0.156992		6415
AT1G12580	1.1055	0.584667			0.50352	0.0182839	0.945225	0.786895	3363	4420
AT1G12780	1.2891	0.209122			0.565421	0.0197788	1.34341	0.154734	1848	3549
AT1G12970	1.19667	0.428737			2.0601	0.0006354	1.33402	0.0777902		4889
AT1G12990	-1.15772	0.746047			1.65922	0.00280295	1.32208	0.054052	873	131
AT1G13000	-3.65009	1.6089e-06			0.290253	0.000191585	0.782986	0.0130895	3095
AT1G13080	1.22467	0.489963	-5.12984	2.1777e-12	0.160061	0.000720887	0.602941	0.0206854		1959
AT1G13110	-1.07429	0.891134	-2.15367	0.00688939	0.543509	0.163914	0.536605	0.171041	2233	1887
AT1G13245	1.96335	0.0955669	-1.67434	0.031502					385	1881
AT1G13260	-3.6858	0.0617603			3.06899	0.000768395	1.90048	0.0119476	449	588
AT1G13280	-1.32474	0.00165877	2.11026	2.22045e-16	1.28239	0.103137	1.16855	0.540133	750	380
AT1G13340	1.14861	0.801815			0.845319	0.407919	0.543738	0.0166721		5631
AT1G13380	-1.02985	0.879846			1.64731	0.00378933	1.03242	0.58788		1690
AT1G13390	-1.47416	0.0236863							1917	1618
AT1G13600	4.23019	0.375032			1.32819	0.552365	2.43069	0.0386481	1249	3108
AT1G13710	10.5746	0.00129286								5420
AT1G13940	1.01489	0.930233			0.593902	0.0142001	0.887516	0.191224	2825	3804
AT1G13960	1.07374	0.671358			0.478583	0.00189123	0.873848	0.277806	2813	1212
AT1G14020	-2.52113	5.49651e-06	1.75197	0.0147329	1.04834	0.586404	0.778293	0.10746	1350	930
AT1G14180	-1.55589	0.135825	2.53835	0.00420462	0.613108	0.0056744	1.28027	0.157485		2027
AT1G14210	-2.13859	4.77177e-12			0.56878	0.00786255	1.00299	0.990138		1792
AT1G14240	1.52775	0.201801			0.574152	0.0202395	2.15349	0.0027988		6444
AT1G14250	-1.78206	0.877401			0.552784	0.000636802	0.744308	0.172351		4975
AT1G14280	1.16667	0.758076	-2.83464	0.000809743	0.427086	0.180932	0.178551	0.0744743		4741
AT1G14330	-1.39108	0.04026	1.62058	0.0173515	1.59208	0.00331874	1.08789	0.616323		4259
AT1G14340	2.109	0.009681			0.992997	0.960728	0.975402	0.876089	1499	6303
AT1G14345	2.26334	0.0159987			1.88519	0.00586744	1.1485	0.651892	2785	522
AT1G14350	-1.61937	0.0345837			0.502727	0.0207188	0.700718	0.0386125		5463
AT1G14360	-2.06483	0.000248559	1.64146	0.00643826	0.634792	0.0164096	0.759422	0.180184	3507	4985
AT1G14380	1.20331	0.172832			0.54066	0.0174342	0.931074	0.719454	2431
AT1G14440	7.01339	0.00909645			0.72943	0.540209	1.59293	0.236308		2997
AT1G14460	-1.11799	0.717182			0.354273	0.00260825	0.589372	0.0114872	2834	3931
AT1G14570	1.20749	0.109572	-1.63711	0.000184527	0.908433	0.468089	0.876046	0.494723		5682
AT1G14640	-1.47043	0.306773	2.37958	0.0186788						4491
AT1G14685	1.05633	0.624137			0.809672	0.0258782	1.34123	0.100045	1468	2816
AT1G14770	-1.17413	0.502053			0.557519	0.0249687	0.882683	0.516081	2380	5295
AT1G14780	-1.25887	0.676865			0.880232	0.482381	0.592397	0.00449945	2792	1918
AT1G14820	-1.63936	0.00593997			0.431607	0.00538115	0.80183	0.246955	989	4588
AT1G14860	4.44454	0.00279993								5500
AT1G14870	3.78625	5.70655e-14	-2.54045	9.18111e-07	1.57009	0.131885	2.86697	0.00328195	212	1196
AT1G14900	1.44493	8.44735e-05			1.26256	0.00033083	1.37775	0.037005	1153	2302
AT1G14920	2.16761	6.66134e-16			1.5786	0.0190915	1.18435	0.680635	1838	1181
AT1G15040	3.3289	0.0464674							3001
AT1G15100	2.08527	0.00107886			1.46565	0.0502191	1.15492	0.264843	139	219
AT1G15110	2.14365	0.0137346	-2.85576	0.000145004	1.32533	0.133283	1.07641	0.813136		5226
AT1G15120	1.24909	0.0677572	-2.33688	0.000662262	1.34731	0.0937269	1.25452	0.448414	681	1597
AT1G15260	2.66966	0.273597			0.745932	0.240778	0.403413	0.00325524	2819
AT1G15340	-1.43256	0.00969621			0.194294	1.43238e-05	0.53854	0.0304136	1399	1265
AT1G15400	1.42661	0.0405692			0.968789	0.813836	1.39528	0.294479	2478
AT1G15430	-1.09944	0.608225			1.41332	0.002172	0.986089	0.826614	2952	1871
AT1G15500	-1.25447	0.00600725			1.57993	0.00354417	0.875831	0.505927		1707
AT1G15660	-1.15803	0.486185			0.488769	0.0210612	0.796448	0.32212	2933	2538
AT1G15670	1.26872	0.0170865	1.63705	7.69977e-08	2.5689	0.0109427	2.12916	0.0154354	310	4463
AT1G15690	-1.11163	0.0442832			1.49321	0.00263181	0.903068	0.541353	2317	3218
AT1G15750	-1.32421	0.126706	-1.54397	6.06837e-09	1.39346	0.0684237	0.85534	0.694644	3003
AT1G15960	-2.50419	0.0398584			0.67837	0.0467416	0.353909	0.00412295	3414	1176
AT1G16080	1.53207	0.0115273	-1.7323	0.000670145	0.80983	0.212471	0.782547	0.19498	2074	4339
AT1G16260	2.23424	0.0433226			0.440634	0.0157711	0.638918	0.0365001		4787
AT1G16270	-2.28263	4.39077e-10	1.60742	9.66748e-05					1594	934
AT1G16370	-4.40544	0.0633891			1.27259	0.241894	0.347355	0.00347735		373
AT1G16510	1.62776	0.242712			2.44021	0.00323652	0.625422	0.0849133		4071
AT1G16520	1.26003	0.172358			0.528237	0.00708335	1.09752	0.476706		4581
AT1G16540	-1.45911	0.265967			0.18099	1.74961e-05	0.488745	0.00188512		750
AT1G16670	1.19803	0.452891			0.683246	0.0270312	1.0843	0.350288	2980	2416
AT1G16740	-1.29594	0.177561			0.710668	0.0474154	1.09924	0.587965	2312
AT1G17110	-1.06451	0.766717			0.406967	0.00222195	0.751541	0.146953	2954	5525
AT1G17120	1.03055	0.839347			2.20757	3.44696e-05	1.17751	0.361714	2351
AT1G17310	-4.8821	0.00850721			0.304076	5.70231e-05	0.417711	6.14272e-05	2720	4134
AT1G17340	-1.48446	0.363627	-2.21416	0.0357028	0.839823	0.421526	0.8638	0.560032	1621	2336
AT1G17360	-1.08446	0.667082			0.281405	6.16532e-05	0.631386	0.019614	2137
AT1G17500	-1.4289	0.0303981			0.378002	0.00118052	0.680601	0.0489679		3674
AT1G17550	-1.61957	0.000487341	1.53856	0.000271006	0.788521	0.149615	0.935468	0.583144	1348	4281
AT1G17590	-2.98187	0.042562								492
AT1G17745	-1.98942	0.391498	2.48604	0.00882846	1.30697	0.334042	0.511234	0.136142		2020
AT1G17790	1.12785	0.60706			0.953984	0.605246	1.22506	0.046103		4962
AT1G17830	2.07776	0.0252201			1.39578	0.0330506	1.14888	0.431343	2041
AT1G17860	1.36481	0.67246			0.422424	0.00881884	0.576897	0.0444165	650	2106
AT1G17890	-2.23288	7.63214e-27	2.52827	0.0253831	1.06538	0.487829	1.05505	0.54889	942	680
AT1G18080	-1.02793	0.837044			1.51621	0.000579111	1.03298	0.236471	70	1142
AT1G18100	-1.13715	0.860028			0.694771	0.156867	0.217349	0.00110533		2821
AT1G18160	-1.19863	0.42655			0.59352	0.035388	0.716151	0.177464	3631
AT1G18210	-1.4895	0.0106617	1.7003	3.04835e-05	1.51927	0.0138671	0.883362	0.404919	124	2913
AT1G18270	1.0744	0.758331	-1.90152	0.0178322	0.577434	0.00281789	0.839131	0.021069		1630
AT1G18330	1.52084	0.0551617	-1.80086	0.00263269	0.522932	0.00642527	0.786366	0.0257324	29	98
AT1G18370	-1.53282	0.000597853	1.54702	0.0484129	0.278304	0.000964866	0.702317	0.0586642	2878
AT1G18400	2.07173	0.110559	-4.93936	3.19742e-06	1.04981	0.824685	1.02214	0.947577	1719	782
AT1G18460	-1.10216	0.632127			1.59385	0.0153408	1.24488	0.397913	1376	1308
AT1G18470	1.72428	0.0303833	-1.78308	0.0125742	0.764598	0.0610398	0.899386	0.3133	2809
AT1G18480	-2.92658	1.42697e-08	2.27294	5.90833e-08	1.45008	0.0308007	0.581843	0.0347885	339	3763
AT1G18550	-1.22355	0.401117	1.67317	0.041921						1365
AT1G18570	1.13608	0.591528			1.5137	0.160115	2.80098	0.0337282	1472	3815
AT1G18620	-1.08937	0.689286			0.301256	0.0226964	0.535526	0.108084	2531
AT1G18650	-1.17111	0.586813			1.51487	0.0946186	1.65067	0.0272666	2022
AT1G18700	1.19682	0.301184			0.649566	0.0123103	0.990857	0.95131	569	984
AT1G18720	-1.79583	0.00662948			1.04409	0.663763	0.580249	0.00145315	10	294
AT1G18740	-1.2977	0.683049			2.1242	0.00376202	2.23772	0.0186072	2211
AT1G18850	-1.00524	0.971216			1.57286	0.0192566	1.024	0.829211	3381
AT1G19000	1.22595	0.22318			0.61958	0.00070127	1.18865	0.105182	2588	6043
AT1G19050	1.19714	0.793933			0.442152	0.0196196	1.17043	0.425777	1204	3404
AT1G19110	-1.14222	0.666127			0.622688	0.00206176	0.888193	0.368976	169	1524
AT1G19220	-1.10913	0.729717			0.211893	0.000656095	1.00291	0.990013	104	892
AT1G19230	-1.1164	0.70839			0.348349	0.00254371	0.729495	0.0548479	3218	110
AT1G19300	-1.05097	0.882679			1.71094	0.0330594	0.880722	0.673164		3550
AT1G19330	2.83589	0.00012613	-1.84314	0.0114295	0.866049	0.210467	1.15099	0.0872273	1279	1159
AT1G19440	-1.43751	0.00200015	1.78584	7.52694e-07	1.59626	0.0328401	0.994348	0.980042		1335
AT1G19450	-1.16207	0.622683			1.71544	0.0179482	0.735806	0.181651		3183
AT1G19660	2.72052	0.00015885	-4.5811	1.21439e-05	0.507939	0.0128835	1.0223	0.822146	2129
AT1G19800	1.26637	0.193667			1.21507	0.0486183	1.0411	0.561342	2286	3955
AT1G19835	1.27282	0.369549			0.210179	8.21012e-06	0.882333	0.631679		2776
AT1G19840	1.03829	0.8648	1.6699	0.00302572					1970	4765
AT1G19850	-1.56342	0.009345	1.71001	6.1458e-06	0.479415	0.000559668	0.935652	0.674076	2726	1537
AT1G19870	1.10145	0.6013			0.158449	0.00017902	0.690332	0.0817144	83	1280
AT1G19920	-1.21531	0.106243			0.807551	0.0738894	0.784705	0.0493488	46	1861
AT1G20100	-1.07674	0.610955			0.557297	0.000609781	0.828028	0.0936337	241	3151
AT1G20180	-1.59431	0.817738			0.31111	0.00760234	0.418255	0.000962062	2090	1078
AT1G20330	1.19102	0.135909			1.38909	0.0461714	0.865979	0.435463	3243	1715
AT1G20430	-1.04605	0.792206	1.54348	0.0256633	1.42793	0.0595573	1.2252	0.470623	2009	1526
AT1G20440	-3.64582	0.000676745	3.91932	0.00207518	0.456946	0.00172476	0.875598	0.192047	2655
AT1G20540	1.23294	0.514134	-2.88299	0.00304895	1.21615	0.149169	1.20837	0.253045		556
AT1G20580	-1.0612	0.697168			1.55291	0.0247069	1.35444	0.100048	2966	6230
AT1G20620	-1.62175	0.125162			1.09031	0.397867	0.240645	0.00042568	74	367
AT1G20640	-1.31724	0.14693			0.689978	0.0249362	1.12233	0.202809		2098
AT1G20650	2.13134	0.0130163	-2.06142	0.0136163	1.13724	0.556856	1.47195	0.106504	523	3567
AT1G20823	-4.49767	0.106854	3.17641	0.012337	3.40958	0.00107154	1.63821	0.0177699		2127
AT1G20840	-2.02494	0.00160229			1.97745	0.00292481	0.986776	0.960621		4348
AT1G20850	3.78932	0.00465581	-3.93924	7.29989e-06	0.18382	0.00626774	1.63917	0.0920166		6371
AT1G20890	1.41685	0.34685	-2.40091	0.0424012	1.33276	0.0551058	1.35978	0.178108	767	547
AT1G20930	1.27423	0.241668			0.93473	0.332746	1.18041	0.0375288	2056
AT1G20960	-1.85946	4.6756e-16			1.20362	0.282456	0.877729	0.718076		5942
AT1G20980	-1.6694	0.010656			1.06699	0.589627	0.979799	0.843762	2408
AT1G21000	2.55927	1.26816e-07			1.06681	0.814615	1.57683	0.0506498	314	1051
AT1G21010	1.01715	0.957632			1.56056	0.148134	2.35988	0.0417734	2669	2397
AT1G21050	-1.02038	0.912628	1.52341	0.0065474	1.72739	0.00270431	1.58499	0.0506735	1864	2024
AT1G21060	-1.20729	0.650496			0.344964	0.00578932	1.10981	0.626265	483	4466
AT1G21080	-1.00026	0.998961	-1.6219	0.0349667	0.518048	0.0315538	0.6532	0.0918231		5104
AT1G21120	5.51612	2.04124e-09			1.81991	0.113466	6.00873	0.0759749		2904
AT1G21320	-1.13402	0.863552			0.689583	0.0676977	0.455683	0.000962797	149	1859
AT1G21450	1.86511	8.38119e-07			0.428786	0.000819418	0.96169	0.55224	2082
AT1G21460	-1.49098	0.546249			1.4308	0.0346194	0.761893	0.306212	3225	3879
AT1G21670	-1.29172	0.572625			1.91003	0.00103269	0.445519	0.0114782	633	226
AT1G21750	-1.19811	0.406046			0.544001	0.000555841	0.731479	0.00457885	3455
AT1G21910	-1.93346	0.132827	-1.95608	0.0260619	1.42914	0.103506	1.00308	0.984683	2662	3607
AT1G21980	1.00274	0.992718			0.638713	0.0139089	0.643292	0.0489378	2259	5473
AT1G22030	-1.2525	0.157567	2.32426	0.000445463	1.90887	0.0275752	1.11882	0.754224		4274
AT1G22040	1.5137	0.0283181			1.12629	0.207342	1.10657	0.0415676		5383
AT1G22060	-1.49051	0.0146785			0.357064	0.000472312	0.763431	0.049273	1773
AT1G22170	1.17142	0.630694	-1.86193	0.00556704	0.701657	0.0296896	1.28088	0.199604	2891
AT1G22180	-1.71417	0.168844			0.397717	0.00384897	0.383211	0.00306247	239	235
AT1G22210	-3.08668	0.385319			0.587565	0.0482418	0.712447	0.183559		3445
AT1G22220	1.64296	0.00561228								2717
AT1G22280	-1.6297	0.00731168			0.793199	0.217803	1.27493	0.183531	2349
AT1G22360	-2.01465	2.02847e-08	2.65118	1.24345e-14	0.419939	0.00699444	0.7454	0.403772		3037
AT1G22400	-4.38676	2.20723e-05	4.34079	4.75541e-06	0.904806	0.434279	0.895758	0.706643	2119	4694
AT1G22430	3.50441	0.0276951			0.903393	0.610838	0.748779	0.121194		3711
AT1G22490	-1.19709	0.765378			0.58292	0.00134408	0.532147	0.00375526	1711	2521
AT1G22530	1.08535	0.605372	-1.6516	0.00416878	0.565602	0.054714	0.659138	0.135848	2061	2327
AT1G22540	-1.50768	0.283503			1.3382	0.0288371	0.615774	0.00852822	1414	544
AT1G22600	-1.02271	0.975046	2.29355	0.00971359	1.17244	0.394877	0.804895	0.331112	435	2413
AT1G22710	-1.0394	0.840378			1.50219	0.015093	0.636547	0.0318342		6395
AT1G22882	-2.68919	7.59014e-10	1.55198	0.0010565					2179	3041
AT1G22990	1.28562	0.461522			0.566032	0.147005	0.510686	0.0365847	3459	3432
AT1G23000	-1.11844	0.768912	2.27606	0.000132187	0.404943	0.000563314	1.32615	0.129754	1854	5675
AT1G23010	1.59034	0.018052			0.478906	0.00238676	1.49016	0.0430547	3284
AT1G23040	-2.89744	0.000356106	2.3708	0.0278969	1.37127	0.184547	0.770973	0.281807	2905	2094
AT1G23080	-1.42738	0.043738			0.475448	0.00224399	0.89339	0.536185	2409	2089
AT1G23090	1.62802	0.449935			1.79535	0.0152444	0.480917	0.0102069		4036
AT1G23100	-1.18798	0.657783	-2.49507	0.0416205	2.2181	0.0788404	1.33604	0.315833	1148	4069
AT1G23120	-1.17281	0.80316			0.266551	0.0347951	0.417608	0.0697153		2568
AT1G23380	1.76808	0.0379963			1.09744	0.711572	1.675	0.0601908	213	1623
AT1G23390	1.93938	0.105789			2.68566	0.0176194	3.20249	0.0193995	2330	500
AT1G23550	2.60531	0.069495			0.74026	0.0561023	0.82917	0.0023314		6440
AT1G23560	-2.77506	0.169819			0.301086	0.000244739	0.332373	0.000420229	1476	179
AT1G23710	1.68684	0.167972			1.15443	0.566633	3.48666	0.0124071	1501
AT1G23860	1.19616	0.26143	-1.63009	0.00125156	1.9198	0.00369059	0.981804	0.91589	131	3415
AT1G23870	1.5374	0.0879609			1.35591	0.107232	1.94941	0.0320737	1608	4237
AT1G23880	-1.40017	0.349832			0.736106	0.0261729	1.00036	0.997993	2741
AT1G23980	-2.65667	0.0239641			0.893754	0.220296	0.878392	0.172835		1378
AT1G24100	1.05923	0.715753			0.675611	0.0159297	0.470144	0.00510335		2312
AT1G24120	1.00248	0.991068			0.283421	0.000872602	0.820676	0.243017		3882
AT1G24150	-1.2691	0.409563			0.662426	0.0180904	0.65928	0.111811	2816
AT1G24180	1.25464	0.152864			0.637536	0.00898781	0.933955	0.522843		6308
AT1G24190	-1.07584	0.797865	-1.67792	5.28762e-05	0.230469	0.00121099	0.581951	0.104324		3487
AT1G24530	1.11291	0.718506			1.67227	0.00558394	0.989134	0.947416	505	3793
AT1G24625	-1.51586	0.127796			0.995285	0.921855	1.29762	0.0297779	1074
AT1G24706	-1.43846	0.0377775			0.452898	0.00104288	0.620313	0.0381616	2121
AT1G25275	1.35714	0.448679	-1.53742	0.0222894	0.993555	0.872862	1.10329	0.439176	1093
AT1G25370	-2.1381	0.0329113			0.699327	0.0518005	0.848036	0.235764	754	4743
AT1G25375	1.39755	0.214187			0.607591	0.000152205	0.910166	0.420372		4803
AT1G25390	-1.05048	0.864967			0.609191	0.00629916	0.868737	0.425351	1976	2566
AT1G25400	-1.9171	0.132765			2.56767	0.0108082	1.53558	0.0656515	200	514
AT1G25520	-1.52558	0.648824			1.31547	0.00191022	0.954851	0.323403	278	6311
AT1G25530	-1.41198	0.148646			1.27283	0.0587739	1.20451	0.00151101		1111
AT1G25550	-1.03571	0.900225			0.695815	0.0280945	2.25647	0.00400808	246	1055
AT1G25560	-1.20509	0.337942			4.2255	0.00217418	2.649	0.00387223	68	398
AT1G25570	-1.33442	0.0225555			0.786315	0.144806	0.7796	0.245017	657	4320
AT1G26110	-1.39275	8.88731e-05			1.00667	0.964524	0.713368	0.35973	1553	2671
AT1G26160	1.3721	0.143648			0.450881	0.00144011	0.85258	0.140333	3684
AT1G26270	1.95515	1.15241e-13			0.614559	0.00507086	1.46093	0.22453	1716	1250
AT1G26540	-1.07216	0.815476			0.429061	0.00107518	0.683518	0.0690751		5471
AT1G26560	-1.34084	0.60816			0.985878	0.881152	0.558959	0.00116104	796	3326
AT1G26770	1.95089	0.1237	-1.66122	1.08084e-05	1.10858	0.570213	1.01318	0.904905	1537	2506
AT1G26800	1.85849	0.157212			2.24336	0.0797323	5.83985	0.0282565		3103
AT1G26930	-1.03145	0.879269	1.54794	0.0198001	0.683558	0.0809852	0.773581	0.206213	2931	2170
AT1G26940	2.39187	0.014857			0.545687	0.00744269	1.11356	0.499508	392	4505
AT1G26945	2.36025	0.0393444	-2.93044	0.00156601						5090
AT1G26960	3.2409	0.00687612	-3.69114	9.06994e-05	0.31325	0.0122366	0.956333	0.862722	1359
AT1G27040	-4.9697	0.343833			1.41428	0.0587748	0.458061	0.0117662		1965
AT1G27050	-1.76559	0.0122541	1.68527	0.0450951	1.23594	0.0308449	0.965811	0.60086	872	698
AT1G27190	-1.38693	0.00432299	1.59973	6.75777e-05	1.42769	0.127822	1.12439	0.502355	2833
AT1G27210	1.87016	3.75588e-06	-1.56534	0.00697464	0.312011	0.00411455	0.877413	0.677019	1062	5869
AT1G27310	1.25156	0.115457			1.44802	4.26448e-05	1.17381	0.205853		5236
AT1G27460	-1.06515	0.73346			0.624924	0.0197273	1.18601	0.130596		3904
AT1G27480	2.07519	0.192707	-3.11812	0.0104245	1.06355	0.556514	0.477283	0.0042362	3352
AT1G27700	-1.05756	0.861731			1.22316	0.0717723	1.27762	0.0361549	2831
AT1G27730	-4.38727	0.133095			5.28614	0.00856315	2.04905	0.0254659	1843
AT1G27760	-1.18223	0.321862	-2.15184	7.593e-06	0.854658	0.427117	0.689249	0.163412		2922
AT1G27840	1.29887	0.21295	-1.62419	0.0464398	0.558273	0.0425767	1.00372	0.986032	225	1992
AT1G27900	-1.47946	0.0589932			0.711849	0.00843278	0.903069	0.522767		2454
AT1G27950	-1.65931	0.00264866			1.10051	0.510285	1.06453	0.539684	1695
AT1G27970	-1.0474	0.804646			1.86769	0.000846829	1.05267	0.137553	2884
AT1G28010	-4.98715	2.19442e-05			0.376891	0.00377423	0.475344	0.00653682		1400
AT1G28050	-1.71531	0.00615106	1.69461	0.00588069	0.909907	0.421917	0.841383	0.306415	452	95
AT1G28130	-1.15619	0.534728	1.63154	0.0470905	0.547402	0.00795633	1.12264	0.342514		6437
AT1G28190	1.17413	0.321409	2.45292	1.20721e-08	0.834524	0.559287	3.42216	0.0086773	2235	6111
AT1G28200	1.30161	0.0523364	-1.95259	3.3409e-05	1.66426	0.0043445	1.02576	0.899699	2652	1866
AT1G28280	-1.61635	0.00127851	1.66478	0.0281915	1.50761	0.0337542	1.20229	0.384056	362	1549
AT1G28350	-1.25717	0.292936	-1.61952	0.0166229					453
AT1G28360	-1.23208	0.549458			1.81193	0.0257494	1.18877	0.631638	588	2219
AT1G28370	-2.17899	0.149517			1.76562	0.00682106	3.84685	0.0485911		3351
AT1G28390	-1.91219	0.00373217	2.22602	6.82149e-05	1.94561	0.0112321	0.773191	0.0282218	1329	4515
AT1G28395	-1.31999	0.18893	-2.04884	0.00739371	1.58821	0.00663211	1.04234	0.808557		2783
AT1G28490	-1.12288	0.630407	-2.13987	0.0287201	0.525042	0.0031734	0.787009	0.112744	3705	6589
AT1G28580	-1.20699	0.0247616			1.02504	0.848865	0.936936	0.814434		5421
AT1G28600	-1.8511	0.280654			1.20411	0.41081	0.424069	0.0411412	2058	5091
AT1G29090	-4.32648	0.282936			0.423318	0.0062106	2.37883	0.0297795	2209	2136
AT1G29150	1.08206	0.292336			1.55656	0.00446331	1.18945	0.263661	1430
AT1G29240	-1.24931	0.294448			0.618564	0.00897838	1.16617	0.162167	814
AT1G29270	-3.59049	0.0106968			0.391151	0.0263303	0.779002	0.371817	2028	4241
AT1G29290	-2.1949	0.00021625							19	976
AT1G29340	-1.35192	0.254793			1.40503	0.0071822	0.944706	0.688444	420	1356
AT1G29395	-2.28835	0.540331			1.0814	0.400747	0.490398	0.0217479	1207	5994
AT1G29630	-1.5133	0.124636			0.210468	0.00156765	0.870194	0.365363	1040	4169
AT1G29750	-3.20353	0.00430499			0.804338	0.2812	0.644438	0.135699	62	277
AT1G29850	-1.51453	0.123464			0.652199	0.0254953	0.785856	0.171752	2190	5533
AT1G29890	-1.05818	0.828858	-2.73317	0.00255642					923	559
AT1G29900	-1.3306	4.90223e-07			1.38322	0.0854936	0.884149	0.555247	1574	2022
AT1G29980	-1.71413	1.08837e-07	1.97047	0.000865589	1.15406	0.224064	0.872835	0.122729	2927	1424
AT1G30040	1.0339	0.907008			3.4134	0.0231626	1.66656	0.0436068	1258	3485
AT1G30100	-1.59062	0.73129			1.74282	0.020271	0.497952	0.156057		6481
AT1G30220	3.9831	0.36691			1.31131	0.0239234	1.04554	0.793205		6373
AT1G30290	-1.12546	0.619887	1.61732	0.0373554	0.643046	0.00417327	0.753232	0.0471426	2217	1471
AT1G30320	2.49857	4.47557e-10							1914	2377
AT1G30330	-1.7038	0.17137			1.42405	0.03018	0.869154	0.516297	331	581
AT1G30380	3.12734	0	-3.94367	0.0022555	1.10392	0.585635	0.870836	0.470435	1502
AT1G30400	-1.09122	0.511252	-1.58256	0.00500449	0.622782	0.0458352	0.667969	0.0906213		5185
AT1G30490	-1.35614	0.130039			1.56708	0.0115888	0.867255	0.682763	1055	344
AT1G30600	-1.34559	0.0935396			1.45983	0.0373433	0.824421	0.484552	2432	1791
AT1G30650	-2.40754	8.3264e-05			1.17325	0.561697	0.985998	0.967311		838
AT1G30660	1.58038	0.586212			0.752811	0.0403284	0.751279	0.0806834	3353	6456
AT1G30690	-1.00839	0.92898			0.362027	0.00706524	0.883146	0.426263	54	455
AT1G30760	-4.10108	0.031898	2.82487	0.00127127	0.339488	0.000527007	0.396579	0.000475674		4404
AT1G31290	-1.91201	2.74505e-05	1.93816	0.0330199	0.95304	0.789723	0.399491	0.0113095	3237	1033
AT1G31320	1.68375	0.087169	1.83496	8.6965e-05	1.41402	0.0041599	1.54984	0.0810107		4139
AT1G31350	1.21576	0.343109			2.35664	0.00232013	1.57755	0.245053	3127	5008
AT1G31650	-1.18028	0.399079			0.502477	0.00520821	0.76732	0.416651	3613	6210
AT1G31730	-1.07754	0.430078			0.620564	0.0326888	0.819656	0.492306	3636	2455
AT1G31760	-1.27532	0.385232			1.96727	0.0162526	1.11721	0.711755	1418	1062
AT1G31770	-1.29585	0.298182			0.670852	0.012757	0.781325	0.206257		2329
AT1G31817	-1.50152	0.103745	2.01996	2.46229e-05	0.664577	0.00103128	0.857448	0.122643	3511
AT1G31880	1.43601	0.413115	-2.7439	0.00162063					3276	4999
AT1G31910	-1.3541	0.0432466			0.703768	0.0193305	0.739264	0.0329705		4602
AT1G31930	1.04628	0.762106			0.567696	0.00486428	0.949387	0.767872		6418
AT1G31940	-1.29633	0.421744			0.859694	0.224855	0.717824	0.00951934	37	82
AT1G32120	-1.14782	0.598615			2.48495	0.000685624	1.22844	0.268906	890	329
AT1G32160	1.50187	0.0998718			0.535397	0.00357203	1.01309	0.874693	1885
AT1G32170	1.75134	0.0492768			1.11686	0.557566	1.3016	0.25148	2751
AT1G32190	-1.35195	0.151929	2.13	9.68446e-09	1.26785	0.0754305	0.932659	0.825425		3235
AT1G32200	1.13631	0.536615			0.715948	0.0383786	0.942906	0.722767	1907
AT1G32210	1.02526	0.907412			1.76965	0.0317096	1.43635	0.1556		6140
AT1G32230	-1.05265	0.771749			0.602556	0.00190824	0.78918	0.111289	2390
AT1G32240	-1.03807	0.947988			0.509049	0.0354612	0.808674	0.424366	3437	1087
AT1G32380	-1.70193	0.0185116							309	121
AT1G32460	-1.12814	0.459959			1.21405	0.0333595	1.04395	0.692562	1464	1276
AT1G32540	1.94615	0.00890031	-3.53798	1.18715e-10	0.724755	0.0449313	0.765341	0.185802		4764
AT1G32550	1.24527	0.718575			0.663189	0.0271075	0.938494	0.706562	2510
AT1G32640	-2.52649	0.276948	1.81029	0.0159886	0.83194	0.437784	0.859676	0.508713	1871	2585
AT1G32690	-1.38708	0.181432			1.64671	0.00183369	1.3093	0.13121		2077
AT1G32700	1.07239	0.642837			0.501496	0.0204504	1.9569	0.00412309	2434	6594
AT1G32920	-1.92214	0.00489511			3.79583	0.000904696	1.50494	0.00893928	2763	5251
AT1G33060	1.26891	0.232387			0.457739	0.000141338	0.875725	0.53799	157	1359
AT1G33110	1.69761	0.00667298			0.891619	0.348709	0.906545	0.452954	1639	2453
AT1G33240	1.89545	1.57029e-05	-2.14834	2.18885e-05	0.338921	0.0184533	0.50542	0.0849802	1073	2057
AT1G33250	-1.42403	0.0106768	1.5712	0.00855662	2.0818	0.00545703	0.861439	0.669911	108	358
AT1G33260	1.11179	0.816585			1.02546	0.777452	1.21174	0.0152502	2521	5924
AT1G33270	-1.89691	0.000429559			0.473163	0.000242593	0.902249	0.220142	38	5030
AT1G33440	-1.05491	0.962228			0.968299	0.858479	0.506745	0.0391248	3332
AT1G33560	2.1329	1.37145e-05			0.876678	0.396283	0.684062	0.0751395	1903	5139
AT1G33590	1.01044	0.876298	1.62589	0.0154868	0.990811	0.896842	1.15143	0.276734	2221
AT1G33610	-3.6685	0.000547746	2.26331	0.0128274	1.42397	0.0580408	1.29932	0.100468	2130
AT1G33700	2.82704	0.0198252			0.380841	0.0039418	1.10683	0.800929	2476	5512
AT1G34200	-1.51877	0.129456			1.83275	0.0272229	0.781194	0.27048	460	567
AT1G34370	1.80265	3.37286e-06			1.45164	0.0536009	1.31045	0.273791	3424
AT1G35140	-1.0482	0.936568			2.12654	0.0213597	2.04965	0.0155679		6025
AT1G35190	-1.30021	0.29021			0.607944	0.0461371	0.907976	0.622382	1547	1879
AT1G35230	-3.66998	0.0139321	3.53078	0.0144492	2.59504	0.00355623	1.01381	0.962677	2577
AT1G35350	-3.5083	0.138648			0.838203	0.271327	0.103563	0.000117893		2093
AT1G35430	-1.67147	0.197901			1.84793	0.00136964	1.23557	0.252468	361
AT1G35460	1.41098	0.279693			0.51568	0.00489639	0.971651	0.752249	2410	1941
AT1G35670	1.82947	0.000184165	-2.89841	3.25501e-05	0.693348	0.000456676	1.37828	0.000904041	2940	5979
AT1G35720	-1.31367	0.634907			0.573521	0.00965515	0.59291	0.107798		1261
AT1G35780	-1.00896	0.95052			0.822097	0.00596804	1.00776	0.927794	1769	1498
AT1G35910	1.25795	0.504616			0.34844	0.0176294	0.51373	0.0616467		4788
AT1G36050	-1.19206	0.375493			0.767388	0.00439859	0.913989	0.155392		6083
AT1G36160	-1.53745	0.0091138			0.679426	0.0700295	0.716898	0.317364		1172
AT1G36280	-2.93287	0.000682954								2572
AT1G37130	2.82348	0			1.21578	0.00608875	0.897727	0.517556		5227
AT1G42470	1.03939	0.917269	-3.01161	5.28718e-05	0.817974	0.120368	0.962092	0.879036		3202
AT1G43670	1.47442	0.120827	-1.90139	0.0458426	0.8634	0.222229	1.51432	0.0222907	3267	5988
AT1G43690	-1.64371	0.000136045			0.770706	0.060904	0.854029	0.294399		3494
AT1G44100	-1.35996	0.0601625			2.12165	0.00010415	1.33445	0.0408418		6261
AT1G44170	-2.06368	0.00565739	-1.7367	0.0208338	1.11518	0.15091	0.655476	0.0221725		4171
AT1G44350	-1.58399	0.100001	2.66405	0.000318146	1.06172	0.779922	0.666033	0.0782558	2026	390
AT1G44760	1.32968	0.198806			1.75094	0.0016962	1.48627	0.0752118	2338	6246
AT1G44770	1.25802	0.259753			1.0083	0.943975	1.64289	0.0134465		4453
AT1G44830	-5.59457	0.17702	1.83427	0.0435141	4.11388	2.3959e-05	1.09485	0.529425	2035	1102
AT1G45130	-1.58344	0.013154			0.770299	0.00613753	0.656158	0.0206064		5092
AT1G45180	1.21609	0.278556			0.429492	0.00338689	1.00958	0.937683	2757	3104
AT1G45688	-1.06679	0.528965			0.598276	0.030307	0.594311	0.0774294	2629
AT1G45976	1.60778	0.0100092			1.02438	0.823785	1.08751	0.691834	3620
AT1G46264	-1.01958	0.885389	1.65969	1.74709e-05	1.1752	0.277966	0.972209	0.827343		3828
AT1G47128	1.84261	0.0155015	-2.99784	1.23765e-13	0.489981	0.000895109	0.542452	0.000915519		1569
AT1G47200	-1.20505	0.137248	1.61603	0.0285584	0.981088	0.871463	1.09456	0.676321	951	401
AT1G47310	1.43066	0.0279573			0.402137	0.00445561	0.841158	0.240688		5142
AT1G47330	-1.56198	0.132892			0.489581	0.00530706	0.453021	0.00535311	121	470
AT1G47490	-1.55627	0.000679804							243	894
AT1G47530	1.36824	0.134018			1.58695	0.011539	0.668429	0.214763		5323
AT1G47540	1.70417	0.545005	-5.47044	4.11492e-06	0.431374	0.12487	4.06994	0.00710641		4700
AT1G47550	-1.15692	0.354454	-2.41801	6.43912e-06	0.581588	0.0117193	0.829423	0.127997	3368	4792
AT1G47740	-1.6282	0.000723189			1.07287	0.537937	0.929849	0.637455	3510	5567
AT1G47750	-1.24044	0.352087	1.54631	0.0399368	0.765571	0.0916083	1.11675	0.53209	2667
AT1G47990	-3.35534	0.0190717								2621
AT1G48000	-2.20682	0.00655932	3.12483	0.00036291	0.423813	0.0165405	0.84815	0.356754	2663	2150
AT1G48210	1.02851	0.899559			1.36317	0.0413572	1.13369	0.247131		1118
AT1G48260	-1.88117	0.171646			0.584519	0.022507	0.469601	0.00368974	2240	3293
AT1G48330	-3.13102	0.030086	7.52042	1.42832e-05	1.03805	0.886599	1.20475	0.540416		3883
AT1G48410	-1.19558	0.523846	-1.71666	1.73005e-07	0.657149	0.0274433	0.861185	0.493221		2385
AT1G48920	-1.45379	2.55933e-07	-1.68634	0.000973864	0.936949	0.542675	0.768624	0.104341	1379	4508
AT1G48950	-1.05912	0.707203			0.670571	0.0048313	1.00705	0.966624		5406
AT1G49160	-1.07873	0.826422			0.253098	0.00401585	1.03668	0.82578	768	4983
AT1G49200	4.70423	0.0204067			0.886999	0.402593	2.19789	0.00673734	1952
AT1G49300	1.42882	0.0264195	-2.25587	0.00468867	0.938832	0.589517	1.12714	0.595191		5478
AT1G49320	4.21259	0.000396748			0.691879	0.00894905	2.3943	0.00270425		2699
AT1G49450	2.06627	0.321048	4.03999	0.00139457					144	248
AT1G49500	-1.39781	0.323269			3.10364	0.0167355	3.41633	0.00242945	1224	2317
AT1G49510	-1.0805	0.817448			1.60878	0.000782008	1.32732	0.0232678		526
AT1G49600	-1.08836	0.325608			1.40933	0.0114414	0.896634	0.448336	72	141
AT1G49620	-2.33813	0.216437			0.41926	0.00410471	1.14373	0.342643		2809
AT1G49660	1.07105	0.681612			1.00194	0.977746	0.601159	0.000972416	2246	551
AT1G49720	1.19826	0.400708			0.334804	3.9071e-05	0.532485	0.0036427	145	62
AT1G49740	1.39221	0.115825	-2.54988	0.000249333	0.786987	0.00833142	0.811501	0.018368	1260
AT1G49760	-1.07378	0.251198			1.88307	0.018896	1.03802	0.676965	2407
AT1G49780	-1.75587	0.252943	1.70982	0.0130626	2.88384	0.000807259	1.94298	0.115991	2875	4381
AT1G49850	1.35409	0.199897			2.04575	0.00102895	1.2949	0.210019		4735
AT1G49870	-1.31793	0.172729	1.98773	0.0177653	0.0969086	0.000252332	0.551487	0.00346407	2239
AT1G50020	1.06423	0.851268			1.35047	0.02851	0.905063	0.444138		5241
AT1G50030	-1.54265	0.250426	-1.76951	0.00814763	1.54048	0.182252	0.989831	0.97815		2920
AT1G50055	-2.1002	0.0328486							975	2558
AT1G50060	-2.53627	0.000202632			1.15081	0.148276	1.19965	0.396811		5686
AT1G50420	1.0089	0.969062			1.44523	0.00195397	1.13333	0.00845651		3523
AT1G50450	1.35088	0.608947	-5.9739	0.0176654	0.553668	0.000167933	0.66121	0.0155358	1057	1674
AT1G50480	1.07753	0.436064			1.29063	4.17205e-05	0.894316	0.115007	1612
AT1G50600	1.66577	0.0216287			0.921811	0.486857	1.52436	0.0680938		6217
AT1G51140	1.3133	0.178787			0.389356	0.00165938	0.63629	0.0166309	1893	287
AT1G51500	-1.11002	0.52883	-2.16099	0.0111167	1.03865	0.619482	0.665906	0.00841323		4125
AT1G51660	-2.0218	0.0729592	1.69171	0.0224519	2.48188	0.00423328	0.999552	0.992121	1583	5589
AT1G51680	-2.87026	0.0838032	2.51641	0.0324329	0.668312	0.217804	0.344588	0.0670916	373	292
AT1G51700	1.45765	0.22878	2.27005	0.0237223	1.13161	0.24698	1.8052	0.0481989	218	4632
AT1G51710	1.47658	0.0845388	-6.14508	3.02901e-09	0.774913	0.0345233	1.12292	0.303394		2315
AT1G51780	-2.50915	0.790965			0.74256	0.081543	0.457435	0.0109696		4294
AT1G51940	-1.12535	0.63243	-1.8612	0.0170154	0.688442	0.082313	0.806764	0.425314	1524	1403
AT1G51950	1.82995	0.00642515			0.70201	0.10908	1.1139	0.306743	1822	5350
AT1G52080	-1.12324	0.687481			0.370329	0.000841672	0.638395	0.0151945		4920
AT1G52200	-1.56635	0.464818			1.55773	0.185412	0.418988	0.0245228		696
AT1G52342	5.98148	0.0139644							934	2976
AT1G52570	-1.27998	0.64236			0.624253	0.0496703	0.578521	0.0474737	1384
AT1G52700	2.88778	0.23855			0.817958	0.403666	0.275767	0.00455074		5775
AT1G52890	1.76837	0.219593	8.01649	0.0123079	1.75654	0.305553	4.86189	0.00513024	1781
AT1G53035	-2.11065	0.0453501			1.25521	0.165508	0.894669	0.768949	783	1949
AT1G53090	1.17123	0.648438			0.482152	0.000263921	0.738357	0.028961	316	189
AT1G53170	-1.08886	0.818129	2.03853	0.0108488	1.70852	0.0194303	1.93569	0.039898	2684
AT1G53230	-1.72122	0.142558			0.956367	0.720552	0.561235	0.0421027	285	3052
AT1G53310	-1.31714	2.22288e-07			0.985998	0.732343	1.14302	0.316336	2753	1206
AT1G53320	-1.02362	0.800996	1.57495	0.0199942	0.544331	0.00174818	1.13497	0.381002		6566
AT1G53380	1.39113	0.00115676			0.962981	0.812032	1.3805	0.0561542	1080
AT1G53430	1.35846	0.341168	-1.74811	0.00600158	0.524342	0.0250933	0.774713	0.449953	679	2993
AT1G53510	-1.27655	0.0781302			0.494696	0.00569575	0.570925	0.00974313	600	2835
AT1G53520	1.92301	0.0381623	-3.8211	0.000330958	1.17089	0.444579	1.44746	0.179077	3220	2071
AT1G53580	1.35664	0.183225	-1.94385	0.00788788	0.772274	0.223764	0.630844	0.0280678	1713
AT1G53750	1.0914	0.386735			0.832073	0.0130307	1.21702	0.00850037		3460
AT1G53830	-1.68884	0.0246806			0.717788	0.19417	0.352828	0.00961954		6272
AT1G53920	-3.63769	0.00353678			0.738105	0.225318	0.684184	0.155372		5649
AT1G54000	-4.01872	0.00292536	3.76467	5.37348e-14						4599
AT1G54090	-1.45285	0.152452			1.06417	0.482402	1.23763	0.0199452		4781
AT1G54260	-1.21651	0.509824			0.230258	0.000255244	0.505321	0.00330897		2213
AT1G54270	-1.38693	0.0192298			1.69976	0.0286649	0.762854	0.358109	2827
AT1G54410	-1.43567	0.0152815			0.181465	0.00608616	0.406699	0.0183293		3412
AT1G54570	-2.08014	0.0231737			0.661442	0.0622436	0.408824	8.31836e-05		1361
AT1G54610	-1.25974	0.180066			0.329398	4.15599e-05	0.856572	0.0767392		3397
AT1G55020	-2.07288	0.000697969	-1.99422	0.000128877	0.241841	0.000519438	0.252874	0.000285777	1662	640
AT1G55110	3.50254	0.000552491							1793
AT1G55120	-2.96932	0.063392			0.566625	0.0660336	0.466385	0.0216818	119	619
AT1G55260	-1.08573	0.688212	-1.71088	0.00872875	0.749326	0.111469	0.817257	0.422149		4859
AT1G55490	1.70145	1.40551e-06	-5.31681	0.00371543	0.457972	0.00920341	0.809473	0.340365	3628
AT1G55510	2.42015	0.076029			0.906581	0.0436538	0.831025	0.124668	1829	4243
AT1G55690	-1.76456	0.00843727			0.219146	5.08199e-05	0.839569	0.343646	3677	4041
AT1G55740	1.46015	0.250383	-2.67295	0.0119455	0.609012	0.0161248	1.61564	0.0517034	912
AT1G55760	-1.37248	0.146507			0.544064	0.000286326	0.895763	0.435225		5086
AT1G55920	1.3571	0.129032			1.03679	0.871184	1.35089	0.0330649	967	186
AT1G56190	-1.61089	0.0175662			1.0064	0.968818	0.434071	0.0220666	419	1775
AT1G56210	-1.60494	0.00714925			0.747878	0.160413	0.91139	0.716658	1280	6005
AT1G56440	1.26477	0.378835	-2.95682	0.00498704	0.260502	0.00199098	0.830141	0.241275		2635
AT1G56510	2.91839	0.0651931	-2.6488	0.0253075	0.671078	0.318728	0.686938	0.105965		5314
AT1G56560	-2.15453	0.00219496			0.964084	0.665012	0.798514	0.0707476	66
AT1G56580	-2.67202	0.0136891	2.02267	0	0.873228	0.211023	0.978404	0.895642		2587
AT1G56660	-7.16362	0.0610837	1.51943	0.042394					376	286
AT1G57610	-2.56495	4.36581e-05	1.71164	0.037202					2215	3220
AT1G57990	-2.87608	0.00731658	-2.16636	1.9105e-05	0.379276	0.00217464	0.701978	0.06753	732	728
AT1G58050	-1.21466	0.962149			0.425394	0.0165433	0.699232	0.225639		3267
AT1G58110	1.24221	0.230841			0.690179	0.0357827	0.811101	0.0349794	516	738
AT1G58180	-1.30609	0.513549			0.375663	0.0048632	0.554679	0.0131353	1036	1370
AT1G58200	1.15771	0.511514			0.232905	0.00353986	0.783421	0.389314	2876
AT1G58280	1.3026	0.467333	-2.37326	0.0273648						5958
AT1G58340	2.56776	0.0124183			1.22435	0.0307963	0.851024	0.617927	1900	379
AT1G58410	-1.62898	0.0109946	1.52216	0.0326947	0.527679	0.0141512	0.577469	0.0405491		3866
AT1G58420	-2.6093	0.0445347			1.09033	0.65943	0.880815	0.605851	2781	1831
AT1G59700	1.81443	0.0325037			0.783782	0.0422233	0.756238	0.112341		6472
AT1G59710	-1.92531	0.000303422			1.34187	0.0235685	0.818923	0.120384		4390
AT1G59730	1.51865	0.611286			0.866368	0.614358	0.21651	0.0108243		1752
AT1G59740	1.67887	0.0181346			0.802346	0.154253	1.045	0.785812		3873
AT1G59910	-1.34976	0.504334			0.593281	0.0266586	0.785584	0.443523	2149
AT1G59980	-1.75144	0.123616			0.361791	0.00230328	0.545313	0.00505381	792	527
AT1G60060	1.73423	0.688387			0.587826	0.0105359	1.18054	0.233461	1837	2300
AT1G60160	1.91195	0.0490005	-2.30224	0.0389317	1.57108	0.00697553	0.839551	0.507305	244	665
AT1G60440	-1.64906	0.0863218			0.725675	0.0228125	0.868321	0.138454		4651
AT1G60940	1.13014	0.487755			0.495138	0.00329403	0.643769	0.0450786		2540
AT1G61100	-1.45312	0.064603			0.237687	0.000146588	0.775417	0.277365	3247	1059
AT1G61260	-1.47351	0.422452			2.25947	0.0363355	1.96375	0.0065401		120
AT1G61340	-2.8493	0.173107	2.41779	3.35178e-06	2.4714	0.0377208	4.40055	0.00889814		3367
AT1G61370	-1.28338	0.589535			0.496998	0.0186433	0.653595	0.0677057		3756
AT1G61380	-2.50213	0.000203971			0.908252	0.45619	0.603965	0.0322155	3664	3224
AT1G61660	1.07604	0.774588			0.670885	0.0293895	1.36521	0.00173911		4031
AT1G61740	1.40906	0.153576	-2.26224	0.000329333	1.02885	0.811311	0.743726	0.121023	1401	1833
AT1G61800	-1.92889	0.512564			1.58794	0.00377496	0.234456	0.000383431		3097
AT1G61890	-3.90171	0.306169			1.42293	0.0151758	0.968126	0.899449		5280
AT1G61900	-1.01839	0.929696			1.75214	0.0118576	1.16374	0.637974	1033	1517
AT1G62050	-2.01774	0.02697			0.933689	0.74833	0.871121	0.662544		1812
AT1G62305	-2.26813	0.0182336							2339	3978
AT1G62310	1.01477	0.968598			0.455234	0.00278351	0.863566	0.59883	1231
AT1G62360	1.55132	0.224759			1.92154	0.0198264	1.49837	0.00660561		3324
AT1G62380	-1.71566	0.10417			0.765932	0.000725004	0.712416	0.0322322	534	106
AT1G62390	-1.17463	0.0876363			0.460237	0.000436484	0.796945	0.214588		5937
AT1G62420	1.45261	0.486778			1.20391	0.310526	2.00336	0.00180721		1548
AT1G62430	-1.10675	0.68565			1.42329	0.0355731	1.28474	0.293357		2974
AT1G62570	-1.60427	0.0501123			0.766675	0.0935686	1.45988	0.0158354		6348
AT1G62660	-1.11568	0.730374	-2.53636	2.44695e-07	0.607662	0.0674347	0.89083	0.61301		1790
AT1G62710	1.97646	0.0164249	-1.93735	5.71548e-05	0.865552	0.314248	0.968227	0.890067	2670
AT1G62760	-9.5267	0.0215136								334
AT1G62800	-2.23947	0.211987			0.773688	0.0287299	0.415521	0.000350813	2574	168
AT1G62820	-1.20324	0.374287	1.65124	0.00642896	1.15126	0.432836	1.63467	0.189821		3059
AT1G62981	12.654	0.0100539							2468	3327
AT1G63010	1.04842	0.803279	-2.23523	1.36939e-05	0.971736	0.627214	0.699349	0.0169667	2010	1126
AT1G63090	1.99033	1.73624e-08			2.63345	0.00114862	2.19282	0.0372902		4665
AT1G63100	-1.62486	0.1705	2.18759	0.00740192	0.510362	0.146114	0.632939	0.341566		5968
AT1G63120	1.03409	0.879435			0.674111	0.000742568	0.990818	0.92264		6253
AT1G63170	-1.11156	0.608327			0.635528	0.0142873	0.970268	0.696445		4272
AT1G63290	1.00376	0.984325			1.39971	0.0204156	1.03639	0.540304		1407
AT1G63360	2.24267	0.267157	-5.04332	0.00883673						5373
AT1G63420	-1.37764	0.27235	1.51466	0.0161809	0.472693	0.000551027	0.679184	0.0135036	109	4228
AT1G63500	-1.96301	3.53439e-06			0.592633	0.00488272	1.0121	0.871773	1273	2078
AT1G63650	-1.2935	0.73473			0.319633	0.0161166	0.333827	0.0032955		2067
AT1G63670	-1.09854	0.667345			0.47573	0.00289038	0.955907	0.536899		1960
AT1G63680	1.31711	0.101171			0.396132	0.00237618	0.672553	0.13479		5989
AT1G63690	1.0554	0.711211	-1.95603	0.00129209	1.71012	0.000897407	1.10385	0.518163	2823	6088
AT1G63750	-1.98825	0.0304039			0.739721	0.0567847	0.281511	0.00401903	3057	753
AT1G63840	1.41615	0.133162			2.18566	0.00434074	2.1404	0.00682537		4922
AT1G63940	1.26333	0.00903377	-3.48284	4.61137e-34	1.00038	0.998314	0.697663	0.279269		5189
AT1G64060	-1.65853	0.0618495			0.276296	0.00632814	0.364517	0.0102573		848
AT1G64080	1.25004	0.209137	2.05292	0.0112946						4957
AT1G64140	-1.11582	0.454893			0.279933	0.000629041	0.478253	0.0239416		1961
AT1G64380	-1.23159	0.79776			1.24466	0.0155652	1.11308	0.479218		3570
AT1G64470	1.18466	0.501191			0.763241	0.264371	1.67623	0.0425184	3490	2201
AT1G64520	1.36045	0.00477218	-1.67899	0.000294021	1.39092	0.0251693	1.16552	0.0374699		5367
AT1G64610	-2.09517	0.00967382			0.675638	0.0177282	0.693317	0.0588244	1853	2934
AT1G64620	-1.0484	0.811403			1.64044	0.00144345	1.15374	0.297615		2405
AT1G64740	2.24027	2.56318e-07	-1.60727	0.0217957	1.408	0.00125651	0.92639	0.491765	904	972
AT1G64950	-1.1557	0.460654			1.00474	0.982882	0.48051	0.0206105		3348
AT1G64970	2.23933	0.0192492			1.06389	0.531286	1.334	0.0520474	3282	3419
AT1G65240	-2.82079	0.430952			1.75271	0.0121089	0.544404	0.0207261		5808
AT1G65520	-1.78586	0.173108	2.01163	0.0419001	1.54125	0.0147883	0.798044	0.26704		3698
AT1G65620	-2.57029	0.240379			1.36562	0.0434488	1.58406	0.0450059	3571	3918
AT1G65930	1.47056	0.000293318	-1.94374	4.24202e-09	0.93337	0.00643225	1.0154	0.768072		6394
AT1G66180	1.37046	0.486634	-2.00777	0.000127184	1.8534	0.0280529	1.08989	0.747765	1198	1631
AT1G66200	1.31712	0.533976	-2.13718	1.54151e-09	1.30844	0.203382	0.397178	0.00709574		6065
AT1G66260	-1.22268	0.0576989			0.747962	0.0441707	0.877685	0.435635	1107
AT1G66330	1.4325	0.151934	-2.04959	0.00344393	0.697137	0.00119294	0.97586	0.74469		1842
AT1G66350	-1.19803	0.155848	1.64251	0.000563722	1.00917	0.860928	0.783629	0.0788223	1783	623
AT1G66470	1.20182	0.738366			0.555795	0.0286581	1.65419	0.00618973	514	727
AT1G66580	1.42266	1.1742e-09			1.41331	0.0512076	1.23336	0.295615		6285
AT1G66700	-4.19606	0.0200411								6255
AT1G66830	-3.13114	0.263372			0.529511	0.0151486	1.38822	0.0454993		4391
AT1G66880	-1.26236	0.13857			0.643295	0.0363837	1.02136	0.889671		1822
AT1G67040	-1.13671	0.674835			0.57229	0.0428392	0.990531	0.939207	1770	5900
AT1G67070	-6.60606	0.000250224			0.631752	0.0139461	0.925008	0.574737		2555
AT1G67080	1.14449	0.740419			1.1138	0.0146792	0.78084	0.00322399		5318
AT1G67090	3.49835	0.000446528			1.46653	0.0109511	0.935768	0.570231	556	104
AT1G67100	1.27487	0.214938	2.25441	9.33992e-08	2.25777	0.032697	2.50591	0.00142625		3209
AT1G67230	-1.3509	0.100108			0.457354	0.0122126	0.626954	0.0245958		5306
AT1G67330	1.79438	0.11253	-2.40183	0.000172347	1.38355	0.277396	2.12932	0.0604423		1972
AT1G67340	-1.40702	0.0355491	1.92634	0.000267457	0.754182	0.0499075	0.866262	0.235877	843	1666
AT1G67480	1.48295	0.0229958			1.08622	0.557939	1.52665	0.0270103	567	4245
AT1G67550	-1.47789	0.0941482			0.469183	0.000683165	0.574719	0.0557652		5529
AT1G67560	-1.09552	0.489455			0.561797	0.0341262	0.675905	0.212602	1860	563
AT1G67590	-1.42545	0.314983			0.549645	0.0237781	0.845311	0.376936	1667	4056
AT1G67720	-1.11887	0.685749			0.457461	0.00401289	0.452314	0.005874		3784
AT1G67730	-1.65032	2.07298e-06			1.03569	0.573283	1.01873	0.920351	75	92
AT1G67750	-1.3115	0.482741	-2.14882	1.55643e-05	0.775947	0.213817	0.765347	0.221906	3526
AT1G67770	1.49082	0.610565			0.688241	0.118838	0.442786	0.0396731	1700	1099
AT1G67810	1.1138	0.886564			1.59971	0.073657	0.580273	0.0103777		721
AT1G67890	-1.03103	0.906496			0.255364	0.000886454	0.478771	0.01784	337
AT1G67900	-1.122	0.611767	1.55798	0.0303422					1113	1067
AT1G67910	5.98661	6.9568e-06			1.64116	0.23139	2.40069	0.0938578		5949
AT1G68080	-1.17979	0.619162			0.627619	0.00562494	0.868747	0.616588		6166
AT1G68100	-1.23763	0.250847			1.10073	0.210311	0.735952	0.0341328	170	482
AT1G68130	-1.59844	0.168961			0.390037	0.00290621	0.712581	0.130933		2946
AT1G68390	-2.39612	0.0379083							3073	1236
AT1G68400	-1.81246	1.99164e-05	1.77477	0.00073377	1.04865	0.694111	0.682402	0.214801	608	614
AT1G68410	-1.21159	0.294718	-1.6454	0.0193353	0.599621	0.0247266	0.481356	0.0142819	428	1013
AT1G68440	-1.41537	0.0992357			1.25258	0.0433114	1.28855	0.176272	1403	2758
AT1G68470	-2.40694	0.169071			0.481305	0.000118365	0.484325	0.000539453	2328	4770
AT1G68530	-1.44062	0.333576	-1.96505	0.0323057	0.983953	0.882819	0.531411	0.00135025	946	890
AT1G68550	-1.36392	0.145014			1.33051	0.0378885	0.822492	0.0767156	961	1338
AT1G68560	-2.34087	2.26338e-67	3.0188	0	0.563399	0.000337491	0.852335	0.242956	2445	2162
AT1G68580	-1.33869	0.015916			1.07166	0.556591	0.947207	0.771329	230	385
AT1G68620	2.07985	0.183367			1.767	0.094665	2.2995	0.0212966	780
AT1G68670	2.14336	0.00178022			0.88198	0.0476941	2.15239	0.000633047	3156
AT1G68720	-1.95625	1.59237e-07	1.51743	0.0297783	0.566178	0.0511437	0.618341	0.0871447	219	1688
AT1G68810	1.56382	0.0322383	2.0925	1.18743e-05	0.421607	0.0063503	1.32367	0.190966		613
AT1G68820	1.16869	0.618788			0.720383	0.0203242	0.99824	0.983944	959
AT1G68830	1.59624	0.0420956	-1.73991	0.00629058	0.357556	0.000155671	0.738235	0.0035272	198	1281
AT1G68840	1.242	0.597975			5.63577	0.00402914	4.62611	0.00443337		3125
AT1G68930	-1.90362	0.20491			0.717742	0.0331755	0.668285	0.025107		2353
AT1G69030	-1.75168	0.000797317			0.306571	0.00554445	0.729289	0.0966817	1460	3043
AT1G69040	1.44956	0.0147687			0.472586	0.0054157	1.27291	0.066038		2985
AT1G69250	-1.3492	0.0651374			0.646095	0.0393122	0.964099	0.884275	2879	495
AT1G69270	1.30299	0.183289			1.47614	0.00784854	1.37534	0.0765158	3301	1825
AT1G69295	-1.46593	6.14492e-06	1.52154	0.0147063	1.54503	0.00784584	0.911308	0.419956		3486
AT1G69310	-1.4109	0.0967713	1.70532	0.00174162	0.747365	0.174769	1.04726	0.828811	1758
AT1G69370	-1.37824	0.316415			0.589705	0.00198334	0.990677	0.789551		5507
AT1G69410	2.05314	0.00460072	-1.74815	0.0181652	1.11588	0.0901169	0.697505	0.00441557		3897
AT1G69430	-2.18442	0.0325263			1.62263	0.0186377	1.00231	0.993532	471	1519
AT1G69490	-1.17277	0.717621	3.16317	2.68955e-05	1.10952	0.643449	2.17594	0.0412048	1086	4952
AT1G69510	-1.25212	0.0569905			0.388808	0.00327961	0.834981	0.106013		3320
AT1G69526	1.43229	0.38151			0.932953	0.659358	2.11629	0.0122576		4834
AT1G69530	-1.32555	0.570408			1.2872	0.071676	0.830145	0.00873791		3357
AT1G69570	2.42767	0.0318498			0.397772	0.0257907	1.39379	0.0694481	3569
AT1G69580	-1.58976	0.404912			0.240957	0.0223525	0.715932	0.266788	893	771
AT1G69600	-1.40194	0.592047	6.03778	0.000800922	2.92049	0.00249434	1.28201	0.403324		1726
AT1G69610	-3.0497	0.0438066			0.666534	0.101197	0.676531	0.0139972		5619
AT1G69760	-1.37383	0.206696			0.44971	0.0366874	1.01771	0.940234	1192	3345
AT1G69780	2.68438	0.067123			0.276891	0.0091911	0.727074	0.18244	2843	4115
AT1G69800	1.38761	0.0609081			1.34894	0.00112785	0.946204	0.724436		4856
AT1G69810	-2.41461	0.00864366			0.496324	0.0188632	0.849675	0.486069		6476
AT1G69870	-1.01121	0.989354			1.51798	0.121279	0.277065	0.000579029	829	1967
AT1G69930	2.40329	0.0824435			1.26541	0.534111	1.76743	0.0341664	355	2339
AT1G70000	-1.16368	0.326518			1.6577	0.0337051	2.23446	0.0134781	3175	5072
AT1G70140	-2.72547	6.86651e-06	2.7971	1.28934e-07	0.746483	0.0868958	0.554544	0.0325081	450	467
AT1G70200	1.22842	0.372421			0.294343	5.05119e-05	0.526032	0.0114486		4592
AT1G70210	1.12499	0.762434			0.857658	0.323585	2.21181	0.00109208		5279
AT1G70230	-1.40365	0.580442			1.03964	0.838452	0.240811	0.0183801	2263
AT1G70290	2.16279	0.00147342			1.1138	0.60999	2.65077	0.0263696	140	472
AT1G70300	-2.03313	0.000214567	1.7963	0.00327634	0.97188	0.869838	0.749948	0.277636	407	2406
AT1G70370	-1.34957	0.0955332			1.23751	0.00221463	0.560231	0.000481561		2173
AT1G70410	-2.41679	0.000977752			0.735147	0.190298	0.962797	0.865429		3310
AT1G70420	2.07022	0.000488056			1.58405	0.30895	8.04902	0.00266492	1753	2351
AT1G70480	1.05243	0.778298			0.639628	0.008649	0.789017	0.177848	3702
AT1G70520	-1.27003	0.219662			0.285784	0.00151825	0.878912	0.281605	3415
AT1G70530	1.3281	0.13065	-1.57297	0.0100595	0.685843	0.00916151	1.26182	0.176854	1915	3093
AT1G70610	1.13526	0.694034			0.346035	0.00464169	0.619115	0.097102	559	2400
AT1G70710	-1.47563	0.000808701	1.79379	4.09484e-09	1.56281	0.0182851	0.87461	0.633103	1409	1937
AT1G70730	-1.0985	0.543211	-3.78989	2.28027e-09	1.05245	0.622353	0.85418	0.112099	749	1125
AT1G70750	-1.49814	0.132787			0.155673	3.62506e-05	0.501298	0.00833063	2754	2037
AT1G70780	1.08747	0.641809			1.80468	0.000486432	0.789958	0.164721	1481	1926
AT1G71010	-2.05959	0.00103512	1.52401	0.000196543	1.0402	0.836089	0.917696	0.677097	3469	1480
AT1G71030	1.16256	0.885984			2.70259	0.0188994	1.29921	0.102251		2209
AT1G71040	-1.15831	0.798756			0.466159	0.00664419	0.362954	0.00372447	3209	3355
AT1G71080	-1.19708	0.095794			0.148097	0.000968895	0.509839	0.0338398	3326	428
AT1G71130	1.55725	0.0358822			1.1773	0.153612	1.33989	0.0962346	94	270
AT1G71350	1.17965	0.223927			0.633606	0.000248989	1.01395	0.917725	2523	4013
AT1G71692	-1.70423	0.606067			0.42646	0.138215	0.254064	0.0438415		3288
AT1G71695	2.40442	4.36577e-06			0.300455	0.00128625	0.687291	0.0773733	1115	5850
AT1G71710	1.00067	0.997575			0.609101	0.00139882	0.655209	0.0211721	3246
AT1G71800	-1.47509	0.164938			0.63051	0.0161269	0.875721	0.196828	2148	798
AT1G71870	1.33285	0.514062			1.65827	0.00625929	0.88979	0.74513	865	1199
AT1G71880	1.54234	0.364634			1.58156	0.0147194	0.494394	0.0353071	1659	4023
AT1G71920	-1.21466	0.962149			1.25127	0.0225455	1.06734	0.686894		5646
AT1G71950	1.3704	0.107606	-1.72451	0.0261081	1.63906	0.060992	1.11445	0.689799	1658	6380
AT1G71960	1.65172	0.0653576			0.774495	0.125097	0.447006	0.00713022	1222
AT1G71970	-1.81436	0.220917			2.03031	0.00889855	1.2742	0.287843	885	2714
AT1G71980	-1.00763	0.951634			1.91493	0.000397669	1.30535	0.143414	3484	1896
AT1G72130	1.01099	0.981063	-3.13342	0.00488993						2652
AT1G72150	1.34003	0.038075			0.33396	0.00736149	0.73485	0.345324		1746
AT1G72160	1.09427	0.479918			0.650216	0.0318258	0.698875	0.100069	1967	2197
AT1G72410	-1.8507	9.61445e-11			0.259123	0.0128752	0.596907	0.24252	651	305
AT1G72416	1.28376	0.642474	-2.86937	0.0181371					3515
AT1G72420	-1.80202	0.183929			0.419793	0.00629411	0.860948	0.364028		4284
AT1G72430	1.19226	0.602221			1.82928	0.0064201	0.849735	0.0616327	787	1136
AT1G72450	-3.71538	0.000496543			0.619798	0.0279115	0.262038	0.000420253	1507
AT1G72490	1.38548	0.175335			0.481646	0.0664498	1.80567	0.020441	154	580
AT1G72500	-1.05636	0.79377			0.546202	0.000247785	0.515411	0.00935843	627	161
AT1G72570	4.31287	0.032037								1374
AT1G72640	1.97281	0.116094	-3.41457	0.00949425	1.02808	0.914226	0.752318	0.460994	1814	4330
AT1G72710	-1.13523	0.195276			0.699485	0.00399386	0.870739	0.100971	619	317
AT1G72750	-1.2628	0.0114691	1.54401	0.00202858	1.33941	0.0158638	0.951473	0.730267	1995
AT1G72770	-1.00993	0.932041			0.62499	0.00570755	0.693258	0.10719		5089
AT1G72820	-1.13021	0.451976	1.5208	0.0165549	1.77309	0.00170741	1.32654	0.214075	2685	3580
AT1G72830	-1.44285	0.479665			0.367243	0.000187633	0.971378	0.925127	2485	2938
AT1G72940	2.71334	7.33443e-06			1.18765	0.375739	1.69817	0.0326283	810	1758
AT1G73020	-1.17275	0.513108			0.575245	0.0264871	0.997861	0.992108	2183	6114
AT1G73120	1.51668	0.638392	-3.46677	3.8668e-24	0.885457	0.554599	1.01903	0.953905		1293
AT1G73370	1.66759	0.337078	-2.4859	0.013391	0.117227	3.19104e-06	0.378293	4.47844e-06		3728
AT1G73390	1.11187	0.719152			0.61229	0.00189407	0.789321	0.0172302	1199	419
AT1G73400	1.25006	0.488997			0.463092	0.0280883	0.560613	0.0252125		2595
AT1G73500	-1.60154	0.131489	1.73412	8.8318e-05	3.03399	0.0415144	1.90478	0.0652714		1573
AT1G73590	-1.17542	0.251577	1.53962	0.00158727	1.07524	0.661958	0.759793	0.431929		2396
AT1G73600	-1.52883	0.291731			0.485803	0.0227455	0.238599	0.00363009	1226
AT1G73660	1.27899	0.162429	-1.58341	0.0122052	0.467491	0.00108886	0.511861	0.019204		5477
AT1G73680	1.86378	0.0872123	-3.71997	0.00172682	0.616379	0.0425141	0.821934	0.251151	1925
AT1G73690	-2.97271	0.0259423			0.959148	0.689578	0.875966	0.41694		536
AT1G73760	1.12015	0.569765			0.960975	0.570105	0.875024	0.00962378		6057
AT1G74000	-1.7255	0.104793			0.327661	0.00496111	0.768678	0.311818		4672
AT1G74030	-1.32807	0.0503061			0.605925	0.016417	0.86342	0.364072	2686
AT1G74070	1.36391	0.456528	-2.07724	0.0415974	0.726287	0.048213	0.904872	0.591174		6547
AT1G74160	-1.42854	0.0941716			0.293086	6.01824e-05	0.619155	0.0369259		4986
AT1G74300	-1.38003	0.589842			0.651622	0.0571443	0.449412	0.0234197	2295	3671
AT1G74430	-1.61221	0.466755			0.539361	0.00514421	0.354412	0.000335282	3391	552
AT1G74440	-2.06979	0.00331727	1.78578	0.0254098	0.899446	0.317336	1.28863	0.267265	1390	2042
AT1G74460	-1.89264	0.12076			0.643821	0.129879	0.39637	0.0403011		5875
AT1G74510	-1.60527	0.00332509	1.92287	3.44996e-05	0.76449	0.0412633	0.951124	0.795876	2780	2254
AT1G74520	1.04293	0.87089	-2.13692	0.0305576	0.907701	0.27298	0.845023	0.311757	1938	726
AT1G74750	-1.19123	0.568879			1.50526	0.00293463	0.830809	0.11336		4183
AT1G74780	1.08963	0.704734			1.34613	0.00735374	0.978865	0.831496		4225
AT1G74840	2.22026	1.99503e-06			0.798085	0.0506921	1.18511	0.15545	2817
AT1G74910	-1.71493	0.0414285			0.876011	0.0414469	1.10082	0.261551	3144
AT1G74920	1.09607	0.309195	-2.13757	0.000153719	1.06931	0.482661	0.826571	0.47705		5754
AT1G74960	1.36993	0.0867985	-1.73147	1.9341e-05	1.0568	0.532362	1.04842	0.592092	1555	1769
AT1G74970	1.63549	0.0065122			1.52718	0.00322391	1.24303	0.277232	862	2987
AT1G75020	1.52715	0.177743			1.4763	0.00305618	1.44784	0.0181317	2160
AT1G75180	-1.11124	0.671733			1.50335	0.00191817	1.96261	0.00631255	3280
AT1G75240	5.86583	6.28386e-13			1.46825	0.0501523	2.22148	0.0176709	3092
AT1G75350	1.8303	0.00683148	-1.62911	0.00370964	0.956614	0.741642	1.12652	0.519316	333	1911
AT1G75380	1.8737	0.00267274	-1.91888	0.0149625					2482	4012
AT1G75410	1.17946	0.71197			0.474343	0.00657716	0.805846	0.202806	2626	5221
AT1G75440	1.49956	0.217673	-12.1552	0.00012816	0.573743	0.0112291	1.18087	0.327469	1018
AT1G75450	1.16246	0.456068			1.02165	0.890641	2.23559	0.00607398		2171
AT1G75490	-1.84437	4.01562e-05	2.02801	3.92238e-06	1.78264	0.0388371	1.70763	0.0112191	1921	4590
AT1G75500	-1.31817	0.518744	1.66304	1.09406e-08	1.0286	0.840619	0.742008	0.355246	1144	6408
AT1G75510	-1.21388	0.265137			0.348632	1.62198e-05	0.812268	0.022211	2440	5235
AT1G75580	-2.26295	2.21845e-08	2.81486	0.000179674	1.65503	0.0234698	1.31643	0.29104	1174	549
AT1G75640	-2.01571	7.63523e-07			1.58916	0.0101284	0.727318	0.294767	1220	2502
AT1G75710	-1.52962	0.272094	1.53777	0.000937902	1.05136	0.679624	0.957221	0.727163		4151
AT1G75730	-2.16552	0.000205883			0.322224	0.000980086	0.513539	0.00368694	2048	1496
AT1G75760	-1.13004	0.576285			1.66155	0.00682924	1.02705	0.79645	1253	5540
AT1G75810	1.76035	0.0206626			1.81069	0.038035	1.29954	0.287829	1487	1702
AT1G75880	-1.28329	0.569574			0.979081	0.922921	0.264762	0.0227985		5732
AT1G76080	3.24842	0.000170538			1.00749	0.94865	0.653768	0.0208318	1689
AT1G76090	-1.01251	0.957169			1.19269	0.227012	0.630974	0.0129859		4152
AT1G76100	3.36916	0.0064956			1.34247	0.0339507	1.14711	0.373268		2236
AT1G76160	1.12493	0.62519			1.12998	0.0908182	0.623622	0.0094838	3689
AT1G76170	-1.15937	0.739715			0.404874	0.00110106	0.658069	0.0427345	142	1012
AT1G76185	-1.06891	0.880621			1.55579	0.00153252	1.42428	0.0511439	2775
AT1G76320	1.00079	0.99689			0.345903	0.00318582	0.735667	0.105494	2989
AT1G76390	-1.49939	0.0774535			0.752298	0.011102	0.480061	0.00302637	441	446
AT1G76490	1.26188	5.20449e-05			1.72563	0.0325198	0.777286	0.373423	920	1268
AT1G76500	-1.58395	0.0611458			1.61981	0.0100109	0.864772	0.563947		1982
AT1G76520	1.16482	0.432214	-2.2427	0.00103466	1.25179	0.290339	0.559902	0.000696473	2671
AT1G76580	-1.90443	9.56048e-06			0.490005	0.0220482	0.598952	0.0646721	3239
AT1G76590	2.25008	0.114502			1.77279	0.00761463	1.45453	0.0688956	2683
AT1G76600	1.16639	0.719227			4.25792	0.00219084	5.06347	0.00331146	1473	569
AT1G76620	-2.07357	0.216879			0.453349	0.0013099	0.603395	0.00190319	1958	2107
AT1G76650	1.79814	0.00355771			2.27668	0.0636555	3.5661	0.00536022		6487
AT1G76660	-1.0832	0.462867			0.376954	0.00232566	0.780539	0.301431	3553	977
AT1G76670	-1.11737	0.292061			1.57498	0.014816	1.4567	0.120228	1867	2672
AT1G76790	-1.32396	0.54555			1.00242	0.990047	1.54355	0.0258324		3819
AT1G76810	-1.33665	0.0260695			0.529925	0.0162591	0.494396	0.0104331	2917	3625
AT1G76880	1.00507	0.981132			0.256872	0.000868676	0.575695	0.08799	3442	1004
AT1G76890	2.00109	0.0617811	-5.30993	0.021118					347	1083
AT1G76920	1.23099	0.0838443			1.77513	0.000204525	1.09162	0.382203	89	661
AT1G76950	-2.10238	0.000829236	1.7714	0.000236035	0.588716	0.0166536	0.958699	0.906465		2045
AT1G76990	1.61289	0.000920039			0.598948	0.00513869	0.873554	0.214165	3342
AT1G77140	1.04924	0.823711			0.526565	0.0142483	0.99334	0.918467		3521
AT1G77145	-1.04278	0.934726	2.88742	0.010499					2064	2101
AT1G77220	-1.87251	0.189532			0.365549	0.0107254	0.792931	0.24267	965	1151
AT1G77260	-2.30531	6.6614e-06			1.08906	0.66285	0.568986	0.0441006	3392	2436
AT1G77280	1.02406	0.916517	-2.32591	0.0018539	0.563737	0.0484181	0.681591	0.118446	1293	3402
AT1G77310	-1.41087	0.384649			0.225774	0.00610674	0.655339	0.18109		5676
AT1G77400	-1.55248	0.278004	2.89898	0.0135146	1.21341	0.27851	0.773352	0.108005	1341
AT1G77420	-1.24794	0.398402			0.622227	0.00384761	0.754606	0.0627227	1957	2462
AT1G77450	4.3758	9.03722e-14	-1.83084	0.000163137	1.49621	0.170373	1.27049	0.101307	18	429
AT1G77480	1.02154	0.911618	-2.52187	5.52952e-05	0.605876	0.0268878	0.880556	0.270952	2281	3001
AT1G77500	-1.70867	0.0411184			0.314437	0.0165598	0.693674	0.222082	1134	1672
AT1G77630	-2.10815	0.00764052	1.84939	0.0377532	1.84382	0.0352248	0.843256	0.443032	201	1741
AT1G77640	-3.68231	0.266699			2.24073	0.0132007	0.77132	0.250169	1927
AT1G77660	1.47915	0.0982815	1.99254	0.016538	0.78502	0.28405	1.78471	0.0777447		6571
AT1G77740	-1.04697	0.748554			0.572239	0.000909157	0.717423	0.124881		6391
AT1G77750	1.43273	0.0382742			1.23803	0.0459696	1.19659	0.258317	2205	2762
AT1G77760	2.12116	0.0015077			0.873929	0.549313	1.57064	0.235719	2586	4416
AT1G77840	1.13219	0.23251			0.651408	0.00487718	0.831788	0.232933	2269
AT1G78000	1.5717	0.153718	-2.48134	0.00841613	0.850328	0.302394	1.53176	0.0469123	3315	3837
AT1G78010	1.58225	0.143205	-1.95065	0.0324723	1.24114	0.00467511	0.855916	0.560264	2535	5416
AT1G78040	1.59707	0.00490429			1.4342	0.0563299	1.26202	0.300641	1181	3886
AT1G78070	-1.24566	0.385969			0.617725	0.0309724	0.737405	0.0167654	1620	5851
AT1G78080	1.0804	0.677119	1.56448	2.23741e-10	1.82781	0.022164	1.66454	0.0664833	612	388
AT1G78100	-1.02547	0.865371	-2.20129	0.0403259	0.614711	0.00347668	0.477714	0.000703313	2904	4571
AT1G78130	-1.37381	0.365908	1.53587	0.0278561	0.744336	0.00756936	0.602246	0.00497583	51	357
AT1G78150	1.09828	0.260365			0.605606	0.0283652	0.906759	0.568823		2867
AT1G78240	-1.40297	0.00633886			0.763856	0.0221027	0.802669	0.132847	977
AT1G78290	1.48348	0.514822			0.402156	1.04321e-05	0.543934	0.000770863	2734	3960
AT1G78310	-1.23188	0.535918			1.56563	0.0399901	1.0593	0.883033	2536	5683
AT1G78370	2.26263	0.0314215			0.833171	0.407665	0.564357	0.0594477	586	3302
AT1G78380	1.76773	0.00688742			1.24207	0.0528492	1.26313	0.183318		3468
AT1G78420	1.15706	0.319691			0.584156	0.00241135	0.932208	0.223079	3386
AT1G78460	4.22284	0.000246704	-2.91031	0.00140052	0.742357	0.402514	0.323645	0.0282609		3895
AT1G78650	-1.12306	0.620545			0.285971	0.00141277	0.783082	0.220491	3270
AT1G78860	-1.63208	0.122577	2.45893	0.0356488	0.670752	0.0370302	0.91233	0.5068	3405
AT1G79000	-1.64229	0.0610876			0.370666	0.00641504	0.596621	0.126924	517	230
AT1G79010	1.35659	0.0328333	-2.13702	0.00650834	1.14412	0.349097	1.40855	0.236577	3564
AT1G79030	-1.35124	0.16722			0.527375	0.00487615	0.691925	0.0583474	1282	5228
AT1G79060	-2.34675	0.0576096	2.44366	0.000104015	1.11698	0.23764	1.24628	0.0993741		3286
AT1G79070	-1.40179	0.386066			2.17649	0.0271467	1.35457	0.199495	630	4702
AT1G79160	-1.21528	0.581742			0.80249	0.29439	0.94044	0.0262053		6406
AT1G79490	-1.37913	0.0704945	1.61261	0.00436171	1.23944	0.173236	0.871647	0.308865		1986
AT1G79540	-1.48057	0.106804			0.74345	0.00105981	0.810372	0.360869	2353	1580
AT1G79550	1.1497	0.522191			1.33543	0.00229404	1.04468	0.654247	3224
AT1G79570	-1.80179	9.88152e-06			1.03985	0.82055	0.964992	0.931676	2132	5434
AT1G79630	-1.55203	0.0161253	2.30266	2.04262e-08	0.613882	0.0018946	0.93391	0.570213	3496
AT1G79700	-2.23491	0.136148			0.607848	0.0310408	0.898671	0.624775	118	66
AT1G79730	-1.51448	0.0116661			0.57895	0.0725619	0.690667	0.316839		5180
AT1G80030	1.3115	0.259985	-1.67111	0.0302407	0.88166	0.520795	0.740158	0.301732	1254	1901
AT1G80120	2.31536	4.84949e-07							3046	5423
AT1G80280	-2.01937	0.0653195			1.76324	0.0163249	0.990919	0.972773	1737	2148
AT1G80290	-1.17993	0.557334	1.81654	0.0460144	0.504722	0.000358135	0.896383	0.638942	1836
AT1G80420	1.1109	0.664318			0.260573	0.00161724	0.801499	0.0779443	1551	6038
AT1G80440	1.15634	0.649942			2.73879	0.0237788	2.46554	0.000978831	3428	5305
AT1G80450	-2.50983	0.194653			3.0692	0.0103162	0.826266	0.445569	2545
AT1G80490	-1.4358	0.000856964	-1.52177	0.00075373					1067
AT1G80520	-2.93885	0.0377625			1.92116	0.00279016	1.55088	0.193477		4235
AT1G80530	-1.45333	0.188368	1.87846	1.43885e-13	2.3177	0.000190998	0.916513	0.706015	1686
AT1G80610	-1.59825	0.236261	1.95858	0.031236	1.37484	0.384379	1.71765	0.1073	2906	4397
AT1G80690	1.44633	0.00850375			1.22966	0.0866861	1.33299	0.0230481	1546	2445
AT1G80840	-7.44523	0.155253	4.13195	1.55431e-15	2.19124	0.0651909	2.06638	0.010304	1708	4968
AT2G01140	-1.05114	0.86727			1.40902	0.01172	0.628037	0.0285954	980	5170
AT2G01150	-1.28418	0.384043	2.03982	0.000910184	1.76967	0.00179229	1.75838	0.00270319	2915	1621
AT2G01180	-1.8484	0.301879			1.97259	0.0405172	1.38888	0.00824657	90	212
AT2G01190	-1.44938	0.000456588			1.04539	0.84769	0.574328	0.217202		3587
AT2G01220	-1.14176	0.546262	-1.81462	0.00912408	0.662457	0.0376709	1.02831	0.827139		1578
AT2G01450	1.76736	6.46207e-06			0.811022	0.15353	0.965305	0.870257		3152
AT2G01460	-1.31224	0.384175	-2.76092	0.00129635						2896
AT2G01570	-1.02019	0.94123			1.5514	0.021404	1.26897	0.15452	551	3984
AT2G01670	-1.08917	0.662654	-1.69071	0.0170695	0.584824	0.0107055	0.745016	0.196027	136	501
AT2G01850	1.15027	0.0971516			1.26137	0.00603967	0.919963	0.47999	135	642
AT2G01950	-2.04451	0.026072			0.923922	0.511525	0.66637	0.126299		5120
AT2G01980	-1.46897	0.0908494			0.419612	0.000304163	0.686201	0.00325406		2527
AT2G02100	3.05479	0.00338812			1.17127	0.128068	1.29135	0.16675		4900
AT2G02470	1.28463	0.0911399			0.623464	0.012276	1.20694	0.262485		4681
AT2G02870	1.02409	0.837305			0.750003	0.0097433	0.762275	0.0333077		4501
AT2G02950	2.43217	0.1056	-4.7874	0.0240288	0.791031	0.416676	0.790998	0.406424		2815
AT2G03020	-1.30211	0.898481			2.81325	0.00807916	0.730493	0.140217	148	1369
AT2G03200	-1.43884	0.222594	-2.21272	0.00613953	1.01947	0.874789	0.833659	0.340067		2889
AT2G03240	-1.53745	0.366828			0.700642	0.00662009	0.983774	0.953069		5514
AT2G03340	1.1166	0.553163			0.483061	0.00276797	0.744527	0.0596759		2615
AT2G03350	1.4795	0.046255			0.453963	0.00470065	0.81547	0.135105	467
AT2G03480	-1.88834	0.0178153			1.18598	0.326748	0.876368	0.162717	2714	2248
AT2G03730	1.33766	0.408759			0.563385	0.0212012	0.86809	0.0916906		5108
AT2G03890	1.40364	0.00342731			0.717333	0.000214378	1.01689	0.902528	2383	5176
AT2G03980	-2.09606	0.439748			1.18886	0.0700305	0.407697	0.0047382		1383
AT2G04160	-1.69813	0.0127711			0.698086	0.120573	0.58124	0.0342628	442	366
AT2G04240	1.00128	0.996501			1.40085	0.0520777	1.35169	0.0145701		5023
AT2G04480	-2.28478	0.00234972	4.11557	2.50022e-13	2.78431	0.000639521	2.08617	0.0771154	3036
AT2G04780	-1.61397	0.000604296			2.12069	0.0112053	0.893137	0.584379		5959
AT2G05100	2.68971	0.00024387	-3.44765	0.0446436						705
AT2G05380	1.23042	0.822139	-1.59627	5.81682e-05	1.40556	0.0111066	0.648778	0.060176		5696
AT2G05520	-1.00363	0.994542			1.1057	0.387838	0.685763	0.00572395	2229	3847
AT2G05920	-1.54726	2.36524e-07	1.70469	0.00010589	1.03149	0.795827	0.57975	0.0303475		4130
AT2G05940	-1.67039	0.242686			0.772103	0.0153158	0.974775	0.772019		2935
AT2G06050	-1.80799	0.000107208	1.6254	0.00232775	0.951799	0.615025	0.532832	0.00197686	3161
AT2G06255	-1.02617	0.968943			0.571739	0.0480839	1.07065	0.819468		1971
AT2G13610	-1.67068	0.0652638			0.466207	0.000575297	0.327589	0.000995393		1872
AT2G13790	-1.63462	0.0231713			0.690735	0.136046	0.69502	0.37643		3954
AT2G14100	1.41805	0.484922			0.919615	0.748881	2.59829	0.00358157	3219	377
AT2G14210	-1.67343	0.344435			0.257701	0.00766653	0.549806	0.0378161	172
AT2G14750	-1.47115	0.0150132			1.11689	0.527519	0.772057	0.267438	2091	1875
AT2G14860	1.24896	0.705979			1.76392	0.00795193	1.22622	0.115788	2470	2988
AT2G14880	1.04201	0.861031			1.61809	0.00713508	1.23413	0.0988555		1762
AT2G14890	-2.32124	5.56399e-20	1.88773	0.000175875	1.81987	0.0118521	0.805553	0.498859	1653
AT2G14900	1.55817	0.463338	-2.51813	0.00221354	1.01679	0.932761	0.458837	0.101548		2349
AT2G15090	-2.34019	0.0893202			0.924728	0.696439	1.89634	0.0105876		5657
AT2G15292	-1.61239	0.0702569	1.92942	5.93835e-05						76
AT2G15480	2.14196	0.00180326	-1.67086	0.00886616	0.728002	0.359233	1.33213	0.400751		4271
AT2G16280	-1.46022	0.0252784			1.74091	0.00305814	1.06482	0.661346	1471	2360
AT2G16400	1.27952	0.46961			0.370326	0.00264957	0.50922	0.0323146		6427
AT2G16440	-1.19724	0.400845			0.593067	0.0107113	0.816506	0.406343	637	1844
AT2G16660	1.01991	0.899069			1.70712	0.00443031	0.683296	0.102409		6467
AT2G16720	1.81369	0.252018			0.516566	0.00540746	0.73145	0.0753336		3928
AT2G16760	-2.10752	0.161475			1.59778	0.018307	1.0329	0.869014		679
AT2G16880	-1.30615	0.299719			0.542142	0.00506217	0.598754	0.116636		507
AT2G17110	1.06058	0.778935			0.434509	0.0137555	0.492348	0.0193662		2100
AT2G17270	-3.22858	0.0392888			0.939083	0.447774	0.832506	0.0786768		5941
AT2G17450	1.25909	0.313418			2.0932	0.000293457	1.58362	0.0186852		1886
AT2G17500	-1.13821	0.76547	-3.61529	1.02346e-05	0.669121	0.0392066	0.675286	0.0224198		3256
AT2G17550	1.07863	0.758143			0.389458	0.00374127	1.08548	0.741066		667
AT2G17560	-1.39207	0.181404			0.762512	0.0746516	1.43022	0.0441118	1307
AT2G17760	-1.70394	0.00696229			1.28407	0.0412177	0.850229	0.112353		5031
AT2G17830	2.10078	0.0148837			1.03022	0.857622	1.43699	0.0338794		2080
AT2G17880	-2.02196	0.0417605	2.04891	0.0169234	5.22869	0.0182974	4.27212	0.00334703		491
AT2G18100	-1.50665	0.282399			0.790257	0.001551	0.582943	0.00495673		4307
AT2G18140	-2.78422	0.0188891	5.22137	0.000157354	0.662207	0.0583899	0.493228	0.0243662		4550
AT2G18170	1.2488	0.200369			1.69419	0.00352486	1.32727	0.218298		4067
AT2G18250	1.02061	0.949074			0.417626	0.014781	0.696192	0.0925173	709	282
AT2G18510	-1.43522	0.0173541	1.79904	2.96319e-05	0.86339	0.474504	0.757604	0.362894	2996	5267
AT2G18670	2.34256	0.000164012			1.37593	0.0839312	1.71441	0.00121795		2810
AT2G18700	-1.21783	0.197438	1.6367	5.53862e-07	1.58788	0.0355728	1.24353	0.394692	412	293
AT2G18900	-1.4627	0.0058958			1.16822	0.190756	0.812249	0.374164		3387
AT2G18950	-1.11147	0.727007			0.852902	0.160511	0.679341	0.0108226		3982
AT2G18980	-1.8984	0.225224			1.14053	0.360594	0.504011	0.00205092		1388
AT2G19110	-1.13104	0.476547			0.245278	0.0304438	0.414093	0.102667		1876
AT2G19180	1.09272	0.642753			0.90409	0.351695	1.38401	0.0173605		5360
AT2G19570	-1.82074	0.0531088	2.48349	0.000381774	1.34715	0.0305737	0.979326	0.930834		5985
AT2G19800	-1.00774	0.967478	-7.42238	1.21102e-09	0.632397	0.00661076	1.06109	0.752149	1339	1600
AT2G19810	-1.04561	0.780465	1.97963	0.00176512	2.14217	0.00592605	1.68457	0.0533204	930	1734
AT2G19830	1.28173	0.123841	-5.87918	9.7995e-15	0.576945	0.0411713	1.18436	0.439597	3590
AT2G19860	1.12271	0.64104	-2.10951	0.00010835	0.809665	0.0359519	0.710737	0.0448081	438	888
AT2G20130	-1.25944	0.317601			1.42786	0.00356807	1.00818	0.92723	525	4223
AT2G20320	-1.72959	0.0489504			0.490181	0.00533837	0.605176	0.127025	661	1709
AT2G20400	1.05751	0.847664			0.753651	0.0306015	0.923273	0.762825		5474
AT2G20440	-1.68086	0.122411			0.493142	0.0244874	0.617266	0.022435	211	2347
AT2G20570	1.66751	0.271972	-2.65068	0.00172653	0.81348	0.322864	0.45452	0.0369845	3560	5265
AT2G20960	-2.0307	0.00713942			0.543314	0.0511416	0.516445	0.0454942		1990
AT2G21060	-2.31801	2.52711e-06			1.81068	0.010485	0.821287	0.485827	287	88
AT2G21150	-1.30246	0.43672			0.236593	0.000908968	0.735091	0.309105		5012
AT2G21180	-1.40373	0.411713	1.76323	0.00416976	1.39911	0.0241985	1.25943	0.135134		4180
AT2G21260	-2.58417	0.551764			0.467104	0.00220509	0.691181	0.011987	317	663
AT2G21300	-1.11126	0.448345			0.162689	0.010769	0.613608	0.189827	2255	3808
AT2G21620	1.33552	0.0207724			1.10067	0.294039	1.03784	0.684164		3459
AT2G21870	1.16627	0.322693	-1.72589	0.00205105	0.742027	0.00233192	1.07484	0.539935		5725
AT2G22080	-1.30784	0.0970519			0.374853	0.00148091	0.713484	0.0517214	2169	1041
AT2G22330	-1.50662	0.000201561			1.26011	0.207897	0.746939	0.411479		1092
AT2G22420	1.10286	0.595708			0.680945	0.0143278	1.66505	0.0490171	2343
AT2G22430	1.34279	0.178559			0.604829	0.00418474	0.76999	0.0226717	548	420
AT2G22450	1.0964	0.522472	-1.6153	0.00231169	1.13733	0.078604	0.977557	0.789049	1340	2194
AT2G22510	-2.4669	0.0225146			1.27698	0.254375	0.637236	0.125597	2474	1947
AT2G22620	-2.06886	0.246372			0.642957	0.314048	0.60799	0.00607436		3951
AT2G22720	1.65678	4.73336e-05			0.526247	0.00767893	0.898591	0.62923		2917
AT2G22740	-1.48958	0.0817798			0.698265	0.0178395	0.885576	0.402165		5823
AT2G22780	1.23774	0.208042	-1.63974	1.4803e-05	0.799341	0.0117543	0.925244	0.0114656	2086
AT2G23030	1.10876	0.840252			0.404598	0.0183276	0.975891	0.912251		4460
AT2G23050	-1.61553	0.0272127	2.07159	8.22041e-05	0.493414	0.00752702	1.36737	0.182201	3660	3316
AT2G23130	2.1282	0.0581577	-2.37652	0.0490508	2.61987	0.0102947	0.502778	0.257783		6375
AT2G23150	1.32785	0.0220325			0.893422	0.297844	0.831017	0.164666		3719
AT2G23310	1.03462	0.820211			1.90514	0.0346151	0.868236	0.466735		5689
AT2G23320	1.51492	5.75898e-06			1.57015	0.0708803	1.30942	0.301969	1787	6196
AT2G23450	-1.2438	0.307483			0.489957	2.90793e-05	0.517988	4.82734e-05	1534	1717
AT2G23700	1.08311	0.735326			0.308833	0.000817006	0.918581	0.678314		6340
AT2G23740	-1.17495	0.220995			0.638548	0.00537861	0.998958	0.996119		3511
AT2G23780	-1.43162	0.0708057	1.58375	0.0129586	1.20323	0.23144	0.936081	0.763384	138	520
AT2G23790	-2.05945	0.102609	1.93142	0.0121852						4300
AT2G23810	-1.85604	0.417748			1.79066	0.0101358	1.45882	0.233833		5925
AT2G23950	-1.27557	0.397164			0.754014	0.0478347	0.796096	0.0493049	332	337
AT2G23960	-1.40722	0.475079			0.41433	0.0119165	1.11682	0.544675		3789
AT2G24170	-4.16342	3.96618e-18	3.26117	8.54872e-14	2.03403	0.0271029	0.951301	0.874473		5149
AT2G24180	1.05299	0.721816			0.707863	0.0196638	0.794582	0.101805	2346	1267
AT2G24240	-4.80375	0.000185086	4.04107	0.000394774	1.79018	0.00204129	1.10534	0.330699	1774	1270
AT2G24260	1.74226	0.00129124			1.09894	0.637445	0.757599	0.432698		4119
AT2G24360	-1.01943	0.812352			0.587259	0.000149329	0.734996	0.00380137	656	1110
AT2G24420	1.65286	0.00627213	-1.66052	0.00857467	0.371307	0.000156167	0.793474	0.0835563		5864
AT2G24550	-1.1762	0.388362			1.43895	0.110283	2.18648	0.0188763	1284	4678
AT2G24580	1.38036	0.398306			1.0104	0.969012	0.669719	0.0121916		6228
AT2G24765	-1.244	0.2233			1.21099	0.0115357	1.01803	0.686273		1610
AT2G24990	-1.77244	0.0047547	1.76786	0.0214191					577	391
AT2G25060	-1.85908	0.000173556	2.31463	5.22279e-07	1.58185	0.0109452	1.36795	0.0219436	3208	4009
AT2G25180	-1.13313	0.47351			0.70632	0.0186049	1.19925	0.179485		3216
AT2G25320	-1.53757	0.00105431								889
AT2G25430	1.07759	0.293228			1.46389	0.0152848	0.774616	0.0964818		3102
AT2G25460	-4.6096	0.238247			0.416361	0.000359682	0.685466	0.00624183	1922	3732
AT2G25490	-1.77765	4.18266e-16	2.34656	6.68133e-06	2.13291	0.0119794	1.63999	0.00791265	998	6335
AT2G25570	1.24393	0.416935			0.373148	0.00285518	0.766268	0.174678		137
AT2G25770	-1.32077	0.532969	2.46052	0.0295419						6383
AT2G25790	-2.01673	0.0258977			1.33819	0.133999	0.659185	0.190108		645
AT2G25900	-1.21312	0.483684	2.4366	1.78351e-10	3.23959	0.00298061	3.32001	0.00403821	1950	2039
AT2G25930	1.19324	0.2497			0.273394	0.0010334	0.886105	0.536097	2562	5662
AT2G26040	-2.29522	0.0238399	1.84534	0.0105742	1.73305	0.00840802	1.16564	0.303559	529	922
AT2G26170	1.46431	0.316382	-1.87245	0.0390417	0.465512	0.00192968	0.636612	0.0339994		920
AT2G26260	-1.51069	0.14247			1.3117	0.012137	1.01278	0.921586	3465	1345
AT2G26300	1.02362	0.823036			0.471478	0.00227846	0.704109	0.0494551	3554	1523
AT2G26560	-2.08016	0.104186	-14.6389	0.000702231	0.127097	0.0215733	0.753526	0.397137	2970
AT2G26650	1.20494	0.432075			0.426365	0.00194101	0.96118	0.781581	554	843
AT2G26660	1.68696	0.00199812			0.672383	0.0232568	1.30121	0.112414		214
AT2G26670	1.11726	0.554454	-1.8982	4.15635e-06	0.514856	0.00431936	0.857104	0.344297	1007
AT2G26710	-1.64148	1.21417e-05	2.3174	6.54174e-07	1.10732	0.555153	0.789438	0.42469	1519	746
AT2G26740	1.22814	0.767492			0.988912	0.968617	0.28402	0.00300286		6404
AT2G26760	-1.19239	0.383255	1.57385	0.0250216	1.11183	0.648469	1.13237	0.499243		3826
AT2G26770	1.23883	0.268917	-2.23495	0.000267373	0.53451	0.000113806	0.81587	0.115324	2758
AT2G26910	-1.06057	0.755164	-3.74088	0.0389233	1.08094	0.617517	0.69486	0.0953718		5859
AT2G26975	2.31116	0.134625	-4.19573	0.000714464						810
AT2G27020	-1.20674	0.272949	-1.60751	0.0297887	0.869476	0.0373448	1.11919	0.123378		6582
AT2G27050	-1.21121	0.0233764			0.567777	0.00297679	0.849055	0.400449		4892
AT2G27090	1.02471	0.890557			0.646797	0.018286	0.810675	0.432136	2529	4162
AT2G27190	-1.42646	0.1215			0.665396	0.0322727	0.866837	0.290805		4937
AT2G27200	1.20187	0.42519			0.408343	0.00119278	0.982004	0.814198		3892
AT2G27310	-4.76585	0.00204756	2.72579	0.0123148	0.476504	0.138883	0.536995	0.210653	2768	1476
AT2G27400	-2.61651	0.00737984							15	205
AT2G27500	-1.73171	0.16745			1.10059	0.508477	0.487289	0.0243009	623	818
AT2G27550	-1.22466	0.700751	-3.30802	0.000254136	0.3497	0.00199808	0.141107	0.000796185	217	7
AT2G27680	1.39944	0.135803	-2.12568	0.000265071	0.688973	0.041836	0.605035	0.0325241		2998
AT2G27820	1.01558	0.964863			1.45125	0.0143902	0.784664	0.3417		4197
AT2G27840	-2.52713	5.08617e-05			1.08773	0.675247	0.798113	0.428859	935	1380
AT2G27950	-1.0325	0.887577			0.140448	0.000203427	0.780522	0.537711	1755	2603
AT2G28070	-1.38181	0.272134			1.13955	0.0227244	1.00477	0.974575		4839
AT2G28120	-1.66373	0.3787	2.2334	0.0347504	1.71777	0.0720663	0.444635	0.0106147	2566	6565
AT2G28200	-1.55882	0.0320517	-1.73082	0.0132805	0.518007	0.0111216	0.896149	0.304889		3505
AT2G28260	-3.79277	3.50759e-14	2.83108	1.24326e-05	0.336203	0.000571294	0.558032	0.00190005	643	1849
AT2G28350	-2.59343	1.51984e-05	2.21374	1.40268e-11	1.0121	0.874952	1.0692	0.754849	2712	1738
AT2G28490	-1.19718	0.813673			1.8311	0.359079	8.28499	0.00605225	2416	3564
AT2G28510	-2.8779	0.0252789	2.78117	1.52751e-11	0.802702	0.0876743	0.477632	0.0168992	192	187
AT2G28550	1.00545	0.977553	-1.6981	0.0140942	0.734014	0.0632552	0.484037	0.00831434	409	852
AT2G28630	-1.75523	0.0277427	2.80704	8.0356e-06	0.746031	0.0206029	1.24252	0.00280015		2446
AT2G28671	-1.7367	0.30413	4.77855	0.00147653						4388
AT2G28790	-3.42282	1.36896e-58	4.27109	4.24105e-13	1.63221	0.00282547	0.785874	0.162338		3379
AT2G28890	-1.19817	0.340682			0.6279	0.0101577	0.716742	0.0367615	883	413
AT2G28950	-1.60304	0.0143118	1.78512	0.000539639	1.42135	0.00597083	0.890853	0.217648		1970
AT2G29190	-1.44665	0.000292237			0.926879	0.498744	0.924482	0.771984		2877
AT2G29290	6.44902	0.169653	-29.5484	0.0112699						2398
AT2G29440	-1.25438	0.647029			0.442811	0.0290139	0.670809	0.125843		3352
AT2G29670	1.22115	0.578073	-1.58766	0.00849849	0.557982	0.00365537	0.664661	0.00780115	752	625
AT2G30040	1.75651	0.00708312	-2.14217	0.0001439	0.442116	0.00178961	0.556113	0.00711064	2565	1213
AT2G30100	-1.01995	0.965614			0.540161	0.0106552	1.07197	0.586916	3360
AT2G30220	-16.0591	0.00178897								4763
AT2G30250	-1.25902	0.422019			0.594678	0.063145	0.467691	0.0254982	470	1168
AT2G30360	-1.51409	0.060491			0.715089	0.0766948	0.537046	0.00679836		4220
AT2G30480	-1.76828	0.175337			0.615992	0.0059907	0.88524	0.639557	1910	1898
AT2G30490	2.07808	9.39557e-05			1.05553	0.379373	1.00715	0.914984	3365	4299
AT2G30500	1.25466	0.32896			0.24284	0.000177994	0.971288	0.905032	2694
AT2G30520	2.20135	0.0152836	-2.63872	7.14407e-06	0.339814	0.00612454	0.390483	0.00722123	497	524
AT2G30530	1.09504	0.673364			0.35338	0.000584953	0.709713	0.0069558	3173
AT2G30580	-1.23182	0.373486			0.418424	0.00021056	0.951073	0.303939	1465	756
AT2G30590	1.294	0.00446575			1.00328	0.963773	0.854533	0.0367092		6199
AT2G30600	-1.19912	0.412902			0.573464	0.00182074	0.798359	0.0846771	319	327
AT2G30970	-1.82322	0.0426786			1.08498	0.157408	0.681336	0.0127432		182
AT2G30990	1.00303	0.991523			0.232478	0.000293415	0.37293	0.000661341		2863
AT2G31040	1.50529	0.156699	-2.01504	0.0133369	0.378896	0.00424807	0.657447	0.00701199		5636
AT2G31070	-1.05224	0.923053			0.759534	0.0928742	0.796675	0.017287		1248
AT2G31090	-1.3906	0.249872			1.89254	0.00109367	1.06096	0.624229		3943
AT2G31150	-1.55151	0.214553	2.19522	1.5949e-07	0.201145	0.00800493	0.498098	0.118549	1586	1007
AT2G31160	-1.16222	0.255214	1.82743	1.99096e-07	1.36639	0.135409	0.682413	0.286754	1385	3423
AT2G31200	1.97213	9.69742e-06	-1.87683	5.27495e-06	0.958622	0.771311	1.0497	0.81451	1194	4345
AT2G31560	1.37438	0.50774	-3.24414	0.000367804					3090	77
AT2G31740	-1.01025	0.949702			0.762308	0.0316468	0.960951	0.652984	2208	4554
AT2G31750	2.96749	0.000274406	-1.72553	0.00954443	0.983618	0.871305	1.32052	0.195884	1895
AT2G31810	1.62003	0.198141	-2.13017	2.78268e-07	0.933154	0.52186	1.21585	0.132367		1049
AT2G31880	-2.18508	0.0010463			0.624333	0.0264549	0.48762	0.0047244	427	283
AT2G32030	-3.265	0.0430642			1.56952	0.16545	1.04026	0.888895	3472	3369
AT2G32100	-1.98352	0.180061			1.32176	0.0472124	0.809051	0.465938	2837	3705
AT2G32150	-1.13104	0.67187	-2.55199	0.00245525	0.212154	0.000163116	0.546573	0.00541725		6227
AT2G32250	-2.09726	0.00600284			0.346613	0.00310142	0.545394	0.0446835		5839
AT2G32280	-2.70486	3.73679e-06	2.14605	0.0046486	1.50074	0.0280488	1.11038	0.335952		4085
AT2G32410	1.07247	0.843604			0.701758	0.010013	1.11647	0.352016		3307
AT2G32520	1.34911	0.0493252			0.98624	0.938037	1.19035	0.503471		1119
AT2G32560	-1.61294	7.94089e-05	1.55602	0.000650276	0.721154	0.0129908	1.31331	0.0306905	1920	1257
AT2G32670	-1.48961	0.501328			0.733551	0.0390427	0.931428	0.680278	3281
AT2G32800	-1.4169	0.52468			0.796092	0.0577571	0.192348	0.00139078		4008
AT2G32850	-1.09948	0.355275			0.34677	3.06401e-05	0.722491	0.0380806		1535
AT2G32920	-1.93276	5.86038e-07			0.751882	0.0198876	0.863969	0.25869		2593
AT2G32950	1.056	0.820894			0.448159	0.000359071	0.878055	0.207493		1209
AT2G33050	-1.39852	0.175007			1.11063	0.632567	0.324798	0.0208096	2609	4883
AT2G33150	1.16333	0.500304	-1.89079	8.63837e-06	1.42975	0.00278779	1.00162	0.982184	1004	5348
AT2G33170	-1.82997	0.117636			0.856397	0.0847391	0.731625	0.0209851		6095
AT2G33210	-1.15387	0.279273	-1.77237	0.0124123	0.651875	0.111422	0.614776	0.186035		1733
AT2G33310	1.39956	0.0268273			1.1537	0.254071	1.13099	0.233922		3111
AT2G33330	-1.00984	0.972414			0.407475	0.00196143	0.988913	0.913884	2659
AT2G33400	-1.22032	0.325388	1.93596	0.00354456						4359
AT2G33470	-1.29051	0.0407636	-2.34564	0.00305368	1.0182	0.817307	1.12821	0.542629		6197
AT2G33540	-1.41179	0.105213			0.213402	0.00150563	0.737644	0.0621563	2896	3634
AT2G33585	1.84247	0.00126656							3482
AT2G33590	1.71448	0.000285663	-2.07865	0.000101009	0.806128	0.00626527	0.690447	0.00117552		6480
AT2G33710	1.71582	0.124991			1.01637	0.943131	2.68049	0.00216572		4944
AT2G33770	1.35836	0.239779			0.298464	0.0144864	0.447884	0.0787821	2264	2203
AT2G33840	1.09866	0.536066	-2.44155	6.06376e-06	0.43916	0.00671097	0.782444	0.358844		4692
AT2G33860	1.10903	0.784251	-1.64586	0.0299822	1.011	0.933933	0.409973	0.0255759	63	232
AT2G34070	1.50911	0.12308	-1.91827	0.000307412	1.06205	0.762253	0.596098	0.0574162	3109
AT2G34140	-1.03754	0.903137			1.24233	0.0313006	0.780674	0.17126		6153
AT2G34310	1.08199	0.762082			0.413353	0.000264141	0.682723	0.000646423	3589	3889
AT2G34340	-1.31775	0.482368	2.08678	0.0121122	1.54442	0.0236182	1.40791	0.215305	2253	2240
AT2G34390	5.39158	0	-2.37049	0.0283787	1.26868	0.212158	2.56875	0.164631		5826
AT2G34430	10.0923	0.0470512			1.58809	0.00937833	0.75358	0.363866	1567	2711
AT2G34560	1.12933	0.324355	-1.69364	0.00590717	0.872505	0.0173712	1.20115	0.128104		2664
AT2G34650	-1.45889	0.0631422			1.42541	0.0244335	1.3991	0.0619728		5220
AT2G34710	-1.81886	0.018768			1.36625	0.0702138	1.14634	0.687529	2677	2589
AT2G34720	-1.21262	0.450599			0.647172	0.00795603	1.11031	0.320249	2961	4645
AT2G34790	-1.60262	0.0184767	-4.69141	8.07921e-09	0.154586	0.00538341	0.53627	0.0259948		176
AT2G34810	-2.14818	0.389627			0.885489	0.390624	0.441266	0.0202072		6347
AT2G34900	-1.00361	0.980015			0.166493	0.000676559	0.590248	0.0268264		4798
AT2G34920	-7.32211	4.04798e-07	4.64871	0.00469671	0.324325	0.000519203	0.636237	0.0033991		2229
AT2G35230	-1.52731	0.0371073			1.32678	0.181544	0.827884	0.549982		4160
AT2G35290	-3.59752	0.142695			1.47119	0.0609287	0.433064	0.0143224	1250
AT2G35350	-2.83234	1.56316e-07	3.06455	1.76525e-13						3153
AT2G35470	1.51208	0.191741			1.21992	0.0678211	1.56198	0.0180723	1261
AT2G35585	-1.63469	0.858122			0.893958	0.693642	0.148195	0.00143925		4905
AT2G35630	-1.39287	0.310199	-1.55458	7.94328e-06	0.754858	0.209236	0.730471	0.349552		4163
AT2G35690	-1.78258	0.0915616			1.17489	0.183221	0.582375	0.0313547		4925
AT2G35733	-1.21466	0.962149			1.19512	0.00109628	0.683898	0.00567203		6091
AT2G35920	-1.08644	0.62967	-1.50109	0.000301267	0.632098	0.0568324	0.724436	0.332429	2676
AT2G35930	-4.2846	0.0262794	2.44792	0	1.10501	0.653585	1.33173	0.36697	3093
AT2G35940	1.00378	0.987167			0.626855	0.0485037	0.418085	0.0058552	113	516
AT2G35950	1.37562	0.567398			0.680173	0.0341327	1.38343	0.0957369	1056	1171
AT2G36026	-2.07069	0.138045	2.41796	0.0220431						6374
AT2G36080	-1.65591	0.0402034			1.20283	0.461727	0.724907	0.208702	2334	537
AT2G36090	1.62448	0.301751			2.73314	0.028673	1.38748	0.150448		6351
AT2G36270	1.01814	0.960785			0.516387	0.00678624	0.525291	0.0312526	778	158
AT2G36320	1.35198	0.00103825			1.42181	0.02155	1.65313	0.0274277	2280	5687
AT2G36370	-1.13641	0.786081			0.729466	0.008953	0.910568	0.594489		3375
AT2G36380	-1.06676	0.851389	-2.10056	3.79123e-09	0.789457	0.211861	0.909429	0.713036		5214
AT2G36410	1.15537	0.580745			0.621571	0.017542	1.13664	0.31373	1106	461
AT2G36420	-1.89583	0.103908	1.6856	0.000460669					756	543
AT2G36530	1.09766	0.577101			1.42528	0.00539401	0.944731	0.44093		5268
AT2G36640	-1.94416	0.338766	3.46235	0.00125993	0.694845	0.437294	0.222013	0.100084	2624	3533
AT2G36680	-1.045	0.892487			0.564003	0.0388705	0.889711	0.4637		1964
AT2G36740	-1.23156	0.47312			0.15848	0.00172202	0.482669	0.00738926		3767
AT2G36830	1.13495	0.720947	-2.00402	0.00917141	2.01212	0.00573866	0.571955	0.0837936	2465	568
AT2G36910	-1.36393	0.036175			0.538559	0.0627673	0.832904	0.667858	2429	5880
AT2G36930	-1.57755	0.00392181			1.33135	0.0213316	0.952653	0.586324		3245
AT2G36950	2.0237	0.00218502			1.10369	0.76448	1.93531	0.172718	3394
AT2G37020	1.00941	0.963676			1.27833	0.0104675	1.20551	0.114794	3504	3822
AT2G37080	-1.59555	0.000129019	1.87211	4.549e-09	0.103943	0.00236267	0.6022	0.0891702	2105	2957
AT2G37130	2.41536	0.000242303	-5.52172	0.0133612	0.396541	0.00645589	1.08243	0.670107		4566
AT2G37170	1.91875	0.0329018							486	656
AT2G37180	1.32561	0.509582			1.02593	0.692057	0.535162	0.0041152		3542
AT2G37210	-1.57138	0.585382			1.29911	0.362546	4.939	0.0437873	1610	1174
AT2G37220	1.69867	4.70694e-05	-2.55971	0.00732365	1.71894	0.0138479	0.859224	0.621803	1378	786
AT2G37430	-7.97205	0.00409675			2.02549	0.109749	2.39884	0.191026	257	144
AT2G37540	-1.49824	0.495185			0.600275	0.00514065	0.885787	0.149794		1421
AT2G37590	-1.29395	0.712729			1.46416	0.00915184	0.923325	0.542229		636
AT2G37640	5.52178	3.07479e-07			1.36546	0.370247	1.14106	0.689894		5005
AT2G37760	1.42769	0.480582			1.21759	0.36252	0.667622	0.00318539		4861
AT2G37940	-2.38221	0.0250972			1.22787	0.0260014	1.22396	0.180591		5857
AT2G37970	2.44754	0.046305	-1.84601	0.0024163	1.07482	0.598281	0.730448	0.106809	2014
AT2G38090	-1.26586	0.468653	2.36003	0.00892482	0.753051	0.0840974	1.37394	0.155272		27
AT2G38120	-1.26886	0.0793822			1.33461	0.0316455	1.16346	0.473376		2277
AT2G38180	1.5704	0.166121			1.03186	0.675771	1.93166	0.0191601	504	1127
AT2G38250	-1.23379	0.412049	1.67755	0.0275995					3251
AT2G38310	-1.14448	0.436485			1.5984	0.0340731	0.838086	0.483073	3625	5868
AT2G38320	1.14672	0.829891			0.54043	0.00206145	1.38446	0.0940994	2841	2700
AT2G38360	-3.28495	7.11689e-08	1.75549	0.00346544	1.70065	0.0807449	0.442331	0.100723		2231
AT2G38370	1.57966	0.00970565			0.16073	0.000737958	0.670289	0.15002	3264
AT2G38470	-1.7638	0.332789			1.35559	0.319527	2.57714	0.012446		2860
AT2G38530	2.38894	0.086918	-3.32524	0.00184908	1.27701	0.0217003	1.11953	0.524307		6495
AT2G38820	-1.64761	0.0478365	2.30764	0.00493066	0.584421	0.012808	0.805576	0.21025	350	589
AT2G38860	-1.11048	0.599075			1.0881	0.618278	0.548041	0.0300257		6131
AT2G38940	-1.34622	0.115732	2.01206	0.0258897	0.809295	0.135219	1.30049	0.0115861	584	814
AT2G38950	1.24974	0.0908726			0.534939	0.0144079	0.764337	0.268847	1680	5769
AT2G39010	-1.45061	0.466232	-2.08018	5.16038e-05	1.57728	0.0783117	0.253661	0.0154146		1511
AT2G39200	-5.45529	0.0253624			1.20503	0.193839	0.89222	0.261214		5386
AT2G39210	-2.96528	7.85335e-07	2.36456	0.000128167	0.919433	0.614963	0.453784	0.00848851	3598	4846
AT2G39220	-2.90179	0.270182	2.82582	0.0292971	0.94845	0.641242	0.500655	0.00928072		3410
AT2G39260	-1.28127	0.0721771			0.217378	1.47611e-05	0.641174	0.152083	123	244
AT2G39340	-1.1599	0.522083			0.326129	0.0028238	0.768762	0.515664		3163
AT2G39350	-2.85556	1.52714e-07			1.17317	0.070227	1.04856	0.528163	289	1101
AT2G39360	1.03834	0.893063			0.821522	0.18347	0.64048	0.0373153	2257
AT2G39560	-3.24658	0.00530601	2.32784	0.0293517	1.40055	0.0823175	1.10591	0.576504	405	138
AT2G39570	1.27521	0.0345967			0.777399	0.0158087	0.879879	0.101523		5194
AT2G39660	1.24341	0.108125			1.23493	0.0174723	1.41149	0.0494633	1642	4276
AT2G39700	-1.60009	0.19699	2.10368	0	1.11263	0.216018	0.917196	0.378036		3726
AT2G39705	1.10028	0.68577			2.54074	0.01482	2.88865	0.0818093		1607
AT2G39710	-1.7861	0.447253			1.96637	0.016224	0.347341	0.015668	1089	5291
AT2G39720	-1.41862	0.0174997			1.90026	0.000168929	0.865384	0.587683		5417
AT2G39870	-1.36243	0.334746			2.03259	0.019907	1.32364	0.554398		2145
AT2G39990	1.16243	0.10252			1.39555	0.000406128	1.23384	0.20536		2298
AT2G40100	2.23179	0.0114603			1.12918	0.0697963	1.05188	0.801059	173	2457
AT2G40140	1.2181	0.613442			2.85136	0.00783428	2.62483	0.0107922		3534
AT2G40220	1.72158	0.0595375	2.29879	0.000983784	1.97455	0.00782095	3.5244	0.114197	2644	3987
AT2G40270	-1.8725	0.192452			0.67892	0.0107916	0.697814	0.0200215	160	708
AT2G40330	1.51743	0.362911	-3.16099	0.0255832	1.17723	0.479147	1.17993	0.746105	1660	1147
AT2G40400	1.40969	0.0313261	-1.80416	0.000997365	0.932262	0.572549	0.709126	0.296625		1978
AT2G40410	-1.08241	0.734979			0.805461	0.0252152	0.941674	0.647	979
AT2G40470	-2.25499	0.000428941			1.16488	0.562426	0.779906	0.393495		2588
AT2G40510	1.83133	0.0206035	-4.133	1.17738e-08						5523
AT2G40540	-2.58376	1.68675e-11	2.11586	2.19238e-08	0.767239	0.0330392	0.531273	0.0153639		1329
AT2G40610	1.47246	0.571743			2.17196	0.00378763	3.97452	9.54776e-06		4172
AT2G40720	-1.23241	0.563979			0.737426	0.001346	0.910335	0.463244	3050
AT2G40840	-1.58463	2.53937e-06	-1.83979	4.99363e-08	0.63566	0.0401133	0.741714	0.0586588	1599	2980
AT2G40940	-2.38607	2.39087e-05			0.783753	0.00128127	0.812264	0.00608203		5464
AT2G41070	-1.9296	0.0830341	1.76479	0.00689527	0.601087	0.0212362	0.848688	0.470973		368
AT2G41130	-1.00548	0.991004	1.98911	3.32362e-05						6176
AT2G41190	-1.56504	0.25678			1.12112	0.416638	0.776236	0.00275113		4773
AT2G41210	1.25046	0.496471			0.655524	0.00424873	0.838521	0.265221		5380
AT2G41220	-1.4195	0.079864	-1.56876	0.000122717	0.95989	0.407542	0.84355	0.447451	466	2799
AT2G41250	1.39875	0.0326033			0.675338	0.0366926	1.20696	0.119017		4384
AT2G41290	-1.18966	0.527166			0.63894	0.000940312	1.14375	0.311766	3480	1105
AT2G41300	1.79798	0.494578			0.552824	0.0392357	0.150127	0.00439884	1309	517
AT2G41310	-1.11365	0.777441			0.114123	0.000242465	0.674462	0.0248403		4480
AT2G41340	1.47653	0.697027			1.18201	0.774235	3.76081	0.00998474		6498
AT2G41380	-1.94412	0.451479			0.742847	0.38976	0.32401	0.000875733		1951
AT2G41430	1.90326	2.73227e-10			0.907077	0.466284	1.36044	0.0833996	1751
AT2G41510	-1.05013	0.894797			0.334858	0.00272919	0.818765	0.219885		436
AT2G41540	-1.21557	0.407441			0.699975	0.0847459	0.552682	0.0315769	1663	3552
AT2G41550	-1.09435	0.780451			0.387285	0.00415067	0.823436	0.359748	631
AT2G41560	-1.5376	0.00212467			1.38289	0.283431	0.79306	0.35462		3759
AT2G41630	-1.01909	0.879506			0.729815	0.0469305	1.1262	0.504086	293	450
AT2G41640	-3.0677	0.128021	1.97658	1.8604e-10	1.14872	0.30116	2.2741	0.0004695	939	2656
AT2G41660	2.04247	0.00611839			1.33042	0.0995817	1.99743	0.080734		1155
AT2G41700	-1.4203	0.0354534	-2.11384	1.97173e-05	0.730664	0.0887625	0.520971	0.00266691	3165	512
AT2G41800	-3.02984	7.15932e-06	2.16718	0	1.18846	0.0820565	0.625843	0.049697	2279	2399
AT2G41820	1.33763	0.445083			0.40392	0.00676768	0.438537	0.0103324	132	800
AT2G41860	-2.21854	0.558292			0.172231	0.000529321	0.683628	0.0580572		4120
AT2G41890	-1.73884	0.000836376	1.84561	0.000586061	0.914855	0.690768	0.892739	0.395184		6568
AT2G41900	-1.68195	0.00122904	1.64157	0.00187258	1.1152	0.103102	0.715447	0.0218983	603	1572
AT2G41970	1.00789	0.994141			2.00476	0.0344577	1.68201	0.0874525		1025
AT2G42010	-1.51233	0.0306043			0.696393	0.0280539	0.578334	0.0714679		2722
AT2G42190	1.22221	0.329617			0.285394	0.00880335	0.716858	0.229008	2639	1940
AT2G42260	2.10931	0.0286171							2199
AT2G42280	-1.23848	0.370781			0.288894	0.0114795	0.496366	0.0375888		3002
AT2G42320	1.30809	0.420908	-2.16206	0.0474402	0.807651	0.408822	0.650126	0.130855		4102
AT2G42360	-2.31148	0.0753221			3.56983	0.0328827	0.828418	0.150438	2710	4642
AT2G42490	-1.29336	0.017849	-1.72544	3.57272e-06	1.56206	0.0118823	0.668236	0.141362		3849
AT2G42500	-1.2278	0.0676054			1.48987	0.0156259	1.20027	0.036167	3163	3798
AT2G42570	1.12712	0.48608			1.76729	0.00143798	1.18129	0.0269883		5389
AT2G42610	-1.91883	0.331079			1.242	0.390842	0.359941	0.0163744	1187	2891
AT2G42620	1.48434	0.00959656			1.21801	0.286258	1.13553	0.77377		5372
AT2G42690	3.13402	0.00510862			0.498956	0.00240127	1.01601	0.928584	3125
AT2G42730	-4.52309	0.0113038	3.60565	0.00378218					42	162
AT2G42790	1.0924	0.713944	-2.31125	1.90485e-18	1.09973	0.48666	0.811196	0.0808799		2797
AT2G42870	1.15538	0.791352			1.28543	0.0318337	3.29924	0.0167609	565	3044
AT2G42880	-1.42501	0.00594356			0.246902	0.00480391	0.644871	0.069553	3537	2036
AT2G43010	1.04638	0.943823			0.830055	0.0863736	0.695274	0.0300873	2	174
AT2G43100	-1.04319	0.886935			0.941128	0.642796	0.391217	0.0058873		5706
AT2G43140	-1.65614	0.386136			0.479135	0.0467624	0.880863	0.592924	817	139
AT2G43320	-1.44226	0.124437			0.577625	0.000368578	0.954277	0.682793	1763	4446
AT2G43330	1.16273	0.41413			1.93551	0.012694	1.10152	0.7923	1120	3561
AT2G43340	1.93348	7.43174e-05	-1.58803	0.0314446					2854
AT2G43400	-1.19681	0.587854			0.544897	0.0172747	0.953661	0.682352		3746
AT2G43410	-1.34333	0.024967								6034
AT2G43500	1.23378	0.329378			0.503469	0.0116666	0.719738	0.263784	3071	2610
AT2G43590	6.72819	0.000374235	-2.70132	1.29404e-21	0.41775	0.023348	4.19948	0.0158543		3465
AT2G43710	1.28518	0.0196166	-1.80965	4.33951e-19	0.940678	0.685792	0.885967	0.582094	2066	5901
AT2G43780	-1.76711	0.0320814	1.78654	0.00550188	2.09245	0.00373942	1.06605	0.337898	898
AT2G43800	-1.86074	0.0196148			0.575643	0.0331578	0.584548	0.119353		4988
AT2G43870	-1.48638	0.390494	2.30114	0.011426	1.12169	0.595254	1.83389	0.150276	1129
AT2G43910	3.13035	1.98659e-05	-5.64903	1.94879e-08						4908
AT2G43920	1.58966	0.894299			0.525526	0.00855765	0.772071	0.0937884	7
AT2G43970	-1.93435	1.27275e-35	1.50595	0.00166079	0.420826	0.0153376	0.578632	0.0690472		4302
AT2G44080	-1.20731	0.295338	1.59019	1.83858e-06	1.67324	0.0127566	1.74501	0.017875	232	855
AT2G44120	1.34079	0.000629625			1.40333	0.0304492	1.18263	0.445856	45	188
AT2G44140	1.74121	0.000767457								3227
AT2G44200	-1.49852	0.0308127	1.51012	0.019739	0.318757	3.55274e-05	0.650911	0.00139972		4250
AT2G44280	-1.17324	0.700398	-2.57377	0.00535031						5583
AT2G44370	1.09484	0.884318			1.17815	0.452993	2.43244	0.0451922		2940
AT2G44450	-1.33286	0.473941			0.771997	0.013178	0.998115	0.975113	3004
AT2G44620	-1.11022	0.577405			1.60103	0.00217517	1.29762	0.166712		4025
AT2G44660	1.08936	0.681745			1.26561	0.00201497	0.946682	0.469247	832
AT2G44670	-1.46438	0.0319578			1.35752	0.0274034	1.75822	0.0608179	2498
AT2G44690	1.00267	0.99728			0.651838	0.0218057	1.13138	0.390791		4231
AT2G44798	1.59296	0.0409425							203	784
AT2G44820	1.03632	0.836163			0.268368	0.000437368	0.672511	0.0445383	1831
AT2G44950	1.33204	0.130193	-1.74007	0.000953015	0.364807	0.0086317	0.799847	0.461024	3085
AT2G45100	-1.22302	0.596861			0.481421	0.0129779	0.784856	0.0437217	2182	3440
AT2G45210	-1.5557	0.0805929	1.98057	0.041118	1.6914	0.0204634	0.835386	0.588932	2096	2994
AT2G45260	-1.05665	0.661913	1.55498	0.000350983					3296
AT2G45290	-1.50094	0.432594			1.05217	0.446262	0.592404	0.0081084		2395
AT2G45310	-2.05243	0.0240691			1.13708	0.490287	0.899313	0.565388	1687	1987
AT2G45340	-1.79699	0.112331	2.0613	1.14064e-12	1.4148	0.175063	0.829552	0.489034		5716
AT2G45430	-1.48856	0.0854647	1.97163	0.00215402	1.28126	0.0749896	1.49164	0.268764	3483	2995
AT2G45460	-1.00277	0.989214			0.377952	0.00267124	0.685112	0.105433		3214
AT2G45470	-2.38795	1.19961e-11	1.88774	0.0108029	2.55862	0.00732329	0.574338	0.293991	1909	2243
AT2G45640	1.21685	0.393787	-2.26367	0.0459617	1.38101	0.204441	1.25634	0.318633	1676	792
AT2G45660	-3.45465	0.066327			0.584478	0.152139	0.361772	0.0469833	982	114
AT2G45680	-1.3298	0.43627			0.529725	0.0778389	0.471969	0.0361736	2052	4762
AT2G45690	-1.10351	0.737107			0.477277	0.00129351	0.770723	0.0989055		1530
AT2G45790	-1.182	0.136493			0.823361	0.0444837	1.03323	0.841646	2248	5803
AT2G45830	-2.9922	0.0429517	2.59019	3.73801e-07	0.672994	0.0552635	0.637437	0.053201	2715	533
AT2G45880	-1.90696	0.00317672			0.769813	0.11946	0.728264	0.307888	722
AT2G45910	-1.19681	0.487635			0.569772	0.0055499	0.90947	0.705505	2034
AT2G45970	-1.76954	0.000452223			1.11358	0.489635	1.012	0.926533		5252
AT2G45980	1.62025	1.54872e-05			1.02128	0.83583	1.19748	0.242368		3408
AT2G46000	-1.17285	0.431122			0.684462	0.0376918	1.12727	0.531472	664	785
AT2G46140	1.3001	0.105806			0.845876	0.231713	1.91905	0.025444		4740
AT2G46270	1.46053	0.10658			0.355173	0.00149102	0.688222	0.223725		6066
AT2G46310	-1.17376	0.50334	2.56104	0.000123366	1.64468	0.0467716	0.923146	0.731804	2015	1679
AT2G46340	1.03908	0.799734			0.448042	0.00357818	0.598134	0.0210216	1209	3392
AT2G46370	-1.49336	0.000368963			0.837204	0.16162	0.771915	0.127251	1603	238
AT2G46410	-2.22505	0.0454222			1.06551	0.692464	1.29558	0.401105	3532	1050
AT2G46420	1.44374	0.143502	-2.48222	1.09171e-06	0.90176	0.319932	0.436902	0.000402844		1807
AT2G46450	1.05089	0.815715			0.252903	0.000307819	0.497781	0.012538		382
AT2G46490	1.23841	0.06953			1.37388	0.00189099	1.10938	0.372818		5614
AT2G46500	1.42473	1.58866e-06			1.24931	0.0405946	1.43042	0.0760674	1847	6580
AT2G46520	-1.38908	0.00095896			1.4523	0.0308534	0.796795	0.463434	2567
AT2G46590	1.59791	0.196037			0.456094	0.000193817	1.04421	0.395227	1684	6592
AT2G46600	2.8879	9.76079e-07	-1.69092	0.0251737	1.01602	0.846141	1.23054	0.460547	3012
AT2G46660	2.15461	0.302613			1.80286	0.00226336	1.47937	0.0264396	3619
AT2G46680	-1.00451	0.990455			0.245181	0.0018589	0.772172	0.0696153	2391	4722
AT2G46700	-1.06741	0.745728			0.674601	0.00283891	0.636282	0.0071562	2967	3086
AT2G46710	1.1685	0.384999			0.390638	0.000967109	0.954424	0.618268	2752	1053
AT2G46810	2.25219	0.0917484	-5.50407	8.3202e-07					3009	3981
AT2G46820	1.82358	0.011552	-2.59872	0.0323628	1.39654	0.0237544	0.575045	0.065732	1733	396
AT2G46860	-1.48045	0.756851			0.911472	0.820191	2.83757	0.0498272	2920	3974
AT2G46920	-1.61687	4.10422e-07	1.87097	2.72643e-10	0.590097	0.0278674	0.758221	0.205053		5707
AT2G46950	-2.01761	0.000392049			0.490405	0.0062439	0.690905	0.0229518	3279	2983
AT2G47000	1.08589	0.626618	-1.82788	2.18649e-06	0.621644	0.0491972	0.867492	0.573869	307	488
AT2G47010	1.60297	0.34664	-1.55177	0.0365202	0.682255	0.120806	0.714522	0.134231	863	1263
AT2G47170	1.34792	0.00159965	-3.87044	2.95259e-17	1.43214	0.0201775	1.2795	0.163969	2880	2907
AT2G47180	5.89991	0.199918	-4.9892	6.55426e-05					3703
AT2G47190	-1.83174	0.364972			2.10176	0.240981	2.9126	0.0309042	2106
AT2G47200	-1.69353	0.345989			0.396696	0.000857515	0.539973	0.041393	606	1724
AT2G47260	-1.00114	0.998118			0.71009	0.00263786	1.00374	0.964146	2347	2290
AT2G47450	2.18184	5.84643e-13			1.23892	0.0450831	0.964159	0.860715		744
AT2G47460	3.55258	0.00723356			0.493548	0.00596989	0.770677	0.0795751	2159	153
AT2G47490	-1.25613	0.343862			0.497339	0.0203389	0.628455	0.0865889	56	38
AT2G47560	-1.85744	0.0577268			2.85335	0.0126396	0.679424	0.308883		5592
AT2G47620	1.03551	0.863382			0.575613	0.0231331	1.06931	0.605598	410	1834
AT2G47650	-1.62576	1.69397e-12			1.16245	0.116205	1.15511	0.324406	2564
AT2G47700	1.46523	0.0264139			1.0897	0.778006	0.789881	0.608214		5744
AT2G47730	2.26679	0.0113937			2.07711	0.00754828	1.46412	0.164089		6270
AT2G47900	-1.04596	0.70303			1.54085	0.023733	1.19482	0.524301		4015
AT2G47950	2.9493	0.0369666			0.617018	0.0984308	0.512576	0.0250155		5749
AT2G48060	-1.57017	0.0162745								653
AT3G01040	-1.36474	0.0883179			0.583789	0.00503096	0.767418	0.00764213		3729
AT3G01120	-1.32772	0.0105435			1.45549	0.000143997	1.0877	0.453525		3274
AT3G01310	-1.58482	0.255879			0.634644	0.0295424	0.906389	0.716342	2956	2851
AT3G01360	-1.15809	0.439988	1.86229	0.000704379	0.9982	0.976231	1.02628	0.810006	3543	677
AT3G01480	1.63236	0.07209			0.732369	0.263817	0.786194	0.0451572	2840
AT3G01490	1.51719	0.169322	-1.50779	0.0451421	0.470471	0.00259525	0.6347	0.0445473		2470
AT3G01680	1.40327	0.52523			0.292114	0.0265727	0.306612	0.0335313		3016
AT3G01800	-1.09461	0.709606			0.459428	0.0146324	0.736276	0.175638		2226
AT3G01830	-3.59223	0.0237836			1.34913	0.258726	0.681107	0.292587	696	3646
AT3G01860	-2.11344	0.00269996			0.698543	0.0247557	0.737957	0.0615043	510	2221
AT3G02010	-1.88063	0.136783			0.584397	0.000215551	0.648355	0.068799		3945
AT3G02040	1.68448	0.000146661			0.74892	0.0861538	1.67387	0.101212	1844	1754
AT3G02120	-2.44447	1.61918e-05	2.48431	2.4737e-05	0.987317	0.918674	0.886234	0.297956	386	1080
AT3G02170	-1.06047	0.832989			0.397456	0.00582774	0.924169	0.698461		4533
AT3G02280	-1.94382	0.00917501			0.783481	0.127644	0.640968	0.203891	3176	4054
AT3G02470	-3.48973	0.0476692			1.72282	0.00474284	0.795618	0.27229		4598
AT3G02550	1.15424	0.000366653	1.76803	0.000304499	1.6597	0.000149	1.64702	0.0343075	3651	4610
AT3G02600	-1.40739	0.0736715			1.66524	0.0060483	0.890809	0.117104	2902	955
AT3G02730	1.89418	0.0233716	-1.81106	0.00714979	1.04565	0.745546	0.972962	0.913281		5462
AT3G02800	-1.6017	0.147449	2.1504	0.0034737	1.41658	0.194305	2.97528	0.000462067	3329
AT3G02830	1.37167	0.108469	-1.77896	0.00282505	0.372371	0.000558796	0.600711	0.0396771		3476
AT3G02840	-3.20595	0.380153			3.44398	0.00290491	4.23385	0.00814967	1558	3034
AT3G02870	-1.01035	0.979685			0.576772	0.00678299	0.949656	0.626371	2278
AT3G02880	-1.33403	0.120834			1.78314	0.00506715	0.754647	0.199785	2092	1908
AT3G02910	2.62687	7.41172e-05	-1.76877	0.0173988	1.5716	0.00157758	0.713928	0.055924		5620
AT3G02950	-1.48888	0.0396281	1.63545	0.0163372	0.382058	0.000123439	0.78049	0.0604686	1420	644
AT3G03150	-1.74706	0.000197899	1.96885	0.0262458	1.26464	0.056495	0.942355	0.578928	2477	940
AT3G03170	1.07935	0.799422			1.69993	0.0234567	1.47676	0.00950319	599	2745
AT3G03200	3.50961	0.288646			0.546349	0.0220011	0.698526	0.0293474	3356	3383
AT3G03250	-1.06163	0.796697	-2.35309	3.30822e-05	1.30984	0.0210682	0.810806	0.151257	1147
AT3G03270	1.97994	0.000232111	-6.43979	0.000182425	0.988243	0.904181	0.623556	0.048766	456	2554
AT3G03550	-1.30877	0.186343	1.5911	0.013585	1.07262	0.756013	1.01983	0.913325	2249	4887
AT3G03690	-2.33199	0.0190522			0.829007	0.230595	0.928986	0.665581	2068	748
AT3G03770	1.13163	0.684387			1.27832	0.126193	0.733855	0.0186775	2164
AT3G03950	-1.09793	0.42616			0.562178	0.000135165	0.884904	0.169468		5311
AT3G03990	-1.09967	0.709961	1.59588	0.0140145	1.05826	0.74078	0.933928	0.595464	3152	2030
AT3G04080	-1.71754	3.11117e-05			1.3915	0.0658484	0.755401	0.207726		4066
AT3G04110	-2.01308	0.527192			0.608569	0.0174243	0.459744	0.00670046		4049
AT3G04120	1.53561	0.0715235			1.4059	0.00546297	1.08598	0.557946	2172
AT3G04240	-1.04397	0.859002	-1.77209	1.20461e-05	0.784845	0.278233	0.658554	0.26561	1977	2205
AT3G04290	20.4277	0.000193199			2.5078	0.293697	1.93095	0.246689	1994	1913
AT3G04320	-1.35719	0.126577			0.405529	0.00653547	1.13532	0.557163	1143	2801
AT3G04500	-1.60825	0.137819			0.486576	0.00118324	0.921415	0.0396258	2087	1516
AT3G04590	1.12847	0.505391			1.39666	0.0221411	0.843604	0.439966		1406
AT3G04620	-1.06068	0.908883			0.438569	0.00107418	0.901281	0.270014		3481
AT3G04730	2.69616	6.35027e-08	-2.12458	7.62938e-07	0.568065	0.00581772	1.29252	0.00428853	3241	4847
AT3G04790	1.11625	0.701366			1.47779	0.000957186	0.939654	0.476471	2942	1850
AT3G04860	1.60822	0.0992339			1.60359	0.00145313	1.41259	0.0161013	1212	2822
AT3G04910	-1.12994	0.319296			0.395948	0.00218309	0.720074	0.054585		1290
AT3G05165	1.17879	0.678628			0.775037	0.168774	0.780399	0.0239506		4155
AT3G05180	-1.06974	0.930818			0.849236	0.340838	0.291254	0.00219858	908	564
AT3G05210	-1.05336	0.825207			0.419461	0.00073087	0.581251	0.0239416		2872
AT3G05360	-1.21466	0.962149			1.58947	0.0950559	0.461923	0.00126041	3159
AT3G05370	-1.13024	0.882721			0.691298	0.130277	0.479365	0.0271517	1590	3748
AT3G05500	-1.21038	0.539758			1.80819	0.00199	1.08364	0.470111	187	264
AT3G05530	1.11619	0.146468	-3.03842	1.02262e-25	0.886588	0.256235	1.00387	0.955621	2433
AT3G05620	2.1929	0.424989			0.492224	0.0493316	0.483557	0.0563113		3177
AT3G05640	1.30299	0.556609			0.644233	0.0335539	0.633779	0.0146944	2124	3317
AT3G05670	-1.50308	0.0094959			0.887526	0.633395	0.887932	0.643297	2450	4356
AT3G05730	1.99212	0.426731	-7.39681	0.0105356	0.349028	0.0171069	0.315248	0.0166492		5827
AT3G05810	1.03962	0.875058			1.40448	0.0255985	1.36863	0.231991	2972	2823
AT3G05970	-1.42039	0.352727	-2.97675	0.000291245	0.984535	0.923309	0.586761	0.0370916	1387	1208
AT3G06020	-2.11814	0.0191594			0.476961	0.00013114	0.368547	0.000376458		2778
AT3G06035	-4.10766	0.0157895			0.750082	0.0579346	0.513437	0.00899301	830	1266
AT3G06080	-1.88318	0.00638129	1.65473	0.0324222	0.533752	0.0198349	0.476935	0.0018574	2350	4863
AT3G06210	1.08974	0.681572			0.189127	0.00286039	0.788628	0.349119		1743
AT3G06420	-1.24992	0.601779			0.493862	0.00638501	0.951718	0.7749		5382
AT3G06450	1.18087	0.367307	-1.77113	0.000230555	0.833793	0.0309032	0.832782	0.487621	1119	703
AT3G06470	-1.61412	0.132865			1.18503	0.411401	0.383017	0.0228138	500	2670
AT3G06483	1.27555	0.284205	-1.75495	0.0105419	1.27466	0.0129742	0.813252	0.0176234	2962	2569
AT3G06500	-1.52428	0.0377931	1.55376	0.000833921	0.41115	0.00667679	0.687031	0.270047	549	2439
AT3G06510	1.81016	0.000336817	-2.38355	2.15946e-06	0.902552	0.574068	0.756007	0.355438	2803
AT3G06550	-1.46149	0.0247644	-1.65936	0.0237899					2845	6107
AT3G06570	1.70429	0.0195975			1.59317	0.00813716	0.962088	0.847466		91
AT3G06590	1.68686	0.00256358			1.33785	0.00808172	1.38331	0.00997329		2812
AT3G06740	-2.21291	0.00543744			0.730564	0.0323476	1.12761	0.601232		2735
AT3G06750	1.09499	0.742368			1.75933	0.00536134	0.895708	0.529838	533	3764
AT3G06760	1.40689	0.0647445	-2.20848	0.000240342	1.19464	0.119664	0.993317	0.949644	3438	1693
AT3G06810	-2.45724	2.42823e-08	-1.61524	0.000920368	1.15545	0.217331	0.380685	0.00292647	820	736
AT3G07010	1.20045	0.492092	-1.98702	0.00994879	1.21205	0.445966	0.857898	0.600668		6145
AT3G07270	-1.27787	0.136877			1.93584	1.53528e-06	0.97127	0.809082	2479	1274
AT3G07310	1.7409	3.2292e-05			0.868799	0.112701	1.62826	0.0575828		4189
AT3G07350	2.16344	0.000351456			4.08837	0.0281982	6.81807	0.00174656	1382	941
AT3G07370	1.23207	0.399924			0.677796	0.0223527	0.827248	0.105628	1059	336
AT3G07390	-3.03585	0.113919	3.6543	0.000181922	1.62741	0.00561286	0.507623	0.0126629		5399
AT3G07510	-1.13787	0.525939	1.53167	0.0233701	1.51194	0.00653988	1.25274	0.038909		2651
AT3G07560	1.20272	0.117686			1.96271	0.00220752	0.816141	0.346576	363	221
AT3G07650	2.10197	9.41247e-10	-1.80849	2.47036e-07	1.11963	0.185649	1.1664	0.0457792	421	952
AT3G07680	-1.00679	0.956995	-2.24862	8.5838e-07	1.34992	0.0261986	1.18166	0.457986	2016	1450
AT3G07720	1.13782	0.706111			0.930561	0.608604	0.631622	0.0161719		3927
AT3G07800	-1.3857	0.255744			1.66482	0.00260496	0.858472	0.429728		5882
AT3G08590	2.32327	7.72893e-12	-2.73708	1.34014e-16	1.49253	0.0136717	0.983134	0.918763	1158
AT3G08620	-1.01844	0.95051			1.42129	0.000986917	1.26729	0.0494514		5301
AT3G08680	-1.92796	2.25e-05	1.8057	3.91616e-11	1.35082	0.0837992	0.819787	0.379638		3704
AT3G08720	-1.02608	0.949385			0.609768	0.011276	0.588054	0.0012254	303	1686
AT3G08730	-1.03568	0.845855			0.600053	0.0323428	0.705934	0.316454	2805
AT3G08760	-1.03183	0.91392			2.17043	0.00438458	1.80186	0.0156667	2654	6181
AT3G08850	-1.69236	0.000789356			1.10902	0.577439	0.864846	0.594112		2977
AT3G08870	-3.87148	0.420728			1.08544	0.802771	0.109882	0.0254173		5143
AT3G09440	-1.43891	0.263767	1.70896	0.0422028	0.896707	0.00298691	0.769339	3.60625e-06	2554	1191
AT3G09630	-1.13728	0.11659	1.69164	0.00392633	1.32257	0.00381534	1.01252	0.916316	2824
AT3G09710	-1.67568	0.0834052			0.730602	0.24919	0.615952	0.0137817	3028	5491
AT3G09780	1.16251	0.770614			1.56519	0.0463718	1.10911	0.466098		55
AT3G09920	-1.92707	0.0463447			0.490086	0.00355368	0.62677	0.0343511	1326
AT3G10020	2.17027	0.0192395			1.15827	0.459455	2.13441	0.0464996		3399
AT3G10040	1.40889	0.00217097			0.7008	0.0625309	1.76961	0.229371	479	191
AT3G10140	-1.16173	0.593823			0.64023	0.0176298	0.900899	0.369707		3333
AT3G10230	1.58369	0.00241185			0.859036	0.0696618	1.19148	0.15533		5407
AT3G10330	-1.14863	0.469198			0.719233	0.00664031	0.917863	0.212418	2318
AT3G10340	-2.4688	0.132767			0.864764	0.378725	0.602437	0.0476096	2887	3243
AT3G10370	-2.60962	4.68818e-06			1.14656	0.113626	0.637248	0.0126955	536	735
AT3G10420	2.02893	0.00376255	-2.47721	2.61207e-06	0.898921	0.0161696	0.821572	0.239698	2496
AT3G10480	-1.39596	0.0638167	1.75814	0.00116433						3373
AT3G10525	1.55715	0.421363	-2.73305	0.0322857	1.10568	0.372596	0.378238	0.00958984		3005
AT3G10720	-1.90022	0.00360233			0.853067	0.599809	0.387257	0.103418		3257
AT3G10910	1.89297	0.513097			1.26999	0.380119	0.441029	0.000552889		2650
AT3G10960	-1.15234	0.562054	1.86477	0.0288712	1.45257	0.107896	2.00776	0.234618	2541
AT3G10970	1.60307	0.0597187	-2.25175	0.00134359	0.74981	0.0749724	1.0007	0.991123		5216
AT3G10985	2.99405	8.61889e-10							3576
AT3G11170	-1.03486	0.902423			0.733226	0.00561699	0.718513	0.00340312	3261	136
AT3G11280	-1.17069	0.716243			0.701687	0.0196841	0.476559	0.0122157	1987	3197
AT3G11410	-1.12347	0.521714	2.50306	0.000786616	2.14477	0.034607	2.026	0.0154856	1314	2372
AT3G11420	-1.72687	0.00590078			0.800653	0.0577494	0.612847	0.0547274	3177
AT3G11490	1.16919	0.431858			0.710176	0.0146905	1.36941	0.182162	3514
AT3G11580	2.07885	0.00931269			1.08091	0.750624	2.08134	0.000282751		325
AT3G11590	1.05139	0.699229			0.340166	8.54999e-05	0.628315	0.0502571	544	622
AT3G11690	-1.20476	0.228561	1.82837	0.0241458	1.77717	0.0100436	1.51272	0.0928388	1128	584
AT3G11760	1.25734	0.202708			1.33691	0.0148458	1.19587	0.11742	1887	3871
AT3G12060	-1.55866	0.300142	2.79624	0.00169494	0.321591	6.25631e-05	0.790224	0.229017	2329	6537
AT3G12110	-1.50731	0.245386			1.35739	0.0308752	0.895983	0.479853	1373	4720
AT3G12120	-1.37535	0.0623488	1.91689	0.00327804	1.04673	0.179217	0.945798	0.0240602	1732
AT3G12130	1.40856	0.00509912			1.19142	0.0195701	1.1355	0.319038	2024	3731
AT3G12180	-1.26189	0.509782			1.47713	0.0266284	1.15738	0.0522608	913	1002
AT3G12203	-1.21386	0.878641			1.87881	0.222939	11.9107	0.019406		5211
AT3G12560	-1.4161	0.0826426			0.506534	0.0109481	0.623467	0.0878842		5195
AT3G12860	-1.82548	0.0173863			0.315694	0.000711104	0.518648	0.015878		5429
AT3G12920	-1.53492	0.00884726			0.921025	0.284811	1.51301	0.00141841	2543	593
AT3G12930	1.36486	0.219245			1.30532	0.0303588	1.00564	0.956711	718	218
AT3G13000	-1.12872	0.636488			0.674623	0.0177786	0.832738	0.161669	3298	3446
AT3G13040	1.32697	0.0797372			0.488347	0.0164293	0.689106	0.228361		3014
AT3G13060	-1.80451	1.35634e-05			0.427739	0.00663985	0.727797	0.145964	1626	2318
AT3G13080	1.56555	0.0398466								2408
AT3G13110	1.17101	0.532379			1.38969	0.0374202	0.715222	0.0128084	3637	3779
AT3G13120	1.798	0.000102854	-1.8497	0.0351757	1.10129	0.147733	1.16298	0.0906542	3113	3422
AT3G13190	-2.35768	0.000353686	1.76024	0.00489164	0.229745	0.00116465	0.353797	0.0028653	793	2267
AT3G13310	1.7524	4.04606e-05	2.17731	2.03229e-08	3.41297	0.00439053	4.20312	0.000626418		4283
AT3G13460	-1.34863	3.12569e-08			1.04419	0.743467	0.890228	0.438468	2252	1501
AT3G13510	-1.41949	0.0191993	1.78362	0.00818655	1.01106	0.946118	1.01398	0.879832	369	3640
AT3G13570	-1.02589	0.833629			1.62487	0.0120552	1.14701	0.56575		6564
AT3G13650	1.29602	0.335004			1.63137	0.00905585	1.01724	0.901317	2532
AT3G13670	-1.23968	0.0423774			0.797896	0.0189993	0.897862	0.18815	1933	2490
AT3G13682	-1.4838	0.446925			0.683703	0.0493331	0.549803	0.00253971		1522
AT3G13730	-1.19535	0.653559			0.216533	0.00125618	0.416527	0.0082385		5479
AT3G13750	-1.70437	0.0879054			0.949092	0.586936	0.554962	0.0196013		3988
AT3G13790	-1.48785	0.0218427			0.480332	0.0466194	0.490128	0.0593476	611	2967
AT3G13810	1.72959	0.218461			0.361816	0.0180788	0.487226	0.0465548		5206
AT3G14000	1.15534	0.487162			0.429588	0.0392614	0.852784	0.692538		2780
AT3G14172	-1.88741	0.000231236							2737	5848
AT3G14200	1.00513	0.98067			1.28966	0.0427412	1.15202	0.223519	3248	985
AT3G14205	-1.69033	0.00923124			0.194298	1.51135e-05	0.610491	0.0435697		330
AT3G14210	-3.38225	0.290595			1.16818	0.419057	0.281764	0.0044392		2228
AT3G14220	-2.17879	8.07817e-08			0.991329	0.95643	0.66416	0.0342078	127	236
AT3G14240	-1.83761	0.00454438	1.67213	1.81841e-07	1.16071	0.199753	0.956386	0.81061	3682	562
AT3G14270	-1.74964	1.04242e-05			1.07925	0.686504	0.553981	0.0762299	462	3106
AT3G14310	-1.40959	0.409393			0.808778	0.285428	0.343464	0.0175662		2901
AT3G14620	-1.19543	0.788129	2.152	0.00784965	0.710841	0.29693	0.253014	0.00240339		2109
AT3G14660	1.8346	0.00338031	-2.33147	0.00277286	0.717488	0.0266066	0.692269	0.0341644		6453
AT3G14750	1.17848	0.574564			0.610919	0.00540996	0.987564	0.927028	2413
AT3G14770	-1.16546	0.668706	-4.20567	0.00200285	0.685672	0.0394925	0.927252	0.780075	558	310
AT3G14830	1.97595	4.18225e-06	-1.81026	2.05975e-06						4537
AT3G14840	-1.87415	5.47287e-09			0.431296	0.0166761	0.544153	0.105244	2923
AT3G14860	1.11196	0.478867			0.576302	0.000325049	0.982772	0.817782	2776
AT3G14980	1.06088	0.85836			0.319473	0.0024719	0.721097	0.502568		4342
AT3G14990	3.79782	1.25522e-05	-2.82831	1.11143e-12	1.0011	0.992642	0.963606	0.799689	676
AT3G15010	-1.23193	0.253633			1.79573	0.000557976	1.06834	0.554485	27	991
AT3G15020	-1.37448	0.342723			2.19231	0.000148307	1.14538	0.140637		5498
AT3G15210	1.04838	0.72963	2.21962	1.06397e-11	2.89138	0.0123108	2.73651	0.000361721	1702	893
AT3G15220	-1.05295	0.874315	-2.41501	0.00236137	0.492913	0.0458471	0.574342	0.0933409		2641
AT3G15354	1.27207	0.446324	-1.93177	1.68117e-06						3569
AT3G15470	1.28545	0.257005			0.526227	0.0115897	0.860533	0.445642	298	2495
AT3G15500	-1.93696	0.129101			1.47922	0.103725	2.37623	0.0435109	81	124
AT3G15518	-3.60606	0.289413	3.54334	0.00211792						3985
AT3G15520	1.71554	0.220852	-4.83231	0.00669381	0.588597	0.00179791	0.882071	0.442058	2778
AT3G15530	-1.08708	0.521847			1.56152	0.0150268	1.33181	0.171376		4760
AT3G15630	-1.08186	0.635029	1.59478	0.009657	2.51644	0.000338732	3.54198	0.004391		6243
AT3G15640	-1.29891	0.0721223	1.5985	0.00329549	1.482	0.114686	0.903757	0.539724	1363	3308
AT3G15720	-1.82339	0.0392263	1.80621	0.00614083	0.498673	0.00352159	0.974864	0.849506		1373
AT3G15810	-1.59064	0.175709			0.525478	0.0222904	0.902871	0.65277		3958
AT3G15850	1.59211	0.00194587	-2.2595	2.7554e-10	1.1435	0.113258	0.797147	0.133065	249	2184
AT3G15880	-1.22592	0.245266	-1.91738	1.94142e-06	0.897704	0.636998	0.806509	0.623778	1710
AT3G15980	-1.17215	0.291367	-1.95154	5.02994e-06	0.500329	0.00192419	0.563744	0.0176996	2025
AT3G16050	1.28318	0.0613216	1.57647	4.0313e-05	1.53139	0.0161251	1.43705	0.0699943	199	1028
AT3G16140	2.86172	4.90173e-07			1.68994	0.00409053	0.866392	0.379207	846	1532
AT3G16190	1.38143	0.073607	-2.0193	0.00313642	0.796489	0.2939	1.32404	0.32848		4551
AT3G16220	-1.10804	0.875426			0.58975	0.0430142	0.749447	0.156042		3509
AT3G16240	1.23106	0.726124			1.48575	0.00711301	0.834917	0.17733		4298
AT3G16360	1.3238	0.71835			0.22779	0.00242438	0.350677	0.00456831		3090
AT3G16410	-4.55864	0.160508	1.84301	0.0241474						4472
AT3G16430	-1.92861	1.80976e-05			1.04212	0.725729	0.899068	0.381197		4690
AT3G16500	-1.1635	0.606977			0.323808	0.000550118	0.665015	0.00185808	3444	3991
AT3G16560	-1.00909	0.975901			1.2865	0.0522094	1.17748	0.0480631	2916
AT3G16570	1.47567	0.00823058			1.40879	0.00681375	1.39	0.414939		2608
AT3G16640	1.02714	0.907866			1.46275	0.0136845	1.18875	0.289169		6192
AT3G16730	-1.22893	0.327388			0.423893	0.000585959	1.00007	0.999478	457	1906
AT3G16830	-1.04741	0.829007	-2.35207	1.3548e-09	1.05634	0.714677	0.93559	0.800858	1697
AT3G16870	-1.68454	0.159446	2.30142	0.00109351	0.492105	0.000276563	0.95778	0.726685	3434
AT3G17120	-1.56894	0.0451407	1.8544	0.000190429	0.984349	0.914948	1.06959	0.672107	1657	4750
AT3G17340	-2.68327	3.01518e-05			0.865915	0.390083	0.923428	0.685006	16	35
AT3G17390	-1.57741	0.00462035			1.25207	0.0235867	0.909829	0.543617	691
AT3G17410	1.17252	0.337651	-1.68238	0.00335848	1.44426	0.00596803	0.746208	0.126102		4310
AT3G17420	-1.96654	0.0322114			0.222831	2.71987e-05	0.55253	0.000286834		1173
AT3G17510	1.76396	0.0456405	-3.93756	1.52748e-12	0.251982	0.000187087	0.865805	0.167878	2195	3783
AT3G17609	3.06824	0.00318244	-5.61267	6.43198e-08					3008	4545
AT3G17770	1.02964	0.903781	-2.16764	0.00625415	1.27465	0.010074	1.14213	0.455073		3474
AT3G17850	-1.13675	0.622239			0.61301	0.0145723	0.793264	0.315033	2247
AT3G17998	-2.4839	0.00551389								3413
AT3G18040	-2.94008	0.000157726			0.391108	0.0037206	0.659729	0.0301645		6055
AT3G18080	-1.24035	0.394443	-2.00748	2.30759e-06	0.533812	0.011825	0.433594	0.00564534		3807
AT3G18220	-6.94706	0.013228							720	655
AT3G18290	1.24948	0.0499525			0.856747	0.329479	0.733202	0.424393		2293
AT3G18310	-1.0756	0.759305			1.44677	0.0467746	0.81475	0.195571	3645
AT3G18490	-1.39251	0.00989619			1.2949	0.0870205	1.00503	0.966517	1541	913
AT3G18690	-1.88989	0.0407353			2.6596	0.00393888	1.33504	0.18922		6162
AT3G18930	1.58832	0.0339078							1538	975
AT3G19090	-1.47577	0.645783			0.927395	0.570464	0.714805	0.0263214		6201
AT3G19100	-1.57571	0.0547229			0.465881	0.00251102	0.752213	0.181795	3157
AT3G19170	1.17437	0.164158	-2.5156	1.08928e-09	0.710207	0.0720169	0.544487	0.0675763		5801
AT3G19180	-1.33034	0.181388			0.568029	0.0335712	0.662064	0.117912		2756
AT3G19210	-1.31007	0.402274			0.347692	0.012516	0.986922	0.953563		6054
AT3G19290	1.36049	0.0338342			0.514415	0.00901236	0.934811	0.762178	22	67
AT3G19390	1.18163	0.567265	-3.11028	5.33304e-09	1.03362	0.897969	1.69572	0.335937	2641
AT3G19450	1.13051	0.754878	-2.15466	3.27791e-05	0.785907	0.0252598	0.611504	0.00150278	1097	504
AT3G19570	1.03866	0.86968			0.739454	0.0177164	0.998091	0.994103	423	723
AT3G19680	-1.34104	0.651411			2.63677	0.000321091	1.81065	0.00544143	526	3188
AT3G19850	-1.2255	0.585385	1.98857	0.0480326	0.353018	0.0028737	0.874642	0.481601	760	2379
AT3G19860	1.32048	0.168094			0.421778	0.0136986	1.04361	0.857683		4074
AT3G19950	1.39137	0.0419338			1.26377	0.131165	1.01377	0.944035	3335	4024
AT3G20080	-1.79662	0.00651264	1.50845	0.0141622						3797
AT3G20260	1.13255	0.579455			0.575869	0.0105643	0.988594	0.939715	36	194
AT3G20395	2.10595	0.000148243	-6.92547	2.81628e-09						2444
AT3G20620	-1.63442	0.0530521	1.63038	0.0499524	0.8564	0.190164	0.810475	0.124659		6237
AT3G20840	-2.41129	0.100467	3.13654	0	0.68735	0.0471546	1.15658	0.480743		2683
AT3G21070	1.21719	0.426065			0.361947	0.00650427	1.06664	0.780345		3744
AT3G21100	-1.57985	0.056558			0.115439	0.00799779	0.70967	0.573415	3522	1425
AT3G21175	1.22908	0.373095			0.662392	0.0377575	1.03398	0.783833		2232
AT3G21270	-1.01687	0.94093			0.754661	0.00622224	1.153	0.134063	3262	1893
AT3G21430	-1.06075	0.781207			0.452032	0.001932	0.737283	0.236684	553	775
AT3G21550	2.20701	0.0512518			0.282679	0.000101693	1.3457	0.0397286	3558
AT3G21560	3.45874	0.000282692	-3.35758	0.00357521	0.971927	0.780319	0.746423	0.0768393	189	299
AT3G21690	1.39255	0.462727	-2.23735	0.0241624	1.3656	0.123577	0.49683	0.033338	2113	1521
AT3G21760	2.25751	0.121974	-2.81385	0.000896043	1.07104	0.850215	0.587506	0.310874		5137
AT3G21890	-1.1949	0.785275			0.882492	0.169453	0.594467	0.036588		4805
AT3G22060	-2.04889	0.136748	2.30646	4.32518e-07	0.448732	0.0422498	0.672927	0.0498943	1647	5290
AT3G22121	-19.0373	0.283495	6.93199	0.000197435					1111	1858
AT3G22142	-10.0548	7.28302e-23								2604
AT3G22190	1.28873	0.277892			0.317788	0.000532658	0.645686	0.023924	1177	931
AT3G22370	4.1458	5.60814e-06	-3.27964	3.06193e-17	1.23526	0.0518534	1.11662	0.478689	2207	3095
AT3G22380	-1.76349	0.000249539			0.448517	0.0404718	0.550156	0.198428	156	2583
AT3G22425	1.07255	0.816636	-2.21584	0.0257017					3530
AT3G22550	1.36941	0.363541			1.09549	0.545688	0.730109	0.030043		2016
AT3G22790	-2.40343	2.13677e-08	2.32278	1.00607e-05	0.197689	0.00103208	0.748529	0.370843		5154
AT3G22830	-3.57948	0.366285	7.73522	7.36686e-07	1.44789	0.420749	1.34669	0.568869	3473
AT3G22840	22.1886	8.40753e-08	-49.7716	3.30701e-08	0.841577	0.496254	0.802416	0.146977	197	2023
AT3G22880	-1.48315	0.343661			0.590285	0.00631601	1.27492	0.180635	1951	632
AT3G22890	-1.18892	0.0487385			1.04597	0.676967	0.748392	0.0121058		5629
AT3G22910	1.10989	0.873596	-1.83295	0.00910907	0.690514	0.0703597	1.10001	0.387407		6211
AT3G22968	-1.99328	0.000398251	2.22185	0.0355299					2442	3081
AT3G22990	-1.05365	0.821967	-1.66107	0.0153856	1.10068	0.103279	1.23987	0.0149381		2958
AT3G23030	-1.4465	0.0187067	1.51065	0.00298671	0.441868	0.00312179	0.765387	0.0793687	1416	460
AT3G23100	-1.28934	0.332635			0.650031	0.0386433	0.865493	0.39006		777
AT3G23150	1.1661	0.164626			1.53649	0.00357839	1.18183	0.622391	3147	6004
AT3G23170	1.21316	0.374786	2.02493	2.22045e-16	3.69858	0.000730211	3.99621	0.0290619		4318
AT3G23250	-4.12616	0.000115452	2.84824	0.00149552	0.829069	0.715172	0.667732	0.438174	740	3796
AT3G23300	-1.69618	3.60057e-05			0.796599	0.106224	0.810271	0.333324		5049
AT3G23530	1.79768	0.251198	-3.81441	0.000126802						4469
AT3G23560	5.24944	2.38051e-06	-4.21992	0.0158384						5977
AT3G23630	-3.19641	0.207048			0.774576	0.499801	0.302867	0.00312813	2071	1098
AT3G23660	-1.7056	0.000418902			1.51255	0.0170852	0.897903	0.190317		6341
AT3G23700	1.37352	0.38856			0.635085	0.00444519	0.756743	0.0513294	2475	6448
AT3G23740	-2.05609	0.0452923			0.423238	0.00334087	0.857308	0.156463		192
AT3G23760	2.35008	0.161937	-2.91321	0.0356844	1.19791	0.551735	1.33938	0.391338		5483
AT3G23800	3.22414	0.022503	-8.29034	0.000252218						4357
AT3G23880	4.92441	3.36953e-12			1.51145	0.0205438	4.53963	0.0115982	2030	318
AT3G24010	-1.49161	0.234595			0.443061	0.0024613	0.735462	0.0241761	196	633
AT3G24050	-1.13841	0.537811	1.5173	0.000425698	1.62203	0.00313559	1.03869	0.718478	2460	5713
AT3G24150	-1.90694	0.123972			0.692778	0.0228352	0.515903	0.00184382	3316	4666
AT3G24180	-1.41516	0.00636935			0.4978	0.0021224	0.731093	0.186654	2656	1360
AT3G24450	-1.20006	0.297755	2.06029	0.000245548	1.26558	0.189851	1.66148	0.11883		5397
AT3G24480	-3.01427	6.89715e-24			1.19559	0.200645	0.829124	0.509502		762
AT3G24503	1.457	0.122364	-1.6207	0.00148723	0.734436	0.103626	0.87942	0.415823	855
AT3G24520	-1.96721	0.239944	1.71773	0.0369484	1.05169	0.228442	0.905998	0.588383		1701
AT3G24530	-1.45131	0.132521			0.670263	0.0162289	0.744735	0.097535		3084
AT3G24650	1.29222	0.31806	2.22941	5.52501e-10	0.64152	0.0365063	1.7304	0.275066	1497	3959
AT3G24830	1.25546	0.0505302			1.40329	0.0491019	1.18131	0.398333		4421
AT3G25140	-1.44298	2.74396e-05	1.62892	1.25089e-08	1.27526	0.00303972	1.021	0.747342		3120
AT3G25240	4.43785	0.00929826							727	6377
AT3G25250	1.66165	0.342827			1.99992	0.0204981	7.21578	0.00155297	1021	2275
AT3G25500	-1.4533	0.00115151			0.471875	0.00480405	0.765689	0.364512	3517	3050
AT3G25690	1.04754	0.837481			0.651784	0.0482522	0.66016	0.0693501		5874
AT3G25710	-1.758	0.13128			0.503863	0.00451172	2.6841	0.0023727		4947
AT3G25730	-2.34795	3.42679e-10	2.26564	0.00011003	1.09762	0.599536	1.80757	0.0715123		1430
AT3G25780	-4.15588	0.149962	2.59439	0.00137067	1.1814	0.511341	0.903043	0.724057	2552	4217
AT3G26090	-1.35001	0.10246			0.77467	0.0375423	0.783287	0.0669	734	441
AT3G26210	-1.7216	0.394995			0.459584	0.00147559	0.325454	0.000203786	1986	3490
AT3G26430	1.26695	0.102585			0.915543	0.685786	0.487647	0.0390229		4077
AT3G26520	1.57845	0.101354			1.64795	0.0379475	0.762578	0.359538	672	387
AT3G26580	1.33384	0.227598	-1.8463	0.00277587	0.728715	0.026218	0.617619	0.0764615		3007
AT3G26700	1.50259	0.13755	-2.12642	0.0268878	0.395658	0.0147473	1.01991	0.930942	35	688
AT3G26730	1.11111	0.288936			0.455902	0.000241517	0.986497	0.929203		4707
AT3G26830	1.4055	0.577571			0.614131	0.121046	0.446348	0.020408	3456
AT3G26840	1.01281	0.985134			0.609823	0.0319877	0.246426	0.000555261		2187
AT3G26890	-1.09175	0.721172			0.499173	0.000429121	0.84539	0.354733		6333
AT3G27210	-2.3586	0.0321599			0.534739	0.004042	0.848752	0.148211		2376
AT3G27220	-1.01564	0.952023			1.11069	0.358063	1.59809	0.00422572	1672	486
AT3G27270	-1.61741	0.521763			1.00696	0.942866	0.434541	0.00384217		6483
AT3G27330	-1.16822	0.543016			0.299846	0.000537708	0.880508	0.0853418		5384
AT3G27350	-1.39039	0.16906	2.34963	0.0121021	0.491384	0.00743219	1.11905	0.444856		4542
AT3G27390	-1.07907	0.732215	-1.7401	0.00146331	0.939104	0.0114121	0.81823	0.00388959	1904	4207
AT3G27400	-1.90905	0.308805	2.28128	0.000484681	0.95501	0.647635	1.12299	0.534528		3036
AT3G27470	-1.58748	0.106409			0.615887	0.000890185	0.698507	0.00411818		4928
AT3G27660	-1.54807	0.706574			4.40812	0.0352436	16.3937	0.044689	97	1184
AT3G27770	1.60777	0.0563338	-2.52358	0.00843696	1.09142	0.477116	0.97488	0.851157		6382
AT3G27925	1.64059	0.0576972	-2.42876	0.000929831	0.80701	0.263438	0.67979	0.0973649		5025
AT3G27960	-2.38237	4.1272e-05			0.574684	0.0100851	0.571094	0.00363478	1002
AT3G28080	-1.33384	0.874931			1.27776	0.325422	0.491265	0.0354767	3319	2731
AT3G28200	-1.49332	0.00581311			1.5797	0.0013086	0.964098	0.606731		3154
AT3G28340	-3.31064	0.0304724	1.72833	0.00971086	2.33776	6.66882e-05	1.62981	0.102073	1493	1855
AT3G28345	-4.05662	1.42821e-05	1.93314	0.0176494	0.287043	0.0171274	0.645261	0.193907	1759	315
AT3G28580	-3.60386	0.270918			0.316617	0.00832058	0.200566	0.00409096		5604
AT3G28850	-1.77562	0.0290338	1.95967	0.0164525	1.02467	0.797874	0.788537	0.204125	1396	2694
AT3G28860	-1.57306	0.199452	1.83884	1.56339e-09	1.16112	0.239629	1.11996	0.696368	3232	2848
AT3G28910	1.22245	0.514698			1.26418	0.110445	1.93031	0.000672621	2627	2153
AT3G28920	-1.08311	0.701046			1.72035	0.00620811	0.742535	0.188859		1022
AT3G29200	1.22214	0.291476	-1.60367	0.0170473	0.637962	0.0615569	0.991162	0.956827		1428
AT3G29350	1.55578	0.229694	-2.63165	0.0219969	0.641036	0.129334	1.01399	0.950126		6514
AT3G29360	-1.43676	1.47459e-05	1.6128	0.00667814	1.44441	0.0075465	1.06633	0.514242		2251
AT3G30300	1.14409	0.341352			0.675526	0.0013228	1.31091	0.259327	3633
AT3G30340	9.28049	0.141319			0.47972	0.00849019	1.36671	0.0586321		2088
AT3G30380	-1.49827	0.00754678			0.30747	0.00165443	0.73804	0.127146		2782
AT3G32920	1.84541	0.61337			0.501055	0.00370262	0.979419	0.826689		6463
AT3G42670	-2.40586	1.97799e-06	1.95739	1.97041e-06	0.480538	0.00755397	0.558157	0.00359891		4423
AT3G42790	1.42441	0.000694128			0.646796	0.00778189	1.17135	0.2858	3623
AT3G43300	-1.20095	0.0961893	-1.87643	1.53708e-07	1.14548	0.448572	0.938226	0.791865	1677
AT3G43600	-1.13229	0.372262	-1.50209	0.00385879	0.786777	0.159674	0.577959	0.0365613		2411
AT3G43660	-1.21466	0.962149			0.536594	0.0768632	0.481215	0.035193		181
AT3G43700	-2.12844	0.0101665	2.06147	0.0249729	0.702662	0.00944203	1.03492	0.77834	3197
AT3G43810	-1.1773	0.192818	1.65556	0.0045662	0.957903	0.570651	1.23288	0.251197		2846
AT3G44110	-1.13459	0.0132719			0.797579	0.0224891	0.992802	0.914758		917
AT3G44150	-1.63091	0.0219495	1.57423	0.0420808						607
AT3G44260	-7.24226	0.109357			2.5851	0.00927175	1.12808	0.637954	1525	1192
AT3G44300	-1.28702	0.783297			1.01027	0.938181	0.564147	0.0225885		3048
AT3G44320	-1.18423	0.671517			0.755175	0.0449745	0.472127	0.00668864		4308
AT3G44400	-2.93781	0.00461038			1.31343	0.213688	1.00405	0.977723	3297
AT3G44430	-1.6065	0.0644502	1.66208	0.0186788	1.28456	0.194871	1.10029	0.391159		5895
AT3G44610	-1.7648	0.0201013			1.29867	0.227397	0.902968	0.770531		4769
AT3G44820	1.19445	0.476238			0.553681	0.01966	0.927845	0.816542	2197	2767
AT3G44830	1.58491	0.342105			1.27103	0.14864	1.36346	0.0496992		2269
AT3G44990	1.40568	0.386748			0.392986	0.00786045	0.551866	0.146731	775	2547
AT3G45160	-1.15188	0.877501			0.269682	0.00660689	0.281323	0.013258		1045
AT3G45300	1.98233	0.00305926			0.529551	0.00866879	0.893476	0.412943		4948
AT3G45600	1.03699	0.759554			1.40492	0.00306058	1.45805	0.103885		2485
AT3G46510	1.01067	0.904197			0.799204	0.0179363	0.959946	0.75513	3142
AT3G46590	-1.59876	0.434543			0.680641	0.0456872	0.915919	0.650603	2435	1946
AT3G46620	-2.12603	0.0122822			2.25834	0.000228157	1.81265	0.00247668		5892
AT3G46630	1.72843	0.145005			1.77796	0.00403256	1.14827	0.123341	1828
AT3G46640	2.03504	3.71243e-11			0.673321	0.0411511	1.05789	0.806639		2163
AT3G46780	4.65416	0	-4.4325	0.0366466	0.187022	0.00384044	0.472926	0.0159998		6113
AT3G47120	-1.61176	0.0182408			0.507985	0.0177085	1.12747	0.500842	3380
AT3G47490	1.25145	0.423503			1.26484	0.00777932	1.09751	0.302383	1337	58
AT3G47510	2.33537	0.154258			0.652712	0.0278451	1.63502	0.190231		4558
AT3G47570	-1.51894	0.105122			0.799888	0.0860383	0.643566	0.0468899	1484
AT3G47600	-2.17794	0.000100626	2.11385	0.0228853	0.922186	0.647341	2.03306	0.0315231		2682
AT3G47610	1.03932	0.777094			0.470818	0.00120039	0.665953	0.0662289	434	184
AT3G47620	1.19966	0.247708	1.69777	0.0438747	1.62156	0.00984218	0.915462	0.619364	463	1333
AT3G47800	-1.66356	0.000741338	2.00028	0.00025875	0.753239	0.349038	0.606232	0.211416	3581	2546
AT3G47810	-1.04195	0.75695			0.640064	0.000586457	0.987048	0.901828	687	1603
AT3G47940	-1.24518	0.366275			1.00402	0.89161	1.45584	0.010683		2573
AT3G48090	-3.58759	0.0361022	2.09967	0.000435545	0.315473	0.00372794	0.683918	0.0470351		3973
AT3G48170	-1.12248	0.459783	-2.35568	8.87891e-05	0.785104	0.0128931	0.708973	0.0141384	1576	6475
AT3G48360	-1.47753	0.495285	-2.42432	0.0249248	1.11082	0.745758	2.33663	0.00168787	816	1225
AT3G48460	-3.51644	5.82439e-05			0.98702	0.928394	0.546253	0.0368481		1622
AT3G48510	-2.40696	0.0415946	5.36184	0	3.89356	0.0229589	2.12959	0.0865136	1213
AT3G48520	-1.49283	0.578549			1.17833	0.505907	0.615462	0.00571049	926	1418
AT3G48560	-1.12839	0.296997			2.24628	0.00171608	0.970837	0.906206		6574
AT3G48610	-1.02116	0.915843			0.621857	0.0107083	0.963078	0.766333		5165
AT3G48690	-1.3704	0.492529			1.18588	0.428837	0.266001	0.016746	96	150
AT3G48780	-1.02195	0.875194	-1.88232	0.000129817						937
AT3G48980	-1.45744	0.162208	1.99751	0.00530274					2990	3297
AT3G48990	-1.09004	0.768646			1.19684	0.195849	0.585526	0.0320564		3595
AT3G49160	-1.07468	0.839716			0.584318	0.0126051	0.793529	0.210702	3478
AT3G49210	-1.00937	0.982154			0.489537	0.0026081	0.903461	0.336385		3305
AT3G49220	-1.43659	0.0776865			0.761906	0.249762	0.313297	0.0202934		3318
AT3G49250	1.39025	0.150646			0.598415	0.0260324	1.19945	0.300949		6410
AT3G49350	1.0017	0.99159			0.815313	0.0242484	1.27912	0.0661856		2749
AT3G49530	-1.03839	0.933477			0.76973	0.0054484	1.53848	0.00146723	811
AT3G49620	-1.09184	0.962043			0.270361	0.00467996	0.119185	0.0021597		3024
AT3G49730	-1.7917	0.0720255			0.448152	0.00140652	0.837582	0.121861	2405
AT3G49790	1.62937	0.296769			1.78871	0.0826112	1.9294	0.0148501	47	127
AT3G49810	-1.09733	0.751959			0.992475	0.923422	1.46438	0.045604		6369
AT3G49940	1.03707	0.856091			2.10773	9.09928e-07	2.26808	0.0305837	1045	474
AT3G50070	-1.35639	0.0902707	1.5798	0.0413587	1.46388	0.0667914	1.21265	0.468284		1667
AT3G50190	-2.35775	0.0613712	3.25582	0.00723389	1.70419	0.045501	1.71731	0.300271		6241
AT3G50340	-2.57997	4.92835e-06			0.95707	0.734304	0.506078	0.0282552	2406	3142
AT3G50350	1.2234	0.63736			1.44131	0.00148937	0.660015	0.1306		4789
AT3G50500	1.33584	0.0257926			1.24173	0.123249	1.26336	0.342641		2865
AT3G50530	-1.67832	0.0683104	1.61224	0.00140741	0.737182	0.0018806	1.07034	0.684978		5230
AT3G50700	-3.14481	0.0171671			0.72368	0.0368529	0.561674	0.0177893	773	193
AT3G50740	-3.0388	0.0112942			1.35532	0.121338	0.663932	0.0845404	222	84
AT3G50760	-3.49704	0.0119971			1.35181	0.123203	0.507598	0.0293638		1340
AT3G50780	1.06974	0.687955			1.64857	0.0698755	1.46466	0.0209856		6039
AT3G50850	-1.09639	0.814697	2.05405	0.0373972	1.06474	0.449284	1.20148	0.28267	1467
AT3G50860	-1.57735	0.339344			0.583127	0.0237958	0.918602	0.450849	1760	3296
AT3G50870	1.37522	0.220528			1.03471	0.770087	1.25489	0.0328441	2088	5946
AT3G50930	-1.43866	0.468741			0.376577	0.00887167	1.14027	0.615835		1100
AT3G51090	-1.56875	0.123396	2.35756	0.014096	0.553794	0.00298838	0.917895	0.473302		763
AT3G51450	-2.61882	0.0106606	2.475	0.0196523	0.912512	0.579102	0.579954	0.0209607	6	9
AT3G51500	1.76549	0.00886922			1.00698	0.922131	1.21449	0.0403253	1521	969
AT3G51550	-1.22558	0.00894497			0.848824	0.0152068	0.82757	0.193442	962	943
AT3G51660	-3.65482	0.0736937			2.0917	0.00236223	0.637001	0.145518	1832	465
AT3G51670	-1.01661	0.957322			0.780367	0.017113	1.09504	0.383787	2412	2908
AT3G51720	1.12113	0.253408			0.288845	0.00139291	0.803417	0.255899	2830	3425
AT3G51750	-3.21264	3.32904e-06	5.06621	1.357e-05	0.568904	0.0238266	0.714096	0.255497		6249
AT3G51770	-1.7191	0.000611534			0.923553	0.556113	0.760367	0.310722	739	638
AT3G51820	1.82588	0.107157			1.24378	0.0683734	0.649424	0.0490908	1699
AT3G51860	-1.23796	0.396923			1.65573	0.0104822	0.405675	0.00728788	167	1800
AT3G51895	10.2332	0.0202539			0.947403	0.729906	0.785527	0.270242	938	309
AT3G51910	1.22589	0.483925			0.950091	0.771014	3.23837	0.00360079	699	1787
AT3G51920	-1.80466	0.00320796			0.905031	0.500605	0.94252	0.714297	1000	927
AT3G51950	-1.04027	0.722958			0.347729	0.000157393	0.735519	0.0562121	1303	3661
AT3G52180	-1.19324	0.331026	-2.10138	0.000276111	0.374569	0.0025418	0.778498	0.0663436	509	2412
AT3G52190	1.12298	0.660911			1.33869	0.204357	1.27265	0.0155316	2345	912
AT3G52340	1.09734	0.756971			0.783299	0.0690767	0.662737	0.0262591		3829
AT3G52370	-2.67361	0.145813			0.458485	0.00356924	0.491402	0.00760978	3605	3319
AT3G52450	-2.0857	0.0137385	2.23194	0.00697644	2.16492	0.0781728	3.30297	0.00416743	1246	1536
AT3G52470	1.06356	0.722936			0.758609	0.0240215	0.868619	0.445567	2866
AT3G52490	-1.03755	0.841982	1.65782	0.00303247	0.916889	0.485032	1.81766	0.096044	2499	5182
AT3G52720	2.03691	0.224664			0.383272	0.016362	0.445989	0.0423736		2464
AT3G52880	-1.24876	0.322665			0.693582	0.00836856	0.524334	0.00139847	540	1039
AT3G52930	1.54871	0.0227203			1.43612	0.00822301	0.975042	0.835123		5844
AT3G52940	-1.67337	0.190253			1.66682	0.0342125	1.07861	0.569799		2616
AT3G53160	2.24563	0.0559382			0.985298	0.91695	1.8596	0.0220952		3291
AT3G53190	-1.09589	0.554459			1.0912	0.148087	1.32761	0.0312082		5067
AT3G53230	1.66608	0.0163324			0.801663	0.00907245	0.701911	0.0162467	1530	2866
AT3G53240	1.01081	0.964522			0.471398	0.0313219	0.650503	0.243378		1925
AT3G53280	2.50372	0.0322726			0.967499	0.61219	1.06218	0.685402	3111	2532
AT3G53350	-1.6711	0.0720666			0.336489	0.00749515	0.593244	0.0168077	2930	791
AT3G53380	-1.83793	0.113762	1.60826	0.02241	1.04755	0.857774	0.785245	0.159915	3541
AT3G53430	-1.07868	0.6324	1.86576	1.09235e-07	1.2009	0.092917	1.03418	0.803745	1743	1917
AT3G53450	-1.22927	0.859991			0.850746	0.596368	2.01925	0.0271607		5642
AT3G53500	1.25464	0.160045			1.52923	0.00920534	0.986603	0.943455	704	1646
AT3G53620	-2.15141	0.00236931			0.980877	0.787546	1.34143	0.324146		4198
AT3G53710	-1.10417	0.446024			0.412824	0.00015839	0.747863	0.146266		6354
AT3G53740	1.25911	0.180692			1.25801	0.0493375	1.22932	0.346644	1511
AT3G53780	1.0706	0.772059			1.66389	0.00450929	0.830133	0.0034504	2935
AT3G53800	-1.21633	0.406876	2.33305	0.00195844	1.79448	0.0139208	3.08731	0.000728937	2739
AT3G53810	-1.12486	0.606335	1.70968	0.0112111	1.92483	0.016728	1.26571	0.123341	610	2743
AT3G53990	1.18729	0.193889	-2.17841	5.57731e-09	0.578673	0.00729418	1.17547	0.439998	3278
AT3G54010	-1.38009	0.12446			0.254191	1.64683e-05	0.546506	0.0368372		2008
AT3G54050	4.28735	1.91513e-12	-5.0776	0.0258329	0.58617	0.00634363	0.763158	0.121498	3650	4655
AT3G54110	-1.04119	0.705862			1.21149	0.0267504	1.01195	0.733506		5969
AT3G54130	1.35939	0.119211			0.509646	0.0158636	1.05378	0.637228		4749
AT3G54200	-2.5578	0.0137501			1.64441	0.0296314	0.981153	0.949736	688
AT3G54280	-1.55304	0.000650994			0.474523	0.0166592	0.671066	0.23195		3936
AT3G54390	3.40364	7.47614e-05			0.402777	0.000313633	0.824127	0.35058	3518	4540
AT3G54680	-1.39021	0.12124	1.52435	0.00955185	1.43601	0.119421	0.93347	0.818564	259	185
AT3G54780	-1.53932	0.00718164	2.72775	2.31251e-09						5135
AT3G54810	-1.52983	0.354744			1.33969	0.178983	1.89252	0.000738811	1725
AT3G54880	-2.45099	0.0280269								2261
AT3G54900	1.20232	0.468615			1.26232	0.0460057	0.915857	0.687148	2888
AT3G54920	-1.11857	0.563403			1.51737	0.0253843	0.768526	0.507226	1230	659
AT3G54950	-1.23226	0.590739			0.913971	0.392815	0.80951	0.00325043	3081
AT3G54990	1.33568	0.680468	-4.15008	0.0149922	0.8442	0.328577	0.943116	0.543791		1435
AT3G55000	1.11647	0.609374	-2.16346	0.00694873	0.539983	0.00436369	1.00798	0.960313	251	46
AT3G55140	1.25855	0.239478			1.19785	0.0103399	1.00626	0.922053	1211	2486
AT3G55380	1.16882	0.425305			1.53759	0.0393287	1.51009	0.166414	3427	2330
AT3G55460	-1.08219	0.514891			1.48611	0.00127028	1.0401	0.720842	3418
AT3G55560	-1.19367	0.0441381	1.69367	5.14708e-09	1.07025	0.535911	1.07779	0.780578	949	807
AT3G55620	1.40527	0.00710399			1.50376	0.0150619	1.20805	0.0612292	1311	1506
AT3G55740	-2.41895	0.00871038			1.13552	0.317884	1.17394	0.462679		3507
AT3G55770	-1.01209	0.939334			1.3004	0.00122587	1.13426	0.355298	853	4103
AT3G55950	-1.61108	0.47258			1.69311	0.00173355	0.871301	0.524954		4022
AT3G55980	-2.31572	0.347262			2.62351	0.0111898	2.38548	0.00303638	237	4836
AT3G56040	1.53143	0.15521	-1.73193	0.0069788	0.465421	0.0659435	0.917476	0.756956		5203
AT3G56050	1.23723	0.0728202			0.549039	0.0346113	0.982232	0.915014	833	5361
AT3G56070	-1.08947	0.597077	1.61719	0.00128787	1.22327	0.15864	1.15001	0.484497		4568
AT3G56080	1.37013	0.822803			1.28182	0.402587	0.12023	0.00236489	2637
AT3G56200	-1.53598	0.190847			0.683983	0.0416664	0.310353	0.000227809	2648	5837
AT3G56270	-1.66706	0.0126557	2.33929	6.15609e-06	0.413757	0.00791036	0.854282	0.442497	2073	3563
AT3G56360	1.1685	0.395748			1.31478	0.0105881	1.39933	0.0134953	3064
AT3G56370	-1.34462	0.00242275	1.95046	0.000274932	1.53306	0.00571657	0.972044	0.901131		2787
AT3G56400	-3.14169	0.0460231	4.41543	0.000333762	0.839353	0.291396	1.14016	0.397073		5168
AT3G56480	-1.33157	0.415253	-1.64758	0.0190188	0.622671	0.00227092	0.837352	0.122382	3499
AT3G56490	1.03338	0.828406			1.74659	0.00233179	1.18355	0.052607		4959
AT3G56580	1.00878	0.9564			0.638804	0.000973553	0.87538	0.315186		3503
AT3G56620	1.41412	0.802979			1.75013	0.00943871	0.480135	0.0265183	477	3128
AT3G56800	1.10632	0.525797	1.60319	0.00984363	1.51007	0.0361782	1.5562	0.179538	3699
AT3G56810	-1.10714	0.555463	2.48967	0.000275193	0.656743	0.0558978	1.73817	0.0883705	3583
AT3G56880	-1.15258	0.651214	1.98961	0.0099238	2.45294	2.52471e-05	1.80357	0.0929477	2692
AT3G57010	-2.23789	0.090404	1.92044	0.0181756	1.37989	0.0457555	0.769158	0.0797816		2507
AT3G57040	1.12889	0.583358			0.607448	0.0386874	1.53151	0.170695		3398
AT3G57230	-2.44343	0.0146599			0.461427	0.00251691	0.372203	0.000958871	11	86
AT3G57280	-1.61887	0.054306			1.64435	0.00137566	1.21174	0.284472	115	389
AT3G57380	1.2238	0.537821			0.653821	0.00732626	0.58381	0.00152918	973
AT3G57390	-2.81628	0.00924483	-4.12706	0.0039181	0.455215	0.00451641	0.37066	0.00111175	215	20
AT3G57410	-1.15653	0.365343	-1.99169	1.20734e-07	0.693344	0.115962	0.589491	0.0874112	1027	2518
AT3G57420	-1.42585	0.0443757			0.987353	0.965262	1.15431	0.642127	2017	4001
AT3G57520	-1.33073	0.166235	-2.10647	0.00482409	0.85426	0.0831511	0.610376	0.00205087	2777
AT3G57530	1.23594	0.617817	-1.9011	0.00018918	0.711923	0.000310391	0.985588	0.945501	1173
AT3G57550	-1.66821	6.54492e-05			0.694125	0.0198361	1.10705	0.0603855	258	2752
AT3G57650	-1.44455	0.00367862			0.93409	0.637842	0.895018	0.605136		5208
AT3G57670	-4.98297	2.6708e-10	4.15981	0.0203477	0.722734	0.0762776	0.995389	0.986878		4402
AT3G57680	1.24605	0.884693			0.566873	0.00613826	1.01757	0.949719		1322
AT3G57780	-2.76005	0.000628753			0.46266	0.0165128	0.252663	0.00553136	3062	3630
AT3G57870	1.7309	7.92407e-05	-2.72368	0.0010789	1.08451	0.520476	1.15413	0.356578	1410	6067
AT3G57980	-1.32298	0.268622			0.639719	0.0476472	0.776106	0.391553		2689
AT3G58010	1.29156	0.535775			0.752419	0.0276852	1.00048	0.996423		3720
AT3G58610	1.10289	0.207064			1.54219	0.00512616	0.896564	0.352532	2302	3340
AT3G58650	-1.1833	0.395899	1.84558	0.00282764	0.283299	0.000444148	0.705353	0.0133618		2747
AT3G58750	1.07753	0.55063	-1.92559	0.000476445	1.15956	0.372531	0.812263	0.143271	589	5190
AT3G58780	-2.11713	0.385235			0.512717	0.134217	0.503242	0.0255111	3102	4166
AT3G59050	-1.39346	0.339323			1.43656	0.00986724	0.799299	0.0781693	2700
AT3G59060	-1.00697	0.986333			0.435857	0.061351	0.421703	0.0443269	32	710
AT3G59110	-1.16958	0.55476			0.465687	0.000368848	0.880195	0.174269		2890
AT3G59220	-1.69175	0.340347			0.563374	0.0171211	0.563439	0.0495748		5685
AT3G59350	1.34021	0.414891	-2.02911	3.85037e-07	1.29601	0.0139291	1.2533	0.151966		6281
AT3G59580	1.5521	0.707982			0.995444	0.956075	0.740464	0.0261863	85	704
AT3G59660	-1.98194	0.00126594			0.59042	0.00220765	0.64954	0.0124334	2187	3388
AT3G59670	-1.68895	0.00341606			0.548866	1.92827e-05	0.919856	0.384966		5659
AT3G59930	-1.29555	0.649291	-4.27789	0.00151747	0.585055	0.141483	0.658377	0.305555		1109
AT3G59940	3.01519	0.0442828			2.56918	0.0127352	1.71812	0.0686105	825	2010
AT3G60040	-1.04559	0.90656			0.534949	0.0187239	0.632873	0.0601734		828
AT3G60070	-1.08574	0.855448			0.809016	0.0747089	1.25651	0.0368099		4565
AT3G60080	-1.04015	0.831631			1.81601	0.0122661	1.13485	0.209157	2633
AT3G60110	-2.87333	0.00694165	2.19108	0.0498002	0.231709	0.00185823	0.466826	0.0403523	374	301
AT3G60130	-1.93887	0.0106786			0.572546	0.138208	0.471688	0.0798369		1751
AT3G60310	1.31504	0.265598			0.40667	0.000243295	0.839256	0.36665		4784
AT3G60320	-1.16015	0.274957			0.496582	0.0184524	0.647452	0.254658	2900	3948
AT3G60450	-1.02043	0.89892			1.25702	0.0368947	1.06631	0.246184		3817
AT3G60510	-1.32053	0.653881			0.683324	0.00540439	0.92193	0.649371	671	2063
AT3G60520	2.16547	0.0017068			1.07356	0.662946	1.82026	0.0850736		1349
AT3G60580	-2.62687	0.0952256			0.329772	0.0420475	1.12065	0.520241	1602	997
AT3G60640	-1.65215	0.166159			1.54796	0.0209223	1.56758	0.0931532		6596
AT3G60660	-1.45243	0.260925			0.557148	0.000330478	0.900074	0.147195	2725	2333
AT3G60690	1.00873	0.978587			1.96607	0.00217809	0.743957	0.175016	2285	5431
AT3G60800	-1.60197	0.0160956			0.746811	0.0142089	0.890386	0.0369675		4186
AT3G60820	1.35289	0.0130219	-1.81554	0.012787	1.44061	0.000318473	1.19508	0.0300043	3470
AT3G60860	-1.62022	1.42066e-05			0.820524	0.48844	0.732153	0.204589	2118	3893
AT3G61010	-1.66063	0.202365	1.5417	0.00324982	0.819324	0.408276	0.639875	0.139626	3010
AT3G61070	-2.03145	0.0326941			0.882359	0.354362	1.04471	0.794666		4323
AT3G61130	-1.39552	0.00320562			0.542303	0.00113922	0.966363	0.601751		5786
AT3G61150	1.51072	0.30529			2.42172	0.00117437	1.3391	0.143992	41	143
AT3G61240	-1.48629	0.00015942			0.904184	0.139029	1.13325	0.299851		2727
AT3G61260	1.35442	0.180894			0.337895	0.000177619	0.912723	0.39862		2442
AT3G61440	-1.02639	0.778996	-1.89406	2.00558e-06	0.565031	0.000489932	0.879735	0.0675882	2232
AT3G61460	-2.19116	0.00336192			1.63693	0.003444	0.983824	0.915715	2069	2241
AT3G61470	3.15653	1.64386e-05	-4.53036	0.0384018	1.52478	0.0343091	0.692116	0.0577422		5644
AT3G61580	1.04543	0.67312			1.70685	0.00814219	0.897228	0.566764	758
AT3G61590	-1.44367	0.0667989	1.6732	0.0112261	1.48276	0.00369827	1.17019	0.0980352	2497	1465
AT3G61620	1.80049	0.106795	-2.5064	0.0221927	0.817875	0.016255	1.00119	0.982403		1138
AT3G61630	3.08696	6.70708e-05			1.31711	0.0251306	1.77763	0.00327231	1480
AT3G61690	-1.89401	1.93729e-07			0.985828	0.944245	0.783505	0.453299		4456
AT3G61890	-1.51813	0.574411			0.384809	0.00454753	0.431107	0.00295086	3164	1698
AT3G61970	1.49518	0.4233			1.23642	0.119644	1.56973	0.0320588		5064
AT3G62070	-1.20308	0.387296	1.71282	0.00858841						4374
AT3G62080	1.14618	0.606935			0.303727	0.000733998	0.701069	0.0519209		5765
AT3G62090	-1.93682	0.0152015	1.94421	0.000715383	0.192695	2.47865e-05	0.57268	0.00928544	1520	2373
AT3G62270	-4.28239	4.0165e-11	1.79977	0.0250872	0.576966	0.00405526	1.50148	0.0518239	1381
AT3G62280	-1.93305	0.595063			0.705532	0.00833516	0.962543	0.674129		1362
AT3G62620	-1.06474	0.864793			0.533425	0.000673293	0.889324	0.097208	1845	1888
AT3G62630	1.55825	0.00231513			0.556417	0.0881579	0.996731	0.990291	2796
AT3G62650	1.53846	2.27408e-05			1.00135	0.99152	1.16947	0.382882		5271
AT3G62860	1.1746	0.614951			0.482853	0.021879	0.796266	0.485287	1353	1545
AT3G62980	1.07677	0.464659			2.02298	0.00640806	0.806375	0.496045		4122
AT3G63010	-1.03669	0.816149	1.63369	5.28149e-06	1.94328	0.0572757	1.46941	0.308668	1091	1019
AT3G63070	-1.02755	0.88295			0.376592	0.00590548	0.643224	0.14956	2298	2648
AT3G63120	-1.63717	0.0358306			1.60794	0.017118	0.695714	0.187262	1030	1395
AT3G63200	-1.42565	0.0242379			1.4486	0.0605286	0.95177	0.857334		4656
AT3G63210	-1.35299	0.154012	1.72188	0.0204633	1.26276	0.0506074	1.47814	0.211231	2932
AT3G63220	1.48097	0.0591817			1.79271	0.0302707	1.08908	0.794346		1577
AT3G63240	-2.90453	9.87869e-08	2.86622	1.27991e-10	0.317269	0.000780578	0.678419	0.179539		6001
AT3G63310	-1.1206	0.416408			1.40064	0.0385814	0.728421	0.24501	1452	2103
AT3G63460	-1.46785	2.91555e-07			0.977248	0.906925	0.872508	0.719738	3641
AT3G63500	-1.20781	0.284319			0.269908	0.00245704	0.715127	0.365132	1243
AT3G63530	-1.13423	0.551068	-1.80276	0.0210265						2118
AT4G00050	12.8712	4.08914e-05	-14.3298	0.0410217	0.821781	0.302456	0.786396	0.131767	2146	4518
AT4G00150	1.48747	0.0393633			1.15616	0.255939	0.806074	0.498823		5033
AT4G00180	2.53346	0.0184051	-3.81127	0.0250587	1.30208	0.176835	1.73585	0.136548	2621	5167
AT4G00200	1.87073	2.3174e-06			1.50754	0.00243436	1.56976	0.0399836	3690	3071
AT4G00370	1.12631	0.674649	-2.60235	1.15195e-05	1.05211	0.447738	0.717163	0.0278272		3416
[truncated: 1,297 more rows]
