# Supplementary material for: Revisiting AGAMOUS-LIKE15, a Key Somatic Embryogenesis Regulator, Using Next Generation Sequencing Analysis in Arabidopsis
Source: Int J Mol Sci. 2022 Dec 1;23(23):15082. doi: 10.3390/ijms232315082 (PMC9736886; doi:10.3390/ijms232315082)
Supplement: Supplementary file 1 [file ijms-23-15082-s001.zip › Dataset-S5 combining ChIP-seq-RNA-seq.xlsx]

## Sheet: Sheet1
Supplementary Dataset S5
283 common elements in "AGL15 Bound" and "Expressed in response to 35S:AGL15(SAM SE)":												472 common elements in "AGL15 Bound" and "Repressed in response to 35S:AGL15 (SAM SE)":
GENE ID	GENE Description											GENE ID	GENE Description
AT1G02640	beta-xylosidase 2											AT1G01180		S-adenosyl-L-methionine-dependent methyltransferases superfamily protein
AT1G03600	photosystem II family protein											AT1G01570		Protein of unknown function (DUF604)
AT1G03630	protochlorophyllide oxidoreductase C											AT1G02730		cellulose synthase-like D5
AT1G05190	Ribosomal protein L6 family											AT1G03230		Eukaryotic aspartyl protease family protein
AT1G05240	Peroxidase superfamily protein											AT1G03730		0
AT1G05680	Uridine diphosphate glycosyltransferase 74E2											AT1G03820		0
AT1G07150	mitogen-activated protein kinase kinase kinase 13											AT1G03960		Calcium-binding EF hand family protein
AT1G07440	NAD(P)-binding Rossmann-fold superfamily protein											AT1G04520		plasmodesmata-located protein 2
AT1G07530	SCARECROW-like 14											AT1G04590		0
AT1G07570	Protein kinase superfamily protein											AT1G04680		Pectin lyase-like superfamily protein	Negative regulation of phosphorelay signal transduction system (GO:0070298)
AT1G07870	Protein kinase superfamily protein											AT1G05010		ethylene-forming enzyme
AT1G08230	Transmembrane amino acid transporter family protein											AT1G05200		glutamate receptor 3.4
AT1G10210	mitogen-activated protein kinase 1											AT1G05950		0
AT1G10370	Glutathione S-transferase family protein											AT1G06080		delta 9 desaturase 1
AT1G11860	Glycine cleavage T-protein family											AT1G06410		trehalose-phosphatase/synthase 7
AT1G12110	nitrate transporter 1.1											AT1G07090		Protein of unknown function (DUF640)
AT1G12200	Flavin-binding monooxygenase family protein											AT1G07280		Tetratricopeptide repeat (TPR)-like superfamily protein
AT1G13710	cytochrome P450, family 78, subfamily A, polypeptide 5											AT1G08270		0
AT1G14340	RNA-binding (RRM/RBD/RNP motifs) family protein											AT1G08920		ERD (early response to dehydration) six-like 1
AT1G14345	NAD(P)-linked oxidoreductase superfamily protein											AT1G09570		phytochrome A
AT1G14440	homeobox protein 31											AT1G10020		Protein of unknown function (DUF1005)
AT1G14860	nudix hydrolase homolog 18											AT1G10030		homolog of yeast ergosterol28
AT1G14870	PLANT CADMIUM RESISTANCE 2											AT1G10040		alpha/beta-Hydrolases superfamily protein
AT1G14920	GRAS family transcription factor family protein											AT1G10470		response regulator 4
AT1G15100	RING-H2 finger A2A											AT1G12420		ACT domain repeat 8
AT1G15110	phosphatidyl serine synthase family protein											AT1G14020		O-fucosyltransferase family protein
AT1G16080	0											AT1G14210		Ribonuclease T2 family protein
AT1G16260	Wall-associated kinase family protein											AT1G14350		Duplicated homeodomain-like superfamily protein
AT1G19330	0											AT1G14360		UDP-galactose transporter 3
AT1G20650	Protein kinase superfamily protein											AT1G14820		Sec14p-like phosphatidylinositol transfer family protein
AT1G20850	xylem cysteine peptidase 2											AT1G15960		NRAMP metal ion transporter 6
AT1G21000	PLATZ transcription factor family protein											AT1G16270		Protein kinase superfamily protein with octicosapeptide/Phox/Bem1p domain
AT1G21120	O-methyltransferase family protein											AT1G17550		homology to ABI2
AT1G22040	Galactose oxidase/kelch repeat superfamily protein											AT1G17890		NAD(P)-binding Rossmann-fold superfamily protein
AT1G22220	F-box family protein											AT1G18480		Calcineurin-like metallo-phosphoesterase superfamily protein
AT1G23380	KNOTTED1-like homeobox gene 6											AT1G18720		Protein of unknown function (DUF962)
AT1G26270	Phosphatidylinositol 3- and 4-kinase family protein											AT1G19850		Transcriptional factor B3 family protein / auxin-responsive factor AUX/IAA-related
AT1G26940	Cyclophilin-like peptidyl-prolyl cis-trans isomerase family protein											AT1G20840		tonoplast monosaccharide transporter1
AT1G26945	basic helix-loop-helix (bHLH) DNA-binding superfamily protein											AT1G20960		U5 small nuclear ribonucleoprotein helicase, putative
AT1G27210	ARM repeat superfamily protein											AT1G22360		UDP-glucosyl transferase 85A2
AT1G30320	Remorin family protein											AT1G22400		UDP-Glycosyltransferase superfamily protein
AT1G32540	lsd one like 1											AT1G22882		Galactose-binding protein
AT1G33110	MATE efflux family protein											AT1G23040		hydroxyproline-rich glycoprotein family protein
AT1G33240	GT-2-like 1											AT1G23980		RING/U-box superfamily protein
AT1G33560	Disease resistance protein (CC-NBS-LRR class) family											AT1G25370		Protein of unknown function (DUF1639)
AT1G33700	Beta-glucosidase, GBA2 type family protein											AT1G27050		homeobox protein 54
AT1G35670	calcium-dependent protein kinase 2											AT1G28010		P-glycoprotein 14
AT1G37130	nitrate reductase 2											AT1G28050		B-box type zinc finger protein with CCT domain
AT1G47128	Granulin repeat cysteine protease family protein											AT1G28280		VQ motif-containing protein
AT1G49320	unknown seed protein like 1											AT1G28390		Protein kinase superfamily protein
AT1G50600	scarecrow-like 5											AT1G29270		0
AT1G51950	indole-3-acetic acid inducible 18											AT1G29290		0
AT1G52342	0											AT1G29750		receptor-like kinase in flowers 1
AT1G53520	Chalcone-flavanone isomerase family protein											AT1G29980		Protein of unknown function, DUF642
AT1G58340	MATE efflux family protein											AT1G30650		WRKY DNA-binding protein 14
AT1G59700	glutathione S-transferase TAU 16											AT1G30760		FAD-binding Berberine family protein
AT1G59740	Major facilitator superfamily protein											AT1G31290		ARGONAUTE 3
AT1G60160	Potassium transporter family protein											AT1G32380		phosphoribosyl pyrophosphate (PRPP) synthase 2
AT1G63090	phloem protein 2-A11											AT1G32920		0
AT1G64740	alpha-1 tubulin											AT1G33270		Acyl transferase/acyl hydrolase/lysophospholipase superfamily protein
AT1G64970	gamma-tocopherol methyltransferase											AT1G36160		acetyl-CoA carboxylase 1
AT1G67090	ribulose bisphosphate carboxylase small chain 1A											AT1G36280		L-Aspartase-like family protein
AT1G67910	0											AT1G43690		ubiquitin interaction motif-containing protein
AT1G68810	basic helix-loop-helix (bHLH) DNA-binding superfamily protein											AT1G44170		aldehyde dehydrogenase 3H1
AT1G68830	STT7 homolog STN7											AT1G45130		beta-galactosidase 5
AT1G69410	eukaryotic elongation factor 5A-3											AT1G47490		RNA-binding protein 47C
AT1G70290	trehalose-6-phosphatase synthase S8											AT1G47740		PPPDE putative thiol peptidase family protein
AT1G70420	Protein of unknown function (DUF1645)											AT1G47990		gibberellin 2-oxidase 4
AT1G71130	Integrase-type DNA-binding superfamily protein											AT1G48000		myb domain protein 112
AT1G71695	Peroxidase superfamily protein											AT1G48330		0
AT1G72940	Toll-Interleukin-Resistance (TIR) domain-containing protein											AT1G50055		TAS1B; other RNA
AT1G74970	ribosomal protein S9											AT1G50060		CAP (Cysteine-rich secretory proteins, Antigen 5, and Pathogenesis-related 1 protein) superfamily protein
AT1G75350	Ribosomal protein L31											AT1G53830		pectin methylesterase 2
AT1G75380	bifunctional nuclease in basal defense response 1											AT1G53920		GDSL-motif lipase 5
AT1G75810	0											AT1G54000		GDSL-like Lipase/Acylhydrolase superfamily protein
AT1G76100	plastocyanin 1											AT1G54570		Esterase/lipase/thioesterase family protein
AT1G76650	calmodulin-like 38											AT1G55020		lipoxygenase 1
AT1G77450	NAC domain containing protein 32											AT1G55690		Sec14p-like phosphatidylinositol transfer family protein
AT1G77760	nitrate reductase 1											AT1G56190		Phosphoglycerate kinase family protein
AT1G78040	Pollen Ole e 1 allergen and extensin family protein											AT1G56210		Heavy metal transport/detoxification superfamily protein
AT1G78370	glutathione S-transferase TAU 20											AT1G56580		Protein of unknown function, DUF538
AT1G78380	glutathione S-transferase TAU 19											AT1G57610		Protein of unknown function (DUF607)
AT1G78460	SOUL heme-binding family protein											AT1G57990		purine permease 18
AT1G80120	Protein of unknown function (DUF567)											AT1G58410		Disease resistance protein (CC-NBS-LRR class) family
AT2G01450	MAP kinase 17											AT1G58420		Uncharacterised conserved protein UCP031279
AT2G02100	low-molecular-weight cysteine-rich 69											AT1G59710		Protein of unknown function (DUF569)
AT2G05100	photosystem II light harvesting complex gene 2.1											AT1G61380		S-domain-1 29
AT2G15480	UDP-glucosyl transferase 73B5											AT1G62050		Ankyrin repeat family protein
AT2G17830	F-box and associated interaction domains-containing protein											AT1G62305		Core-2/I-branching beta-1,6-N-acetylglucosaminyltransferase family protein
AT2G18670	RING/U-box superfamily protein											AT1G62760		Plant invertase/pectin methylesterase inhibitor superfamily protein
AT2G22720	SPT2 chromatin protein											AT1G63500		Protein kinase protein with tetratricopeptide repeat domain
AT2G23320	WRKY DNA-binding protein 15											AT1G63750		Disease resistance protein (TIR-NBS-LRR class) family
AT2G24260	LJRHL1-like 1											AT1G64610		Transducin/WD40 repeat-like superfamily protein
AT2G24420	DNA repair ATPase-related											AT1G67070		Mannose-6-phosphate isomerase, type I
AT2G26660	SPX domain gene 2											AT1G67730		beta-ketoacyl reductase 1
AT2G30040	mitogen-activated protein kinase kinase kinase 14											AT1G68390		Core-2/I-branching beta-1,6-N-acetylglucosaminyltransferase family protein
AT2G30490	cinnamate-4-hydroxylase											AT1G68400		leucine-rich repeat transmembrane protein kinase family protein
AT2G30520	Phototropic-responsive NPH3 family protein											AT1G68560		alpha-xylosidase 1
AT2G31200	actin depolymerizing factor 6											AT1G68720		tRNA arginine adenosine deaminase
AT2G33590	NAD(P)-binding Rossmann-fold superfamily protein											AT1G69030		BSD domain-containing protein
AT2G34390	NOD26-like intrinsic protein 2;1											AT1G69430		0
AT2G34430	light-harvesting chlorophyll-protein complex II subunit B1											AT1G69810		WRKY DNA-binding protein 36
AT2G37130	Peroxidase superfamily protein											AT1G70140		formin 8
AT2G37170	plasma membrane intrinsic protein 2											AT1G70300		K+ uptake permease 6
AT2G37220	RNA-binding (RRM/RBD/RNP motifs) family protein											AT1G70410		beta carbonic anhydrase 4
AT2G37640	Barwin-like endoglucanases superfamily protein											AT1G71010		FORMS APLOID AND BINUCLEATE CELLS 1C
AT2G40100	light harvesting complex photosystem II											AT1G72410		COP1-interacting protein-related
AT2G40510	Ribosomal protein S26e family protein											AT1G74440		Protein of unknown function (DUF962)
AT2G41660	Protein of unknown function, DUF617											AT1G74510		Galactose oxidase/kelch repeat superfamily protein
AT2G43590	Chitinase family protein											AT1G75490		Integrase-type DNA-binding superfamily protein
AT2G43910	HARMLESS TO OZONE LAYER 1											AT1G75580		SAUR-like auxin-responsive protein family
AT2G44140	Peptidase family C54 protein											AT1G75640		Leucine-rich receptor-like protein kinase family protein
AT2G44798	other RNA											AT1G75730		0
AT2G45980	0											AT1G76950		Regulator of chromosome condensation (RCC1) family with FYVE zinc finger domain
AT2G46820	photosystem I P subunit											AT1G77260		S-adenosyl-L-methionine-dependent methyltransferases superfamily protein
AT2G47450	chloroplast signal recognition particle component (CAO)											AT1G77500		Protein of unknown function (DUF630 and DUF632)
AT2G47460	myb domain protein 12											AT1G77630		Peptidoglycan-binding LysM domain-containing protein
AT2G47730	glutathione S-transferase phi 8											AT1G79570		Protein kinase superfamily protein with octicosapeptide/Phox/Bem1p domain
AT2G47950	0											AT1G79730		hydroxyproline-rich glycoprotein family protein
AT3G02040	senescence-related gene 3											AT2G01950		BRI1-like 2
AT3G02730	thioredoxin F-type 1											AT2G03480		QUASIMODO2 LIKE 2
AT3G02910	AIG2-like (avirulence induced gene) family protein											AT2G04160		Subtilisin-like serine endopeptidase family protein
AT3G03270	Adenine nucleotide alpha hydrolases-like superfamily protein											AT2G04780		FASCICLIN-like arabinoogalactan 7
AT3G04290	Li-tolerant lipase 1											AT2G05920		Subtilase family protein
AT3G04730	indoleacetic acid-induced protein 16											AT2G13790		somatic embryogenesis receptor-like kinase 4
AT3G06570	Galactose oxidase/kelch repeat superfamily protein											AT2G17760		Eukaryotic aspartyl protease family protein
AT3G06590	basic helix-loop-helix (bHLH) DNA-binding superfamily protein											AT2G17880		Chaperone DnaJ-domain superfamily protein
AT3G07310	Protein of unknown function (DUF760)											AT2G18140		Peroxidase superfamily protein
AT3G07350	Protein of unknown function (DUF506)											AT2G20320		DENN (AEX-3) domain-containing protein
AT3G07650	CONSTANS-like 9											AT2G20960		Arabidopsis phospholipase-like protein (PEARLI 4) family
AT3G10020	0											AT2G21060		glycine-rich protein 2B
AT3G10230	lycopene cyclase											AT2G22330		cytochrome P450, family 79, subfamily B, polypeptide 3
AT3G11580	AP2/B3-like transcriptional factor family protein											AT2G22510		hydroxyproline-rich glycoprotein family protein
AT3G13080	multidrug resistance-associated protein 3											AT2G23050		Phototropic-responsive NPH3 family protein
AT3G13120	Ribosomal protein S10p/S20e family protein											AT2G24170		Endomembrane protein 70 protein family
AT3G13310	Chaperone DnaJ-domain superfamily protein											AT2G24240		BTB/POZ domain with WD40/YVTN repeat-like protein
AT3G14660	cytochrome P450, family 72, subfamily A, polypeptide 13											AT2G24990		Serine/threonine-protein kinase Rio1
AT3G14830	0											AT2G25060		early nodulin-like protein 14
AT3G15850	fatty acid desaturase 5											AT2G25320		TRAF-like family protein
AT3G16140	photosystem I subunit H-1											AT2G25490		EIN3-binding F box protein 1
AT3G17510	CBL-interacting protein kinase 1											AT2G25790		Leucine-rich receptor-like protein kinase family protein
AT3G17609	HY5-homolog											AT2G26040		PYR1-like 2
AT3G18930	RING/U-box superfamily protein											AT2G26710		Cytochrome P450 superfamily protein
AT3G20395	RING/U-box superfamily protein											AT2G27310		F-box family protein
AT3G21560	UDP-Glycosyltransferase superfamily protein											AT2G27400		TAS1A; other RNA
AT3G22370	alternative oxidase 1A											AT2G27840		histone deacetylase-related / HD-related
AT3G22840	Chlorophyll A-B binding family protein											AT2G28200		C2H2-type zinc finger family protein
AT3G23560	MATE efflux family protein											AT2G28260		cyclic nucleotide-gated channel 15
AT3G23800	selenium-binding protein 3											AT2G28350		auxin response factor 10
AT3G23880	F-box and associated interaction domains-containing protein											AT2G28510		Dof-type zinc finger DNA-binding family protein
AT3G25240	Protein of unknown function (DUF506)											AT2G28630		3-ketoacyl-CoA synthase 12
AT3G45300	isovaleryl-CoA-dehydrogenase											AT2G28790		Pathogenesis-related thaumatin superfamily protein
AT3G46640	Homeodomain-like superfamily protein											AT2G28950		expansin A6
AT3G46780	plastid transcriptionally active 16											AT2G30220		GDSL-like Lipase/Acylhydrolase family protein
AT3G51500	0											AT2G30970		aspartate aminotransferase 1
AT3G52930	Aldolase superfamily protein											AT2G31880		Leucine-rich repeat protein kinase family protein
AT3G53230	ATPase, AAA-type, CDC48 protein											AT2G32030		Acyl-CoA N-acyltransferases (NAT) superfamily protein
AT3G53280	cytochrome p450 71b5											AT2G32250		FAR1-related sequence 2
AT3G54050	high cyclic electron flow 1											AT2G32280		Protein of unknown function (DUF1218)
AT3G54390	sequence-specific DNA binding transcription factors											AT2G32560		F-box family protein
AT3G57870	sumo conjugation enzyme 1											AT2G32920		PDI-like 2-3
AT3G59940	Galactose oxidase/kelch repeat superfamily protein											AT2G34710		Homeobox-leucine zipper family protein / lipid-binding START domain-containing protein
AT3G60520	0											AT2G34790		FAD-binding Berberine family protein
AT3G61470	photosystem I light harvesting complex gene 2											AT2G34920		RING/U-box superfamily protein
AT3G62650	0											AT2G35230		VQ motif-containing protein
AT4G00050	basic helix-loop-helix (bHLH) DNA-binding superfamily protein											AT2G35350		poltergeist like 1
AT4G00180	Plant-specific transcription factor YABBY family protein											AT2G36080		AP2/B3-like transcriptional factor family protein
AT4G00200	AT hook motif DNA-binding family protein											AT2G36930		zinc finger (C2H2 type) family protein
AT4G00940	Dof-type zinc finger DNA-binding family protein											AT2G37080		ROP interactive partner 3
AT4G01310	Ribosomal L5P family protein											AT2G37430		C2H2 and C2HC zinc fingers superfamily protein
AT4G01580	AP2/B3-like transcriptional factor family protein											AT2G37940		Arabidopsis Inositol phosphorylceramide synthase 2
AT4G02380	senescence-associated gene 21											AT2G38360		prenylated RAB acceptor 1.B4
AT4G02530	chloroplast thylakoid lumen protein											AT2G38820		Protein of unknown function (DUF506)
AT4G03210	xyloglucan endotransglucosylase/hydrolase 9											AT2G39200		Seven transmembrane MLO family protein
AT4G05060	PapD-like superfamily protein											AT2G39210		Major facilitator superfamily protein
AT4G05150	Octicosapeptide/Phox/Bem1p family protein											AT2G39350		ABC-2 type transporter family protein
AT4G15390	HXXXD-type acyl-transferase family protein											AT2G39560		Putative membrane lipoprotein
AT4G15420	Ubiquitin fusion degradation UFD1 family protein											AT2G40470		LOB domain-containing protein 15
AT4G15560	Deoxyxylulose-5-phosphate synthase											AT2G40540		potassium transporter 2
AT4G16447	0											AT2G40840		disproportionating enzyme 2
AT4G17670	Protein of unknown function (DUF581)											AT2G40940		ethylene response sensor 1
AT4G17900	PLATZ transcription factor family protein											AT2G41560		autoinhibited Ca(2+)-ATPase, isoform 4
AT4G19420	Pectinacetylesterase family protein											AT2G41800		Protein of unknown function, DUF642
AT4G19700	SBP (S-ribonuclease binding protein) family protein											AT2G41890		curculin-like (mannose-binding) lectin family protein / PAN domain-containing protein
AT4G20830	FAD-binding Berberine family protein											AT2G41900		CCCH-type zinc finger protein with ARM repeat domain
AT4G21350	plant U-box 8											AT2G42010		phospholipase D beta 1
AT4G22290	Ubiquitin-specific protease family C19-related protein											AT2G42730		F-box family protein
AT4G23530	Protein of unknown function (DUF793)											AT2G43800		Actin-binding FH2 (formin homology 2) family protein
AT4G24730	Calcineurin-like metallo-phosphoesterase superfamily protein											AT2G43970		RNA-binding protein
AT4G25650	ACD1-like											AT2G45310		UDP-D-glucuronate 4-epimerase 4
AT4G27450	Aluminium induced protein with YGL and LRDR motifs											AT2G45470		FASCICLIN-like arabinogalactan protein 8
AT4G27730	oligopeptide transporter 1											AT2G45830		downstream target of AGL15 2
AT4G28080	Tetratricopeptide repeat (TPR)-like superfamily protein											AT2G45970		cytochrome P450, family 86, subfamily A, polypeptide 8
AT4G29310	Protein of unknown function (DUF1005)											AT2G46410		Homeodomain-like superfamily protein
AT4G29720	polyamine oxidase 5											AT2G46920		Protein phosphatase 2C family protein
AT4G29900	autoinhibited Ca(2+)-ATPase 10											AT2G46950		cytochrome P450, family 709, subfamily B, polypeptide 2
AT4G30250	P-loop containing nucleoside triphosphate hydrolases superfamily protein											AT2G48060		0
AT4G30270	xyloglucan endotransglucosylase/hydrolase 24											AT3G01830		Calcium-binding EF-hand family protein
AT4G30960	SOS3-interacting protein 3											AT3G01860		0
AT4G32480	Protein of unknown function (DUF506)											AT3G02120		hydroxyproline-rich glycoprotein family protein
AT4G32940	gamma vacuolar processing enzyme											AT3G02280		Flavodoxin family protein
AT4G33030	sulfoquinovosyldiacylglycerol 1											AT3G03150		0
AT4G35100	plasma membrane intrinsic protein 3											AT3G03690		Core-2/I-branching beta-1,6-N-acetylglucosaminyltransferase family protein
AT4G35250	NAD(P)-binding Rossmann-fold superfamily protein											AT3G04080		apyrase 1
AT4G36040	Chaperone DnaJ-domain superfamily protein											AT3G05670		RING/U-box protein
AT4G36800	RUB1 conjugating enzyme 1											AT3G06020		Protein of unknown function (DUF3049)
AT4G36840	Galactose oxidase/kelch repeat superfamily protein											AT3G06035		Glycoprotein membrane precursor GPI-anchored
AT4G37370	cytochrome P450, family 81, subfamily D, polypeptide 8											AT3G06080		Plant protein of unknown function (DUF828)
AT4G37470	alpha/beta-Hydrolases superfamily protein											AT3G06500		Plant neutral invertase family protein
AT4G37750	Integrase-type DNA-binding superfamily protein											AT3G06740		GATA transcription factor 15
AT4G37760	squalene epoxidase 3											AT3G06810		acyl-CoA dehydrogenase-related
AT4G37930	serine transhydroxymethyltransferase 1											AT3G08680		Leucine-rich repeat protein kinase family protein
AT4G38970	fructose-bisphosphate aldolase 2											AT3G08850		HEAT repeat ;WD domain, G-beta repeat protein protein
AT4G39100	PHD finger family protein / bromo-adjacent homology (BAH) domain-containing protein											AT3G10370		FAD-dependent oxidoreductase family protein
AT4G40060	homeobox protein 16											AT3G10720		Plant invertase/pectin methylesterase inhibitor superfamily
AT5G01720	RNI-like superfamily protein											AT3G12860		NOP56-like pre RNA processing ribonucleoprotein
AT5G01810	CBL-interacting protein kinase 15											AT3G12920		SBP (S-ribonuclease binding protein) family protein
AT5G03240	polyubiquitin 3											AT3G13060		evolutionarily conserved C-terminal region 5
AT5G04230	phenyl alanine ammonia-lyase 3											AT3G13190		Plant protein of unknown function (DUF827)
AT5G06980	0											AT3G14172		0
AT5G07330	0											AT3G14205		Phosphoinositide phosphatase family protein
AT5G07440	glutamate dehydrogenase 2											AT3G14220		GDSL-like Lipase/Acylhydrolase superfamily protein
AT5G08380	alpha-galactosidase 1											AT3G14240		Subtilase family protein
AT5G09440	EXORDIUM like 4											AT3G14270		phosphatidylinositol-4-phosphate 5-kinase family protein
AT5G11110	sucrose phosphate synthase 2F											AT3G15720		Pectin lyase-like superfamily protein
AT5G11390	WPP domain-interacting protein 1											AT3G16430		jacalin-related lectin 31
AT5G12020	17.6 kDa class II heat shock protein											AT3G17120		0
AT5G13110	glucose-6-phosphate dehydrogenase 2											AT3G17340		ARM repeat superfamily protein
AT5G13790	AGAMOUS-like 15											AT3G17420		glyoxysomal protein kinase 1
AT5G14120	Major facilitator superfamily protein											AT3G17998		conserved peptide upstream open reading frame 30
AT5G14740	carbonic anhydrase 2											AT3G18040		MAP kinase 9
AT5G14970	0											AT3G18690		MAP kinase substrate 1
AT5G17050	UDP-glucosyl transferase 78D2											AT3G20080		cytochrome P450, family 705, subfamily A, polypeptide 15
AT5G17300	Homeodomain-like superfamily protein											AT3G22142		Bifunctional inhibitor/lipid-transfer protein/seed storage 2S albumin superfamily protein
AT5G18170	glutamate dehydrogenase 1											AT3G22380		time for coffee
AT5G19440	NAD(P)-binding Rossmann-fold superfamily protein											AT3G22790		Kinase interacting (KIP1-like) family protein
AT5G20150	SPX domain gene 1											AT3G22968		conserved peptide upstream open reading frame 59
AT5G20720	chaperonin 20											AT3G23250		myb domain protein 15
AT5G20830	sucrose synthase 1											AT3G23300		S-adenosyl-L-methionine-dependent methyltransferases superfamily protein
AT5G24890	0											AT3G23660		Sec23/Sec24 protein transport family protein
AT5G25280	serine-rich protein-related											AT3G23740		0
AT5G35100	Cyclophilin-like peptidyl-prolyl cis-trans isomerase family protein											AT3G24480		Leucine-rich repeat (LRR) family protein
AT5G38200	Class I glutamine amidotransferase-like superfamily protein											AT3G25730		ethylene response DNA binding factor 3
AT5G38410	Ribulose bisphosphate carboxylase (small chain) family protein											AT3G27210		0
AT5G38520	alpha/beta-Hydrolases superfamily protein											AT3G28340		galacturonosyltransferase-like 10
AT5G39080	HXXXD-type acyl-transferase family protein											AT3G28345		ABC transporter family protein
AT5G39660	cycling DOF factor 2											AT3G28850		Glutaredoxin family protein
AT5G41700	ubiquitin conjugating enzyme 8											AT3G42670		chromatin remodeling 38
AT5G42200	RING/U-box superfamily protein											AT3G44150		0
AT5G44670	Domain of unknown function (DUF23)											AT3G44610		Protein kinase superfamily protein
AT5G47570	0											AT3G46620		zinc finger (C3HC4-type RING finger) family protein
AT5G49690	UDP-Glycosyltransferase superfamily protein											AT3G47600		myb domain protein 94
AT5G50760	SAUR-like auxin-responsive protein family											AT3G47800		Galactose mutarotase-like superfamily protein
AT5G51750	subtilase 1.3											AT3G48090		alpha/beta-Hydrolases superfamily protein
AT5G51890	Peroxidase superfamily protein											AT3G48460		GDSL-like Lipase/Acylhydrolase superfamily protein
AT5G52570	beta-carotene hydroxylase 2											AT3G50340		0
AT5G52660	Homeodomain-like superfamily protein											AT3G50700		indeterminate(ID)-domain 2
AT5G53160	regulatory components of ABA receptor 3											AT3G50740		UDP-glucosyl transferase 72E1
AT5G54520	Transducin/WD40 repeat-like superfamily protein											AT3G50760		galacturonosyltransferase-like 2
AT5G54770	thiazole biosynthetic enzyme, chloroplast (ARA6) (THI1) (THI4)											AT3G51450		Calcium-dependent phosphotriesterase superfamily protein
AT5G54940	Translation initiation factor SUI1 family protein											AT3G51750		0
AT5G57240	OSBP(oxysterol binding protein)-related protein 4C											AT3G51770		tetratricopeptide repeat (TPR)-containing protein
AT5G58070	temperature-induced lipocalin											AT3G51920		calmodulin 9
AT5G59030	copper transporter 1											AT3G52450		plant U-box 22
AT5G59520	ZRT/IRT-like protein 2											AT3G53620		pyrophosphorylase 4
AT5G60190	Cysteine proteinases superfamily protein											AT3G54280		DNA binding;ATP binding;nucleic acid binding;binding;helicases;ATP binding;DNA binding;helicases
AT5G60270	Concanavalin A-like lectin protein kinase family protein											AT3G54780		Zinc finger (C3HC4-type RING finger) family protein
AT5G60460	Preprotein translocase Sec, Sec61-beta subunit protein											AT3G54880		0
AT5G60760	P-loop containing nucleoside triphosphate hydrolases superfamily protein											AT3G55740		proline transporter 2
AT5G60850	OBF binding protein 4											AT3G56270		Plant protein of unknown function (DUF827)
AT5G61410	D-ribulose-5-phosphate-3-epimerase											AT3G56400		WRKY DNA-binding protein 70
AT5G61590	Integrase-type DNA-binding superfamily protein											AT3G57230		AGAMOUS-like 16
AT5G62460	RING/FYVE/PHD zinc finger superfamily protein											AT3G57390		AGAMOUS-like 18
AT5G62560	RING/U-box superfamily protein with ARM repeat domain											AT3G57550		guanylate kinase
AT5G62720	Integral membrane HPP family protein											AT3G57670		C2H2-type zinc finger family protein
AT5G64260	EXORDIUM like 2											AT3G57780		0
AT5G64330	Phototropic-responsive NPH3 family protein											AT3G59660		C2 domain-containing protein / GRAM domain-containing protein
AT5G64840	general control non-repressible 5											AT3G59670		0
AT5G65207	0											AT3G60110		DNA-binding bromodomain-containing protein
AT5G65660	hydroxyproline-rich glycoprotein family protein											AT3G60130		beta glucosidase 16
AT5G66170	sulfurtransferase 18											AT3G60800		DHHC-type zinc finger family protein
AT5G66730	C2H2-like zinc finger protein											AT3G60860		SEC7-like guanine nucleotide exchange family protein
AT5G67480	BTB and TAZ domain protein 4											AT3G61070		peroxin 11E
												AT3G61460		brassinosteroid-responsive RING-H2
												AT3G61690		nucleotidyltransferases
												AT3G62090		phytochrome interacting factor 3-like 2
												AT3G63120		cyclin p1;1
												AT3G63240		DNAse I-like superfamily protein
												AT4G00450		RNA polymerase II transcription mediators
												AT4G01480		pyrophosphorylase 5
												AT4G02330		Plant invertase/pectin methylesterase inhibitor superfamily
												AT4G02680		ETO1-like 1
												AT4G03390		STRUBBELIG-receptor family 3
												AT4G04210		plant UBX domain containing protein 4
												AT4G04490		cysteine-rich RLK (RECEPTOR-like protein kinase) 36
												AT4G08035		other RNA
												AT4G08850		Leucine-rich repeat receptor-like protein kinase family protein
												AT4G09030		arabinogalactan protein 10
												AT4G10500		2-oxoglutarate (2OG) and Fe(II)-dependent oxygenase superfamily protein
												AT4G12300		cytochrome P450, family 706, subfamily A, polypeptide 4
												AT4G12420		Cupredoxin superfamily protein
												AT4G12910		serine carboxypeptidase-like 20
												AT4G13210		Pectin lyase-like superfamily protein
												AT4G13340		Leucine-rich repeat (LRR) family protein
												AT4G13710		Pectin lyase-like superfamily protein
												AT4G14360		S-adenosyl-L-methionine-dependent methyltransferases superfamily protein
												AT4G14990		Topoisomerase II-associated protein PAT1
												AT4G16140		proline-rich family protein
												AT4G16620		nodulin MtN21 /EamA-like transporter family protein
												AT4G16660		heat shock protein 70 (Hsp 70) family protein
												AT4G17615		calcineurin B-like protein 1
												AT4G19110		Protein kinase superfamily protein
												AT4G19230		cytochrome P450, family 707, subfamily A, polypeptide 1
												AT4G19440		Tetratricopeptide repeat (TPR)-like superfamily protein
												AT4G22130		STRUBBELIG-receptor family 8
												AT4G22580		Exostosin family protein
												AT4G22910		FIZZY-related 2
												AT4G23010		UDP-galactose transporter 2
												AT4G23440		Disease resistance protein (TIR-NBS class)
												AT4G23810		WRKY family transcription factor
												AT4G24040		trehalase 1
												AT4G26120		Ankyrin repeat family protein / BTB/POZ domain-containing protein
												AT4G26570		calcineurin B-like 3
												AT4G26700		fimbrin 1
												AT4G27595		Plant protein of unknown function (DUF827)
												AT4G28250		expansin B3
												AT4G28630		ABC transporter of the mitochondrion 1
												AT4G29130		hexokinase 1
												AT4G29190		Zinc finger C-x8-C-x5-C-x3-H type family protein
												AT4G30150		0
												AT4G30710		Family of unknown function (DUF566)
												AT4G30990		ARM repeat superfamily protein
												AT4G31350		Core-2/I-branching beta-1,6-N-acetylglucosaminyltransferase family protein
												AT4G31840		early nodulin-like protein 15
												AT4G32010		HSI2-like 1
												AT4G32020		0
												AT4G32200		DNA-binding HORMA family protein
												AT4G32880		homeobox gene 8
												AT4G33040		Thioredoxin superfamily protein
												AT4G33220		pectin methylesterase 44
												AT4G33260		Transducin family protein / WD-40 repeat family protein
												AT4G33625		0
												AT4G34420		P-loop containing nucleoside triphosphate hydrolases superfamily protein
												AT4G34480		O-Glycosyl hydrolases family 17 protein
												AT4G34950		Major facilitator superfamily protein
												AT4G35800		RNA polymerase II large subunit
												AT4G36220		ferulic acid 5-hydroxylase 1
												AT4G36520		Chaperone DnaJ-domain superfamily protein
												AT4G37530		Peroxidase superfamily protein
												AT4G37540		LOB domain-containing protein 39
												AT4G38070		basic helix-loop-helix (bHLH) DNA-binding superfamily protein
												AT4G38410		Dehydrin family protein
												AT4G38680		glycine rich protein 2
												AT4G39390		nucleotide sugar transporter-KT 1
												AT4G39400		Leucine-rich receptor-like protein kinase family protein
												AT4G39840		0
												AT5G01040		laccase 8
												AT5G01270		carboxyl-terminal domain (ctd) phosphatase-like 2
												AT5G01400		HEAT repeat-containing protein
												AT5G01830		ARM repeat superfamily protein
												AT5G02500		heat shock cognate protein 70-1
												AT5G03040		IQ-domain 2
												AT5G03140		Concanavalin A-like lectin protein kinase family protein
												AT5G03150		C2H2-like zinc finger protein
												AT5G03280		NRAMP metal ion transporter family protein
												AT5G03730		Protein kinase superfamily protein
												AT5G06700		Plant protein of unknown function (DUF828)
												AT5G07120		sorting nexin 2B
												AT5G10020		Leucine-rich receptor-like protein kinase family protein
												AT5G12010		0
												AT5G13220		jasmonate-zim-domain protein 10
												AT5G14000		NAC domain containing protein 84
												AT5G14180		Myzus persicae-induced lipase 1
												AT5G14580		polyribonucleotide nucleotidyltransferase, putative
												AT5G14920		Gibberellin-regulated family protein
												AT5G14930		senescence-associated gene 101
												AT5G15230		GAST1 protein homolog 4
												AT5G15350		early nodulin-like protein 17
												AT5G15650		reversibly glycosylated polypeptide 2
												AT5G15700		DNA/RNA polymerases superfamily protein
												AT5G16360		NC domain-containing protein-related
												AT5G17430		Integrase-type DNA-binding superfamily protein
												AT5G17510		0
												AT5G17910		0
												AT5G17990		tryptophan biosynthesis 1
												AT5G18630		alpha/beta-Hydrolases superfamily protein
												AT5G18650		CHY-type/CTCHY-type/RING-type Zinc finger protein
												AT5G18700		Protein kinase family protein with ARM repeat domain
												AT5G22500		fatty acid reductase 1
												AT5G22570		WRKY DNA-binding protein 38
												AT5G22950		SNF7 family protein
												AT5G23210		serine carboxypeptidase-like 34
												AT5G24030		SLAC1 homologue 3
												AT5G25170		PPPDE putative thiol peptidase family protein
												AT5G25820		Exostosin family protein
												AT5G25900		GA requiring 3
												AT5G26220		ChaC-like family protein
												AT5G26260		TRAF-like family protein
												AT5G27680		RECQ helicase SIM
												AT5G28540		heat shock protein 70 (Hsp 70) family protein
												AT5G33320		Glucose-6-phosphate/phosphate translocator-related
												AT5G34940		glucuronidase 3
												AT5G38000		Zinc-binding dehydrogenase family protein
												AT5G38220		alpha/beta-Hydrolases superfamily protein
												AT5G38560		Protein kinase superfamily protein
												AT5G39840		ATP-dependent RNA helicase, mitochondrial, putative
												AT5G39990		Core-2/I-branching beta-1,6-N-acetylglucosaminyltransferase family protein
												AT5G40540		Protein kinase superfamily protein
												AT5G41040		HXXXD-type acyl-transferase family protein
												AT5G41080		PLC-like phosphodiesterases superfamily protein
												AT5G42020		Heat shock protein 70 (Hsp 70) family protein
												AT5G43060		Granulin repeat cysteine protease family protein
												AT5G43270		squamosa promoter binding protein-like 2
												AT5G43745		Protein of unknown function (DUF1012)
												AT5G43760		3-ketoacyl-CoA synthase 20
												AT5G43810		Stabilizer of iron transporter SufD / Polynucleotidyl transferase
												AT5G43960		Nuclear transport factor 2 (NTF2) family protein with RNA binding (RRM-RBD-RNP motifs) domain
												AT5G44040		0
												AT5G45100		SBP (S-ribonuclease binding protein) family protein
												AT5G45280		Pectinacetylesterase family protein
												AT5G45500		RNI-like superfamily protein
												AT5G45650		subtilase family protein
												AT5G45720		AAA-type ATPase family protein
												AT5G45780		Leucine-rich repeat protein kinase family protein
												AT5G46470		disease resistance protein (TIR-NBS-LRR class) family
												AT5G46570		BR-signaling kinase 2
												AT5G46700		Tetraspanin family protein
												AT5G47010		RNA helicase, putative
												AT5G48175		0
												AT5G49680		Golgi-body localisation protein domain ;RNA pol II promoter Fmp27 protein domain
												AT5G49960		0
												AT5G50860		Protein kinase superfamily protein
												AT5G51350		Leucine-rich repeat transmembrane protein kinase family protein
												AT5G51451		0
												AT5G52530		dentin sialophosphoprotein-related
												AT5G53020		Ribonuclease P protein subunit P38-related
												AT5G53290		cytokinin response factor 3
												AT5G53870		early nodulin-like protein 1
												AT5G53890		phytosylfokine-alpha receptor 2
												AT5G53930		0
												AT5G54145		0
												AT5G54510		Auxin-responsive GH3 family protein
												AT5G55400		Actin binding Calponin homology (CH) domain-containing protein
												AT5G55610		0
												AT5G55920		S-adenosyl-L-methionine-dependent methyltransferases superfamily protein
												AT5G56270		WRKY DNA-binding protein 2
												AT5G56460		Protein kinase superfamily protein
												AT5G56890		Protein kinase superfamily protein
												AT5G56980		0
												AT5G57120		0
												AT5G57400		0
												AT5G57700		BNR/Asp-box repeat family protein
												AT5G57710		Double Clp-N motif-containing P-loop nucleoside triphosphate hydrolases superfamily protein
												AT5G58530		Glutaredoxin family protein
												AT5G58700		phosphatidylinositol-speciwc phospholipase C4
												AT5G59710		VIRE2 interacting protein 2
												AT5G59790		Domain of unknown function (DUF966)
												AT5G60630		0
												AT5G61500		autophagy 3 (APG3)
												AT5G62350		Plant invertase/pectin methylesterase inhibitor superfamily protein
												AT5G62470		myb domain protein 96
												AT5G63530		farnesylated protein 3
												AT5G63770		diacylglycerol kinase 2
												AT5G64030		S-adenosyl-L-methionine-dependent methyltransferases superfamily protein
												AT5G64660		CYS, MET, PRO, and GLY protein 2
												AT5G65300		0
												AT5G65630		global transcription factor group E7
												AT5G66610		DA1-related protein 7
												AT5G66690		UDP-Glycosyltransferase superfamily protein
												AT5G66770		GRAS family transcription factor
												AT5G67200		Leucine-rich repeat protein kinase family protein
												AT5G67280		receptor-like kinase
